# Supplementary material for: Molecular correlates and therapeutic targets in T cell-inflamed versus non-T cell-inflamed tumors across cancer types
Source: Genome Med. 2020 Oct 27;12:90. doi: 10.1186/s13073-020-00787-6 (PMC7590690; doi:10.1186/s13073-020-00787-6)
Supplement: Supplementary file 1 — Table S1. List of datasets used in this study (TCGA, external cancer genomic databases (ICGC, CPTAC, and MET500), and a cohort of patients treated with anti-PD1 from a published study). Table S2. List of cancer ID and description from TCGA included in this study. Table S3. List of the 160 genes from the T cell-inflamed expression signature. Table S4. List of mutated genes investigated in the individual cancer type analysis that are relatively enriched in non-T cell-inflamed relative to T cell-inflamed tumors. All genes are shown without filtering by p-values. Table S5. List of mutated genes investigated in the individual cancer type analysis that are relatively enriched in T cell-inflamed relative to non-T cell-inflamed tumors. All genes are shown without filtering by p-values. Table S6. List of mutated genes investigated in the pan-cancer analysis that are relatively enriched in non-T cell-inflamed relative to T cell-inflamed tumors. All genes are shown without filtering by p-values. Table S7. List of mutated genes investigated in the pan-cancer analysis that are relatively enriched in T cell-inflamed relative to non-T cell-inflamed tumors. All genes are shown without filtering by p-values. Table S8. Annotation of mutation effects (LOF, GOF, etc.) for NSSMs from genes associated with non-T cell-inflamed phenotype (n = 29, from Fig. 3a) and genes associated with the T cell-inflamed phenotype (n = 3, from Fig. 3b). Table S9. Distribution of tumor samples carrying NSSMs in genes associated with non-T cell-inflamed phenotype (n = 29, from Fig. 3a) or genes associated with the T cell-inflamed phenotype (n = 3, from Fig. 3b) by mutation effect categories (LOF, GOF, etc.). Table S10. List of 266 pathways predicted to be activated in non-T cell-inflamed relative to T cell-inflamed tumors. 1 = activated; 0 = not-activated. Table S11. RPPA validation of activated transcriptional programs at protein level. Table S12. List of genes carrying NSSMs enriched in non-T cell-inflame [file 13073_2020_787_MOESM1_ESM.xlsx]

## Sheet: Index
Index
Table S1	List of datasets used in this study (TCGA, external cancer genomic databases (ICGC, CPTAC, and MET500), and a cohort of patients treated with anti-PD1 from a published study).
Table S2	List of cancer ID and description from TCGA included in this study.
Table S3	List of the 160 genes from the T cell-inflamed expression signature.
Table S4	List of mutated genes investigated in the individual cancer type analysis that are relatively enriched in non-T cell-inflamed relative to T cell-inflamed tumors. All genes are shown without filtering by p-values.
Table S5	List of mutated genes investigated in the individual cancer type analysis that are relatively enriched in T cell-inflamed relative to non-T cell-inflamed tumors. All genes are shown without filtering by p-values.
Table S6	List of mutated genes investigated in the pan-cancer analysis that are relatively enriched in non-T cell-inflamed relative to T cell-inflamed tumors. All genes are shown without filtering by p-values.
Table S7	List of mutated genes investigated in the pan-cancer analysis that are relatively enriched in T cell-inflamed relative to non-T cell-inflamed tumors. All genes are shown without filtering by p-values.
Table S8	Annotation of mutation effects (LOF, GOF, etc.) for NSSMs from genes associated with non-T cell-inflamed phenotype (n=29, from Fig. 3A) and genes associated with the T cell-inflamed phenotype (n=3, from Fig. 3B).
Table S9	Distribution of tumor samples carrying NSSMs in genes associated with non-T cell-inflamed phenotype (n=29, from Fig. 3A) or genes associated with the T cell-inflamed phenotype (n=3, from Fig. 3B) by mutation effect categories (LOF, GOF, etc.).
Table S10	List of 266 pathways predicted to be activated in non-T cell-inflamed relative to T cell--inflamed tumors. 1 = activated; 0 = not-activated.
Table S11	RPPA validation of activated transcriptional programs at protein level.
Table S12	List of genes carrying NSSMs enriched in non-T cell-inflamed tumors (n=29, from Fig. 3A) or transcriptional programs activated in non-T cell-inflamed tumors across at least 4 cancer types (n=31, from Fig. 4A) at per patient level.
Table S13	Summary of samples carrying NSSMs enriched in non-T cell-inflamed tumors (n=29, from Fig. 3A) or transcriptional programs activated in non-T cell-inflamed tumors (n=266).
Table S14	Heterogeneity analysis of the NSSM and pathway score distribution across different tumor types.
Table S15	Linear regression model of the T cell-inflamed gene expression and NSSM or pathway scores.
Table S16	List of drugs targeting relevant molecular mechanisms identified in our study from The Drug Gene Interaction Database (DGIdb).
Table S17	Three-level literature review of the genes associated with the non-T cell-inflamed phenotype (n=29, from Fig. 3A) and genes associated with the T cell-inflamed phenotype (n=3, from Fig. 3B).

## Sheet: TableS1
Table S1. List of datasets used in this study (TCGA, external cancer genomic databases (ICGC, CPTAC, and MET500), and a cohort of patients treated with anti-PD1 from a published study).
Database Name	Dataset Name	Sample per Tumor Type	Sample Total	Dataset Description	TCGA Cancer ID	Data Type	Data Portal	Publication Reference	Publication DOI
TCGA (The Cancer Genome Atlas)	34 tumor types in Table S2	See Table S2	9244	See Table S2	See Table S2	somatic mutations, RNAseq gene expression, reverse phase protein array (RPPA) protein abundance, and clinical data	http://gdac.broadinstitute.org	-	-
ICGC (International Cancer Genome Consortium)	BRCA-KR	50	1161	Breast Cancer - Very young women	BRCA	RNAseq gene expression	https://dcc.icgc.org/projects	-	-
	ORCA-IN	40		Oral Cancer - IN	HNSC
	RECA-EU	91		Renal Cell Cancer - EU/FR	KIRC
	LICA-FR	161		Liver Cancer - FR	LIHC
	LIRI-JP	232		Liver Cancer - RIKEN, JP	LIHC
	OV-AU	93		Ovarian Cancer - AU	OV
	PACA-AU	91		Pancreatic Cancer - AU	PAAD
	PACA-CA	234		Pancreatic Cancer - CA	PAAD
	PRAD-CA	144		Prostate Adenocarcinoma - CA	PRAD
	PRAD-FR	25		Prostate Cancer - Adenocarcinoma	PRAD
CPTAC (Clinical Proteomic Tumor Analysis Consortium) [1]	BRCA	133	870	Breast Invasive Carcinoma	BRCA	RNAseq gene expression	https://portal.gdc.cancer.gov	-	-
	COAD	105		Colon adenocarcinoma	COAD
	GBM	99		Glioblastoma Multiforme	GBM
	HNSC	110		Head and Neck Squamous Cell Carcinoma	HNSC
	KIRC	110		Kidney Renal Clear Cell Carcinoma	KIRC
	LUAD	111		Lung Adenocarcinoma	LUAD
	OV	101		Ovarian serous cystadenocarcinoma	OV
	UCEC	101		Uterine Corpus Endometrial Carcinoma	UCEC
MET500 [2]	BRCA	91	259	Breast Invasive Carcinoma	BRCA	RNAseq gene expression	https://www.ncbi.nlm.nih.gov/projects/gap/cgi-bin/study.cgi?study_id=phs000673.v4.p1	Robinson et al. 2017. Nature, 548(7667): 297-303	10.1038/nature23306
	CHOL	25		Cholangiocarcinoma	CHOL
	PRAD	86		Prostate adenocarcinoma	PRAD
	SARC	57		Sarcoma	SARC
Metastatic melanoma patients treated with anti-PD1	-	73	73	Metastatic Melanoma	-	RNAseq gene expression and Clincial data	https://www.ncbi.nlm.nih.gov/bioproject/522397	Gide et al. 2019. 35(2)	10.1016/j.ccell.2019.01.003
[1] For CPTAC, samples with "ShortLetterCode" equal to "TP" were kept for analysis.
[2] For MET500, samples with "UMLibrarySelection" equal to "Hybrid_Selection" were kept for analysis.

## Sheet: TableS2
Table S2. List of cancer ID and description from TCGA included in this study.
Index	TCGA_CancerID	Description	Full Name	Total samples	Non-T cell-inflamed samples	T cell-inflamed samples	Intermediate samples	Percentage of non-T cell-inflamed samples	Percentage of T cell-inflamed samples	Percentage of intermediate samples	Included in anlaysis
1	ACC	Adrenocortical	Adrenocortical carcinoma	79	58	7	14	0.7342	0.0886	0.1772	Yes
2	BLCA	Bladder	Bladder Urothelial Carcinoma	344	181	92	71	0.5262	0.2674	0.2064	Yes
3	BRCA	Breast	Breast invasive carcinoma	1067	246	456	365	0.2306	0.4274	0.3421	Yes
4	CESC	Cervical	Cervical squamous cell carcinoma and endocervical adenocarcinoma	283	80	92	111	0.2827	0.3251	0.3922	Yes
5	CHOL	Cholangiocarcinoma	Cholangiocarcinoma	34	13	11	10	0.3824	0.3235	0.2941	Yes
6	COAD	Colon	Colon adenocarcinoma	449	180	102	167	0.4009	0.2272	0.3719	Yes
7	DLBC	DL-BCL	Lymphoid Neoplasm Diffuse Large B-cell Lymphoma	27	0	27	0	0	1	0	No
8	ESCA	Esophageal	Esophageal carcinoma	170	103	18	49	0.6059	0.1059	0.2882	Yes
9	GBM	Glioblastoma	Glioblastoma multiforme	152	14	11	127	0.0921	0.0724	0.8355	Yes
10	HNSC	Head and Neck	Head and Neck squamous cell carcinoma	503	138	189	176	0.2744	0.3757	0.3499	Yes
11	KICH	Kidney (Chromophobe)	Kidney Chromophobe	66	43	4	19	0.6515	0.0606	0.2879	Yes
12	KIRC	Kidney (clear cell)	Kidney renal clear cell carcinoma	525	25	425	75	0.0476	0.8095	0.1429	Yes
13	KIRP	Kidney (papillary)	Kidney renal papillary cell carcinoma	257	77	86	94	0.2996	0.3346	0.3658	Yes
14	LAML	AML	Acute Myeloid Leukemia	173	0	100	73	0	0.578	0.422	No
15	LGG	Glioma (LG)	Brain Lower Grade Glioma	457	185	9	263	0.4048	0.0197	0.5755	Yes
16	LIHC	HCC	Liver hepatocellular carcinoma	350	167	71	112	0.4771	0.2029	0.32	Yes
17	LUAD	Lung (adeno)	Lung adenocarcinoma	511	36	375	100	0.0705	0.7339	0.1957	Yes
18	LUSC	Lung (squamous)	Lung squamous cell carcinoma	488	100	261	127	0.2049	0.5348	0.2602	Yes
19	MESO	Mesothelioma	Mesothelioma	72	4	45	23	0.0556	0.625	0.3194	Yes
20	OV	Ovarian	Ovarian serous cystadenocarcinoma	261	69	86	106	0.2644	0.3295	0.4061	Yes
21	PAAD	Pancreatic	Pancreatic adenocarcinoma	164	27	90	47	0.1646	0.5488	0.2866	Yes
22	PCPG	Paraganglioma	Pheochromocytoma and Paraganglioma	178	141	2	35	0.7921	0.0112	0.1966	Yes
23	PRAD	Prostate	Prostate adenocarcinoma	437	283	27	127	0.6476	0.0618	0.2906	Yes
24	READ	Rectum	Rectum adenocarcinoma	166	79	23	64	0.4759	0.1386	0.3855	Yes
25	SARC	Sarcoma	Sarcoma	243	69	86	88	0.284	0.3539	0.3621	Yes
26	SKCMmets	Melanoma (metastatic)	Skin Cutaneous Melanoma (metastatic)	354	137	144	73	0.387	0.4068	0.2062	Yes
27	SKCMprimary	Melanoma (primary)	Skin Cutaneous Melanoma (primary)	82	38	19	25	0.4634	0.2317	0.3049	Yes
28	STAD	Stomach	Stomach adenocarcinoma	274	67	126	81	0.2445	0.4599	0.2956	Yes
29	TGCT	Testicular	Testicular Germ Cell Tumors	122	20	80	22	0.1639	0.6557	0.1803	Yes
30	THCA	Thyroid	Thyroid carcinoma	499	248	115	136	0.497	0.2305	0.2725	Yes
31	THYM	Thymoma	Thymoma	111	2	68	41	0.018	0.6126	0.3694	No
32	UCEC	Uterine Carcinoma	Uterine Corpus Endometrial Carcinoma	529	216	101	212	0.4083	0.1909	0.4008	Yes
33	UCS	Uterine Carcinosarcoma	Uterine Carcinosarcoma	57	38	5	14	0.6667	0.0877	0.2456	Yes
34	UVM	Uveal Melanoma	Uveal Melanoma	71	55	3	13	0.7746	0.0423	0.1831	Yes

## Sheet: TableS3
Table S3. List of the 160 genes from the T cell-inflamed expression signature.
Entrez GeneID	Gene Symbol	Overlap with the 13-gene signature from Spranger et al. Nature 2015 (DOI: 10.1038/nature14404)
3112	HLA-DOB	Y
140	ADORA3
199	AIF1
241	ALOX5AP
120425	AMICA1
257106	ARHGAP30
64333	ARHGAP9
695	BTK
128346	C1orf162
712	C1QA
713	C1QB
714	C1QC
728	C5AR1
140947	C5orf20
6347	CCL2	Y
6348	CCL3	Y
6351	CCL4	Y
6352	CCL5
1230	CCR1
729230	CCR2
1234	CCR5
1236	CCR7
9332	CD163
4064	CD180
919	CD247
940	CD28
914	CD2
11314	CD300A
10871	CD300C
146722	CD300LF
945	CD33
951	CD37
915	CD3D
916	CD3E
917	CD3G
962	CD48
1043	CD52
963	CD53
923	CD6
971	CD72
972	CD74
924	CD7
941	CD80
942	CD86
925	CD8A	Y
4261	CIITA
56253	CRTAM
8530	CST7
3627	CXCL10	Y
6373	CXCL11
4283	CXCL9	Y
10663	CXCR6
80231	CXorf21
1536	CYBB
27128	CYTH4
9595	CYTIP
1794	DOCK2
9046	DOK2
2124	EVI2B
356	FASLG
2207	FCER1G
2219	FCN1
343413	FCRL6
221472	FGD2
2533	FYB
115362	GBP5
29909	GPR171
2841	GPR18
2857	GPR34
8477	GPR65
3001	GZMA
2999	GZMH
3003	GZMK	Y
84868	HAVCR2
10870	HCST
3101	HK3
3108	HLA-DMA	Y
3109	HLA-DMB	Y
3111	HLA-DOA	Y
3113	HLA-DPA1
3115	HLA-DPB1
3118	HLA-DQA2
3119	HLA-DQB1
3122	HLA-DRA
3127	HLA-DRB5
3128	HLA-DRB6
29851	ICOS	Y
10320	IKZF1
3587	IL10RA
3594	IL12RB1
3560	IL2RB
3659	IRF1	Y
3689	ITGB2
3702	ITK
3903	LAIR1
7805	LAPTM5
54900	LAX1
3937	LCP2
23547	LILRA4
353514	LILRA5
10859	LILRB1
10288	LILRB2
11025	LILRB3
11006	LILRB4
100233209	LOC100233209
7940	LST1
4050	LTB
9450	LY86
4063	LY9
4332	MNDA
219972	MPEG1
51338	MS4A4A
64231	MS4A6A
4542	MYO1F
654816	NCF1B
654817	NCF1C
3071	NCKAP1L
4818	NKG7
114548	NLRP3
5008	OSM
27334	P2RY10
29992	PILRA
5341	PLEK
5551	PRF1
5788	PTPRC
149628	PYHIN1
64407	RGS18
399	RHOH
6039	RNASE6
64092	SAMSN1
54440	SASH3
6404	SELPLG
4068	SH2D1A
89790	SIGLEC10
6614	SIGLEC1
27036	SIGLEC7
27180	SIGLEC9
55423	SIRPG
27240	SIT1
84174	SLA2
6503	SLA
6504	SLAMF1
114836	SLAMF6
57823	SLAMF7
56833	SLAMF8
6688	SPI1
6693	SPN
374403	TBC1D10C
497189	TIFAB
81793	TLR10
51284	TLR7
51311	TLR8
79626	TNFAIP8L2
80342	TRAF3IP3
50852	TRAT1
7305	TYROBP
53347	UBASH3A
7409	VAV1
7454	WAS
57705	WDFY4

## Sheet: TableS4
Table S4. List of mutated genes investigated in the individual cancer type analysis that are relatively enriched in non-T cell-inflamed relative to T cell-inflamed tumors. All genes are shown without filtering by p-values.
Gene	Cancer	Sample.all	Mut.all	Mut.frac	glm.estimate.mut.status.coefficient	glm.std.error	glm.statistic	glm.p.value	glm.p.value.mut.flt.models	glm.p.adj.BH.mut.flt.models	non-T cell-inflamed.mut	T cell-inflamed.mut	intermediate.mut	non-T cell-inflamed.all	T cell-inflamed.all	intermediate.all	non-T cell-inflamed.mut.frac	T cell-inflamed.mut.frac	intermediate.mut.frac	non-T-cell-inflamed.vs.T-cell-inflamed.mut.frac	non-T-cell-inflamed.vs.T-cell-inflamed.mut
AATK	ACC	54	4	0.0740741	-16.6197	3259.82	-0.00509836	0.995932	0.995932	0.995936	4	0	0	39	5	10	0.102564	0	0	0.102564	4
ABCA2	ACC	54	2	0.037037	-15.5552	2797.44	-0.00556052	0.995563	NA	NA	2	0	0	39	5	10	0.0512821	0	0	0.0512821	2
ABCC11	ACC	54	2	0.037037	-15.601	2797.21	-0.00557734	0.99555	NA	NA	2	0	0	39	5	10	0.0512821	0	0	0.0512821	2
ABCC2	ACC	54	2	0.037037	-15.7994	2779.63	-0.00568401	0.995465	NA	NA	2	0	0	39	5	10	0.0512821	0	0	0.0512821	2
ABCF1	ACC	54	2	0.037037	-15.8073	2794.35	-0.0056569	0.995486	NA	NA	2	0	0	39	5	10	0.0512821	0	0	0.0512821	2
ACACA	ACC	54	2	0.037037	-16.0132	2797.31	-0.00572449	0.995433	NA	NA	2	0	0	39	5	10	0.0512821	0	0	0.0512821	2
ACACB	ACC	54	4	0.0740741	-16.7737	3246.81	-0.0051662	0.995878	0.995878	0.995936	4	0	0	39	5	10	0.102564	0	0	0.102564	4
ACAN	ACC	54	2	0.037037	-15.7027	2794.49	-0.00561914	0.995517	NA	NA	2	0	0	39	5	10	0.0512821	0	0	0.0512821	2
ACAP1	ACC	54	2	0.037037	-15.6094	2796.06	-0.00558263	0.995546	NA	NA	2	0	0	39	5	10	0.0512821	0	0	0.0512821	2
ACSL3	ACC	54	2	0.037037	-15.6817	2791.41	-0.00561784	0.995518	NA	NA	2	0	0	39	5	10	0.0512821	0	0	0.0512821	2
ADAMTS2	ACC	54	2	0.037037	-15.7028	2793.98	-0.00562024	0.995516	NA	NA	2	0	0	39	5	10	0.0512821	0	0	0.0512821	2
ADAMTSL4	ACC	54	2	0.037037	-15.7504	2795.47	-0.00563424	0.995505	NA	NA	2	0	0	39	5	10	0.0512821	0	0	0.0512821	2
ADARB2	ACC	54	2	0.037037	-15.5483	2797.44	-0.00555804	0.995565	NA	NA	2	0	0	39	5	10	0.0512821	0	0	0.0512821	2
ADCK4	ACC	54	2	0.037037	-15.663	2793.15	-0.00560764	0.995526	NA	NA	2	0	0	39	5	10	0.0512821	0	0	0.0512821	2
ADCY6	ACC	54	2	0.037037	-16.2667	2792.68	-0.00582476	0.995353	NA	NA	2	0	0	39	5	10	0.0512821	0	0	0.0512821	2
ADH7	ACC	54	2	0.037037	-16.2667	2792.68	-0.00582476	0.995353	NA	NA	2	0	0	39	5	10	0.0512821	0	0	0.0512821	2
ADRA2A	ACC	54	2	0.037037	-16.2667	2792.68	-0.00582476	0.995353	NA	NA	2	0	0	39	5	10	0.0512821	0	0	0.0512821	2
ADRA2C	ACC	54	2	0.037037	-16.2452	2792.25	-0.00581798	0.995358	NA	NA	2	0	0	39	5	10	0.0512821	0	0	0.0512821	2
AGBL1	ACC	54	2	0.037037	-16.3463	2794.08	-0.00585031	0.995332	NA	NA	2	0	0	39	5	10	0.0512821	0	0	0.0512821	2
AGL	ACC	54	2	0.037037	-15.5547	2797.39	-0.00556045	0.995563	NA	NA	2	0	0	39	5	10	0.0512821	0	0	0.0512821	2
AHNAK2	ACC	54	6	0.111111	-16.7576	2905.88	-0.0057668	0.995399	0.995399	0.995936	5	0	1	39	5	10	0.128205	0	0.1	0.128205	5
AIFM3	ACC	54	2	0.037037	-16.2667	2792.68	-0.00582476	0.995353	NA	NA	2	0	0	39	5	10	0.0512821	0	0	0.0512821	2
AIM1	ACC	54	2	0.037037	-15.6985	2791.77	-0.00562314	0.995513	NA	NA	2	0	0	39	5	10	0.0512821	0	0	0.0512821	2
AKAP12	ACC	54	2	0.037037	-16.2452	2792.25	-0.00581798	0.995358	NA	NA	2	0	0	39	5	10	0.0512821	0	0	0.0512821	2
AKAP8	ACC	54	2	0.037037	-15.8844	2795.88	-0.00568137	0.995467	NA	NA	2	0	0	39	5	10	0.0512821	0	0	0.0512821	2
AKAP8L	ACC	54	2	0.037037	-15.8073	2794.35	-0.0056569	0.995486	NA	NA	2	0	0	39	5	10	0.0512821	0	0	0.0512821	2
AKAP9	ACC	54	3	0.0555556	-15.7012	2280.79	-0.00688407	0.994507	0.994507	0.995936	3	0	0	39	5	10	0.0769231	0	0	0.0769231	3
ALDH1L2	ACC	54	2	0.037037	-15.6075	2796.04	-0.00558199	0.995546	NA	NA	2	0	0	39	5	10	0.0512821	0	0	0.0512821	2
ALG13	ACC	54	2	0.037037	-15.7284	2792.47	-0.00563243	0.995506	NA	NA	2	0	0	39	5	10	0.0512821	0	0	0.0512821	2
ALOX5	ACC	54	2	0.037037	-15.8075	2779.85	-0.00568647	0.995463	NA	NA	2	0	0	39	5	10	0.0512821	0	0	0.0512821	2
ALS2CL	ACC	54	2	0.037037	-15.7192	2794.34	-0.00562537	0.995512	NA	NA	2	0	0	39	5	10	0.0512821	0	0	0.0512821	2
AMAC1L2	ACC	54	2	0.037037	-15.7661	2778.77	-0.00567377	0.995473	NA	NA	2	0	0	39	5	10	0.0512821	0	0	0.0512821	2
AMPH	ACC	54	2	0.037037	-15.5781	2797.43	-0.00556873	0.995557	NA	NA	2	0	0	39	5	10	0.0512821	0	0	0.0512821	2
AMTN	ACC	54	2	0.037037	-15.6914	2794.25	-0.00561558	0.995519	NA	NA	2	0	0	39	5	10	0.0512821	0	0	0.0512821	2
ANGPT2	ACC	54	2	0.037037	-15.759	2795.18	-0.00563792	0.995502	NA	NA	2	0	0	39	5	10	0.0512821	0	0	0.0512821	2
ANKRD30A	ACC	54	2	0.037037	-15.7685	2778.83	-0.00567451	0.995472	NA	NA	2	0	0	39	5	10	0.0512821	0	0	0.0512821	2
ANKRD43	ACC	54	15	0.277778	-18.9067	2682.82	-0.00704732	0.994377	0.994377	0.995936	14	0	1	39	5	10	0.358974	0	0.1	0.358974	14
ANO2	ACC	54	2	0.037037	-15.9986	2797.23	-0.00571946	0.995437	NA	NA	2	0	0	39	5	10	0.0512821	0	0	0.0512821	2
ANO7	ACC	54	2	0.037037	-15.6045	2795.99	-0.00558102	0.995547	NA	NA	2	0	0	39	5	10	0.0512821	0	0	0.0512821	2
ANO8	ACC	54	2	0.037037	-15.6542	2793.51	-0.00560376	0.995529	NA	NA	2	0	0	39	5	10	0.0512821	0	0	0.0512821	2
APBA2	ACC	54	2	0.037037	-15.8785	2782.01	-0.00570756	0.995446	NA	NA	2	0	0	39	5	10	0.0512821	0	0	0.0512821	2
AQPEP	ACC	54	3	0.0555556	-15.9732	2268.9	-0.00704006	0.994383	0.994383	0.995936	3	0	0	39	5	10	0.0769231	0	0	0.0769231	3
AR	ACC	54	3	0.0555556	-15.6789	2280.18	-0.00687618	0.994514	0.994514	0.995936	3	0	0	39	5	10	0.0769231	0	0	0.0769231	3
ARAP2	ACC	54	2	0.037037	-15.759	2795.18	-0.00563792	0.995502	NA	NA	2	0	0	39	5	10	0.0512821	0	0	0.0512821	2
ARHGAP21	ACC	54	2	0.037037	-15.7028	2793.98	-0.00562024	0.995516	NA	NA	2	0	0	39	5	10	0.0512821	0	0	0.0512821	2
ARHGEF11	ACC	54	2	0.037037	-16.2452	2792.25	-0.00581798	0.995358	NA	NA	2	0	0	39	5	10	0.0512821	0	0	0.0512821	2
ARMC5	ACC	54	4	0.0740741	-16.0416	2259.17	-0.00710067	0.994335	0.994335	0.995936	3	0	1	39	5	10	0.0769231	0	0.1	0.0769231	3
ARRDC4	ACC	54	2	0.037037	-15.7101	2794.14	-0.00562253	0.995514	NA	NA	2	0	0	39	5	10	0.0512821	0	0	0.0512821	2
ARSD	ACC	54	2	0.037037	-15.6542	2793.51	-0.00560376	0.995529	NA	NA	2	0	0	39	5	10	0.0512821	0	0	0.0512821	2
ASMTL	ACC	54	3	0.0555556	-15.8111	2275.55	-0.00694827	0.994456	0.994456	0.995936	3	0	0	39	5	10	0.0769231	0	0	0.0769231	3
ASPDH	ACC	54	8	0.148148	-17.1047	2269.11	-0.00753804	0.993986	0.993986	0.995936	8	0	0	39	5	10	0.205128	0	0	0.205128	8
ASPRV1	ACC	54	2	0.037037	-15.572	2797.41	-0.00556657	0.995559	NA	NA	2	0	0	39	5	10	0.0512821	0	0	0.0512821	2
ATP2A1	ACC	54	2	0.037037	-16.0816	2788.28	-0.00576756	0.995398	NA	NA	2	0	0	39	5	10	0.0512821	0	0	0.0512821	2
ATP2B3	ACC	54	3	0.0555556	-16.2325	2283.82	-0.00710764	0.994329	0.994329	0.995936	3	0	0	39	5	10	0.0769231	0	0	0.0769231	3
ATP9B	ACC	54	2	0.037037	-15.8035	2779.74	-0.00568525	0.995464	NA	NA	2	0	0	39	5	10	0.0512821	0	0	0.0512821	2
ATRX	ACC	54	4	0.0740741	-15.9194	2276.16	-0.00699394	0.99442	0.99442	0.995936	3	0	1	39	5	10	0.0769231	0	0.1	0.0769231	3
ATXN1	ACC	54	9	0.166667	-16.8017	2301.33	-0.00730087	0.994175	0.994175	0.995936	8	0	1	39	5	10	0.205128	0	0.1	0.205128	8
ATXN2L	ACC	54	2	0.037037	-15.6805	2794.03	-0.00561215	0.995522	NA	NA	2	0	0	39	5	10	0.0512821	0	0	0.0512821	2
AUTS2	ACC	54	4	0.0740741	-16.1036	2255.53	-0.00713962	0.994303	0.994303	0.995936	3	0	1	39	5	10	0.0769231	0	0.1	0.0769231	3
AVPR1A	ACC	54	2	0.037037	-15.9513	2784.35	-0.00572893	0.995429	NA	NA	2	0	0	39	5	10	0.0512821	0	0	0.0512821	2
AXL	ACC	54	2	0.037037	-16.0596	2787.66	-0.00576095	0.995403	NA	NA	2	0	0	39	5	10	0.0512821	0	0	0.0512821	2
BAT2L1	ACC	54	3	0.0555556	-16.0963	2264.06	-0.0071095	0.994327	0.994327	0.995936	3	0	0	39	5	10	0.0769231	0	0	0.0769231	3
BCLAF1	ACC	54	2	0.037037	-15.574	2797.13	-0.00556785	0.995558	NA	NA	2	0	0	39	5	10	0.0512821	0	0	0.0512821	2
BCORL1	ACC	54	2	0.037037	-15.6805	2794.03	-0.00561215	0.995522	NA	NA	2	0	0	39	5	10	0.0512821	0	0	0.0512821	2
BEND3	ACC	54	3	0.0555556	-15.7158	2279.24	-0.00689521	0.994498	0.994498	0.995936	3	0	0	39	5	10	0.0769231	0	0	0.0769231	3
BHLHE22	ACC	54	5	0.0925926	-16.7364	2908.67	-0.00575396	0.995409	0.995409	0.995936	5	0	0	39	5	10	0.128205	0	0	0.128205	5
BMS1	ACC	54	3	0.0555556	-16.065	2281.8	-0.0070405	0.994383	0.994383	0.995936	3	0	0	39	5	10	0.0769231	0	0	0.0769231	3
BNC2	ACC	54	2	0.037037	-16.2452	2792.25	-0.00581798	0.995358	NA	NA	2	0	0	39	5	10	0.0512821	0	0	0.0512821	2
BRF1	ACC	54	2	0.037037	-15.8844	2795.88	-0.00568137	0.995467	NA	NA	2	0	0	39	5	10	0.0512821	0	0	0.0512821	2
BRPF3	ACC	54	2	0.037037	-15.9511	2797.43	-0.00570205	0.99545	NA	NA	2	0	0	39	5	10	0.0512821	0	0	0.0512821	2
BTBD11	ACC	54	5	0.0925926	-16.6537	3258.56	-0.00511075	0.995922	0.995922	0.995936	4	0	1	39	5	10	0.102564	0	0.1	0.102564	4
BTNL9	ACC	54	3	0.0555556	-16.0967	2255.05	-0.0071381	0.994305	0.994305	0.995936	3	0	0	39	5	10	0.0769231	0	0	0.0769231	3
C10orf118	ACC	54	2	0.037037	-16.0816	2788.28	-0.00576756	0.995398	NA	NA	2	0	0	39	5	10	0.0512821	0	0	0.0512821	2
C10orf95	ACC	54	5	0.0925926	-16.6552	3259.26	-0.00511011	0.995923	0.995923	0.995936	4	0	1	39	5	10	0.102564	0	0.1	0.102564	4
C11orf35	ACC	54	2	0.037037	-15.6382	2797.43	-0.0055902	0.99554	NA	NA	2	0	0	39	5	10	0.0512821	0	0	0.0512821	2
C11orf57	ACC	54	2	0.037037	-16.2667	2792.68	-0.00582476	0.995353	NA	NA	2	0	0	39	5	10	0.0512821	0	0	0.0512821	2
C12orf36	ACC	54	2	0.037037	-15.6517	2796.68	-0.00559654	0.995535	NA	NA	2	0	0	39	5	10	0.0512821	0	0	0.0512821	2
C12orf41	ACC	54	2	0.037037	-15.6861	2791.5	-0.00561921	0.995517	NA	NA	2	0	0	39	5	10	0.0512821	0	0	0.0512821	2
C12orf64	ACC	54	2	0.037037	-15.8785	2782.01	-0.00570756	0.995446	NA	NA	2	0	0	39	5	10	0.0512821	0	0	0.0512821	2
C12orf65	ACC	54	3	0.0555556	-15.5963	2284.09	-0.00682821	0.994552	0.994552	0.995936	3	0	0	39	5	10	0.0769231	0	0	0.0769231	3
C14orf174	ACC	54	2	0.037037	-15.6805	2794.03	-0.00561215	0.995522	NA	NA	2	0	0	39	5	10	0.0512821	0	0	0.0512821	2
C14orf43	ACC	54	2	0.037037	-15.6874	2793.65	-0.00561539	0.99552	NA	NA	2	0	0	39	5	10	0.0512821	0	0	0.0512821	2
C16orf11	ACC	54	2	0.037037	-15.6035	2797.23	-0.0055782	0.995549	NA	NA	2	0	0	39	5	10	0.0512821	0	0	0.0512821	2
C17orf48	ACC	54	2	0.037037	-15.6321	2793.14	-0.00559659	0.995535	NA	NA	2	0	0	39	5	10	0.0512821	0	0	0.0512821	2
C19orf10	ACC	54	6	0.111111	-16.6797	2662.86	-0.00626385	0.995002	0.995002	0.995936	6	0	0	39	5	10	0.153846	0	0	0.153846	6
C19orf44	ACC	54	2	0.037037	-15.6542	2793.51	-0.00560376	0.995529	NA	NA	2	0	0	39	5	10	0.0512821	0	0	0.0512821	2
C19orf6	ACC	54	2	0.037037	-15.5484	2797.44	-0.0055581	0.995565	NA	NA	2	0	0	39	5	10	0.0512821	0	0	0.0512821	2
C1orf106	ACC	54	8	0.148148	-16.6739	2662.83	-0.0062617	0.995004	0.995004	0.995936	6	0	2	39	5	10	0.153846	0	0.2	0.153846	6
C1orf172	ACC	54	2	0.037037	-15.9511	2797.43	-0.00570205	0.99545	NA	NA	2	0	0	39	5	10	0.0512821	0	0	0.0512821	2
C1orf87	ACC	54	2	0.037037	-15.7192	2794.34	-0.00562537	0.995512	NA	NA	2	0	0	39	5	10	0.0512821	0	0	0.0512821	2
C5orf36	ACC	54	2	0.037037	-16.2667	2792.68	-0.00582476	0.995353	NA	NA	2	0	0	39	5	10	0.0512821	0	0	0.0512821	2
C6orf142	ACC	54	2	0.037037	-15.892	2782.44	-0.00571153	0.995443	NA	NA	2	0	0	39	5	10	0.0512821	0	0	0.0512821	2
C6orf15	ACC	54	2	0.037037	-15.7845	2779.23	-0.00567946	0.995468	NA	NA	2	0	0	39	5	10	0.0512821	0	0	0.0512821	2
C6orf153	ACC	54	2	0.037037	-16.2667	2792.68	-0.00582476	0.995353	NA	NA	2	0	0	39	5	10	0.0512821	0	0	0.0512821	2
C6orf170	ACC	54	2	0.037037	-16.2667	2792.68	-0.00582476	0.995353	NA	NA	2	0	0	39	5	10	0.0512821	0	0	0.0512821	2
C6orf222	ACC	54	2	0.037037	-15.549	2797.43	-0.0055583	0.995565	NA	NA	2	0	0	39	5	10	0.0512821	0	0	0.0512821	2
C9	ACC	54	2	0.037037	-15.5485	2797.39	-0.00555821	0.995565	NA	NA	2	0	0	39	5	10	0.0512821	0	0	0.0512821	2
C9orf131	ACC	54	2	0.037037	-15.9513	2784.35	-0.00572893	0.995429	NA	NA	2	0	0	39	5	10	0.0512821	0	0	0.0512821	2
C9orf41	ACC	54	2	0.037037	-15.6948	2797.18	-0.00561094	0.995523	NA	NA	2	0	0	39	5	10	0.0512821	0	0	0.0512821	2
CACNA1A	ACC	54	3	0.0555556	-16.6726	2275.92	-0.00732567	0.994155	0.994155	0.995936	3	0	0	39	5	10	0.0769231	0	0	0.0769231	3
CACNA1B	ACC	54	3	0.0555556	-15.7542	2271.98	-0.00693415	0.994467	0.994467	0.995936	3	0	0	39	5	10	0.0769231	0	0	0.0769231	3
CACNA2D1	ACC	54	2	0.037037	-15.6529	2793.48	-0.00560334	0.995529	NA	NA	2	0	0	39	5	10	0.0512821	0	0	0.0512821	2
CACNA2D4	ACC	54	2	0.037037	-15.9986	2797.23	-0.00571946	0.995437	NA	NA	2	0	0	39	5	10	0.0512821	0	0	0.0512821	2
CADPS2	ACC	54	2	0.037037	-15.5585	2797.41	-0.00556176	0.995562	NA	NA	2	0	0	39	5	10	0.0512821	0	0	0.0512821	2
CAPN2	ACC	54	2	0.037037	-16.2452	2792.25	-0.00581798	0.995358	NA	NA	2	0	0	39	5	10	0.0512821	0	0	0.0512821	2
CAPRIN1	ACC	54	2	0.037037	-15.549	2797.43	-0.0055583	0.995565	NA	NA	2	0	0	39	5	10	0.0512821	0	0	0.0512821	2
CATSPERG	ACC	54	3	0.0555556	-15.6849	2280.07	-0.00687913	0.994511	0.994511	0.995936	3	0	0	39	5	10	0.0769231	0	0	0.0769231	3
CCDC102A	ACC	54	16	0.296296	-17.8408	3242.41	-0.00550232	0.99561	0.99561	0.995936	11	0	5	39	5	10	0.282051	0	0.5	0.282051	11
CCDC105	ACC	54	6	0.111111	-16.6805	2914.12	-0.00572402	0.995433	0.995433	0.995936	5	0	1	39	5	10	0.128205	0	0.1	0.128205	5
CCDC108	ACC	54	3	0.0555556	-16.2072	2267.63	-0.00714716	0.994297	0.994297	0.995936	3	0	0	39	5	10	0.0769231	0	0	0.0769231	3
CCDC142	ACC	54	2	0.037037	-15.9513	2784.35	-0.00572893	0.995429	NA	NA	2	0	0	39	5	10	0.0512821	0	0	0.0512821	2
CCDC27	ACC	54	2	0.037037	-15.8785	2782.01	-0.00570756	0.995446	NA	NA	2	0	0	39	5	10	0.0512821	0	0	0.0512821	2
CCDC73	ACC	54	2	0.037037	-15.6832	2791.44	-0.0056183	0.995517	NA	NA	2	0	0	39	5	10	0.0512821	0	0	0.0512821	2
CCDC74B	ACC	54	2	0.037037	-15.9986	2797.23	-0.00571946	0.995437	NA	NA	2	0	0	39	5	10	0.0512821	0	0	0.0512821	2
CCDC88B	ACC	54	3	0.0555556	-15.5812	2284.08	-0.00682167	0.994557	0.994557	0.995936	3	0	0	39	5	10	0.0769231	0	0	0.0769231	3
CCDC96	ACC	54	2	0.037037	-15.7201	2777.9	-0.005659	0.995485	NA	NA	2	0	0	39	5	10	0.0512821	0	0	0.0512821	2
CCIN	ACC	54	2	0.037037	-16.0816	2788.28	-0.00576756	0.995398	NA	NA	2	0	0	39	5	10	0.0512821	0	0	0.0512821	2
CCNF	ACC	54	2	0.037037	-15.8134	2780.02	-0.00568824	0.995461	NA	NA	2	0	0	39	5	10	0.0512821	0	0	0.0512821	2
CCNL1	ACC	54	2	0.037037	-15.9513	2784.35	-0.00572893	0.995429	NA	NA	2	0	0	39	5	10	0.0512821	0	0	0.0512821	2
CD248	ACC	54	2	0.037037	-15.7906	2793.96	-0.00565167	0.995491	NA	NA	2	0	0	39	5	10	0.0512821	0	0	0.0512821	2
CD320	ACC	54	4	0.0740741	-15.6736	2280.69	-0.00687231	0.994517	0.994517	0.995936	3	0	1	39	5	10	0.0769231	0	0.1	0.0769231	3
CDCA7	ACC	54	2	0.037037	-15.7192	2794.34	-0.00562537	0.995512	NA	NA	2	0	0	39	5	10	0.0512821	0	0	0.0512821	2
CDH16	ACC	54	2	0.037037	-16.0596	2787.66	-0.00576095	0.995403	NA	NA	2	0	0	39	5	10	0.0512821	0	0	0.0512821	2
CDH23	ACC	54	3	0.0555556	-15.9296	2276.61	-0.00699708	0.994417	0.994417	0.995936	3	0	0	39	5	10	0.0769231	0	0	0.0769231	3
CDH4	ACC	54	4	0.0740741	-15.8018	2281.17	-0.00692704	0.994473	0.994473	0.995936	3	0	1	39	5	10	0.0769231	0	0.1	0.0769231	3
CDHR5	ACC	54	2	0.037037	-15.5538	2797.43	-0.00556003	0.995564	NA	NA	2	0	0	39	5	10	0.0512821	0	0	0.0512821	2
CDKL5	ACC	54	3	0.0555556	-15.568	2795.98	-0.00556801	0.995557	0.995557	0.995936	2	0	1	39	5	10	0.0512821	0	0.1	0.0512821	2
CDX4	ACC	54	2	0.037037	-15.7473	2792.93	-0.00563829	0.995501	NA	NA	2	0	0	39	5	10	0.0512821	0	0	0.0512821	2
CELSR1	ACC	54	2	0.037037	-15.6091	2792.41	-0.00558983	0.99554	NA	NA	2	0	0	39	5	10	0.0512821	0	0	0.0512821	2
CENPE	ACC	54	2	0.037037	-16.3463	2794.08	-0.00585031	0.995332	NA	NA	2	0	0	39	5	10	0.0512821	0	0	0.0512821	2
CEP152	ACC	54	2	0.037037	-15.5589	2797.41	-0.0055619	0.995562	NA	NA	2	0	0	39	5	10	0.0512821	0	0	0.0512821	2
CEP290	ACC	54	3	0.0555556	-15.8312	2796.46	-0.00566118	0.995483	0.995483	0.995936	2	0	1	39	5	10	0.0512821	0	0.1	0.0512821	2
CHAF1A	ACC	54	2	0.037037	-16.0816	2788.28	-0.00576756	0.995398	NA	NA	2	0	0	39	5	10	0.0512821	0	0	0.0512821	2
CHD7	ACC	54	2	0.037037	-15.6282	2792.58	-0.00559631	0.995535	NA	NA	2	0	0	39	5	10	0.0512821	0	0	0.0512821	2
CHIA	ACC	54	2	0.037037	-15.6742	2791.26	-0.00561545	0.99552	NA	NA	2	0	0	39	5	10	0.0512821	0	0	0.0512821	2
CHL1	ACC	54	2	0.037037	-15.663	2793.15	-0.00560764	0.995526	NA	NA	2	0	0	39	5	10	0.0512821	0	0	0.0512821	2
CLDN5	ACC	54	3	0.0555556	-15.6615	2791.03	-0.00561136	0.995523	0.995523	0.995936	2	0	1	39	5	10	0.0512821	0	0.1	0.0512821	2
CLEC16A	ACC	54	2	0.037037	-15.7732	2778.94	-0.00567597	0.995471	NA	NA	2	0	0	39	5	10	0.0512821	0	0	0.0512821	2
CLIC6	ACC	54	4	0.0740741	-15.5813	2284.09	-0.00682167	0.994557	0.994557	0.995936	3	0	1	39	5	10	0.0769231	0	0.1	0.0769231	3
CLPX	ACC	54	2	0.037037	-15.6564	2790.94	-0.00560972	0.995524	NA	NA	2	0	0	39	5	10	0.0512821	0	0	0.0512821	2
CLTB	ACC	54	3	0.0555556	-16.3369	2272.71	-0.0071883	0.994265	0.994265	0.995936	3	0	0	39	5	10	0.0769231	0	0	0.0769231	3
CNTN3	ACC	54	2	0.037037	-15.5482	2797.44	-0.00555801	0.995565	NA	NA	2	0	0	39	5	10	0.0512821	0	0	0.0512821	2
COL14A1	ACC	54	2	0.037037	-15.551	2797.44	-0.00555902	0.995565	NA	NA	2	0	0	39	5	10	0.0512821	0	0	0.0512821	2
COL18A1	ACC	54	5	0.0925926	-17.1578	2855.07	-0.0060096	0.995205	0.995205	0.995936	5	0	0	39	5	10	0.128205	0	0	0.128205	5
COL19A1	ACC	54	2	0.037037	-16.0132	2797.31	-0.00572449	0.995433	NA	NA	2	0	0	39	5	10	0.0512821	0	0	0.0512821	2
COL25A1	ACC	54	2	0.037037	-15.5756	2796.01	-0.00557067	0.995555	NA	NA	2	0	0	39	5	10	0.0512821	0	0	0.0512821	2
COL4A6	ACC	54	2	0.037037	-15.8134	2780.02	-0.00568824	0.995461	NA	NA	2	0	0	39	5	10	0.0512821	0	0	0.0512821	2
COL5A1	ACC	54	4	0.0740741	-15.6271	2281.56	-0.00684932	0.994535	0.994535	0.995936	3	0	1	39	5	10	0.0769231	0	0.1	0.0769231	3
COL5A2	ACC	54	2	0.037037	-15.8209	2796.64	-0.00565711	0.995486	NA	NA	2	0	0	39	5	10	0.0512821	0	0	0.0512821	2
COL6A2	ACC	54	2	0.037037	-15.6205	2796.54	-0.00558566	0.995543	NA	NA	2	0	0	39	5	10	0.0512821	0	0	0.0512821	2
COL6A5	ACC	54	2	0.037037	-15.7397	2797.43	-0.00562647	0.995511	NA	NA	2	0	0	39	5	10	0.0512821	0	0	0.0512821	2
COL7A1	ACC	54	2	0.037037	-15.7906	2793.96	-0.00565167	0.995491	NA	NA	2	0	0	39	5	10	0.0512821	0	0	0.0512821	2
CPSF1	ACC	54	2	0.037037	-15.6516	2793.46	-0.00560292	0.99553	NA	NA	2	0	0	39	5	10	0.0512821	0	0	0.0512821	2
CR2	ACC	54	2	0.037037	-15.6567	2793.56	-0.00560458	0.995528	NA	NA	2	0	0	39	5	10	0.0512821	0	0	0.0512821	2
CRIM1	ACC	54	3	0.0555556	-15.7532	2280.09	-0.00690901	0.994487	0.994487	0.995936	3	0	0	39	5	10	0.0769231	0	0	0.0769231	3
CRIPAK	ACC	54	9	0.166667	-16.7161	2465.31	-0.00678053	0.99459	0.99459	0.995936	7	0	2	39	5	10	0.179487	0	0.2	0.179487	7
CROT	ACC	54	2	0.037037	-15.9513	2784.35	-0.00572893	0.995429	NA	NA	2	0	0	39	5	10	0.0512821	0	0	0.0512821	2
CSGALNACT2	ACC	54	3	0.0555556	-15.5483	2797.39	-0.00555816	0.995565	0.995565	0.995936	2	0	1	39	5	10	0.0512821	0	0.1	0.0512821	2
CSMD1	ACC	54	4	0.0740741	-15.6927	2280.65	-0.0068808	0.99451	0.99451	0.995936	3	0	1	39	5	10	0.0769231	0	0.1	0.0769231	3
CST9	ACC	54	2	0.037037	-15.8687	2795.6	-0.00567631	0.995471	NA	NA	2	0	0	39	5	10	0.0512821	0	0	0.0512821	2
CTCFL	ACC	54	2	0.037037	-15.5503	2797.44	-0.00555874	0.995565	NA	NA	2	0	0	39	5	10	0.0512821	0	0	0.0512821	2
CTNNB1	ACC	54	7	0.12963	-16.7516	2462.65	-0.00680226	0.994573	0.994573	0.995936	7	0	0	39	5	10	0.179487	0	0	0.179487	7
CUX1	ACC	54	2	0.037037	-15.5482	2797.44	-0.00555803	0.995565	NA	NA	2	0	0	39	5	10	0.0512821	0	0	0.0512821	2
CWH43	ACC	54	2	0.037037	-15.8785	2782.01	-0.00570756	0.995446	NA	NA	2	0	0	39	5	10	0.0512821	0	0	0.0512821	2
CYFIP2	ACC	54	2	0.037037	-16.0132	2797.31	-0.00572449	0.995433	NA	NA	2	0	0	39	5	10	0.0512821	0	0	0.0512821	2
CYP26C1	ACC	54	2	0.037037	-15.574	2797.13	-0.00556785	0.995558	NA	NA	2	0	0	39	5	10	0.0512821	0	0	0.0512821	2
CYP2B6	ACC	54	2	0.037037	-15.6861	2791.5	-0.00561921	0.995517	NA	NA	2	0	0	39	5	10	0.0512821	0	0	0.0512821	2
CYP2U1	ACC	54	2	0.037037	-15.7249	2792.39	-0.00563135	0.995507	NA	NA	2	0	0	39	5	10	0.0512821	0	0	0.0512821	2
CYP4A22	ACC	54	4	0.0740741	-16.6539	3259.67	-0.00510907	0.995924	0.995924	0.995936	4	0	0	39	5	10	0.102564	0	0	0.102564	4
CYTSA	ACC	54	2	0.037037	-15.5487	2797.44	-0.00555818	0.995565	NA	NA	2	0	0	39	5	10	0.0512821	0	0	0.0512821	2
DAAM1	ACC	54	2	0.037037	-15.5491	2797.44	-0.00555834	0.995565	NA	NA	2	0	0	39	5	10	0.0512821	0	0	0.0512821	2
DAB2	ACC	54	2	0.037037	-15.6985	2793.89	-0.00561889	0.995517	NA	NA	2	0	0	39	5	10	0.0512821	0	0	0.0512821	2
DAXX	ACC	54	2	0.037037	-15.6075	2796.04	-0.00558199	0.995546	NA	NA	2	0	0	39	5	10	0.0512821	0	0	0.0512821	2
DCLK2	ACC	54	2	0.037037	-16.0816	2788.28	-0.00576756	0.995398	NA	NA	2	0	0	39	5	10	0.0512821	0	0	0.0512821	2
DDHD1	ACC	54	2	0.037037	-15.5809	2797.01	-0.00557054	0.995555	NA	NA	2	0	0	39	5	10	0.0512821	0	0	0.0512821	2
DDX53	ACC	54	2	0.037037	-15.7249	2792.39	-0.00563135	0.995507	NA	NA	2	0	0	39	5	10	0.0512821	0	0	0.0512821	2
DGKD	ACC	54	2	0.037037	-15.6787	2791.35	-0.0056169	0.995518	NA	NA	2	0	0	39	5	10	0.0512821	0	0	0.0512821	2
DGKZ	ACC	54	3	0.0555556	-15.687	2280.08	-0.00688001	0.994511	0.994511	0.995936	3	0	0	39	5	10	0.0769231	0	0	0.0769231	3
DHRS9	ACC	54	3	0.0555556	-16.3042	2266.5	-0.00719355	0.99426	0.99426	0.995936	3	0	0	39	5	10	0.0769231	0	0	0.0769231	3
DHTKD1	ACC	54	2	0.037037	-15.8687	2795.6	-0.00567631	0.995471	NA	NA	2	0	0	39	5	10	0.0512821	0	0	0.0512821	2
DIDO1	ACC	54	5	0.0925926	-16.0175	2259.63	-0.00708857	0.994344	0.994344	0.995936	3	0	2	39	5	10	0.0769231	0	0.2	0.0769231	3
DLG2	ACC	54	2	0.037037	-15.7249	2792.39	-0.00563135	0.995507	NA	NA	2	0	0	39	5	10	0.0512821	0	0	0.0512821	2
DLG5	ACC	54	2	0.037037	-16.2667	2792.68	-0.00582476	0.995353	NA	NA	2	0	0	39	5	10	0.0512821	0	0	0.0512821	2
DLGAP3	ACC	54	2	0.037037	-15.7101	2794.14	-0.00562253	0.995514	NA	NA	2	0	0	39	5	10	0.0512821	0	0	0.0512821	2
DLGAP4	ACC	54	2	0.037037	-16.2667	2792.68	-0.00582476	0.995353	NA	NA	2	0	0	39	5	10	0.0512821	0	0	0.0512821	2
DMD	ACC	54	2	0.037037	-15.6832	2791.44	-0.0056183	0.995517	NA	NA	2	0	0	39	5	10	0.0512821	0	0	0.0512821	2
DMKN	ACC	54	3	0.0555556	-15.7011	2273.31	-0.00690674	0.994489	0.994489	0.995936	3	0	0	39	5	10	0.0769231	0	0	0.0769231	3
DMWD	ACC	54	3	0.0555556	-15.8287	2276.34	-0.00695359	0.994452	0.994452	0.995936	3	0	0	39	5	10	0.0769231	0	0	0.0769231	3
DNAH10	ACC	54	3	0.0555556	-16.6726	2275.92	-0.00732567	0.994155	0.994155	0.995936	3	0	0	39	5	10	0.0769231	0	0	0.0769231	3
DNAH17	ACC	54	4	0.0740741	-16.1537	2272.72	-0.00710761	0.994329	0.994329	0.995936	3	0	1	39	5	10	0.0769231	0	0.1	0.0769231	3
DNAH6	ACC	54	5	0.0925926	-16.779	3245.63	-0.00516971	0.995875	0.995875	0.995936	4	0	1	39	5	10	0.102564	0	0.1	0.102564	4
DNAH7	ACC	54	2	0.037037	-15.9744	2785.08	-0.00573572	0.995424	NA	NA	2	0	0	39	5	10	0.0512821	0	0	0.0512821	2
DOCK10	ACC	54	2	0.037037	-15.892	2782.44	-0.00571153	0.995443	NA	NA	2	0	0	39	5	10	0.0512821	0	0	0.0512821	2
DOCK4	ACC	54	2	0.037037	-16.0596	2787.66	-0.00576095	0.995403	NA	NA	2	0	0	39	5	10	0.0512821	0	0	0.0512821	2
DOCK5	ACC	54	2	0.037037	-15.8134	2780.02	-0.00568824	0.995461	NA	NA	2	0	0	39	5	10	0.0512821	0	0	0.0512821	2
DOK7	ACC	54	3	0.0555556	-15.8676	2781.66	-0.00570435	0.995449	0.995449	0.995936	2	0	1	39	5	10	0.0512821	0	0.1	0.0512821	2
DSC2	ACC	54	2	0.037037	-15.5699	2797.44	-0.00556577	0.995559	NA	NA	2	0	0	39	5	10	0.0512821	0	0	0.0512821	2
DTX2	ACC	54	2	0.037037	-15.8458	2796.66	-0.00566597	0.995479	NA	NA	2	0	0	39	5	10	0.0512821	0	0	0.0512821	2
DYNC1H1	ACC	54	3	0.0555556	-16.1076	2263	-0.00711783	0.994321	0.994321	0.995936	3	0	0	39	5	10	0.0769231	0	0	0.0769231	3
E4F1	ACC	54	2	0.037037	-15.5504	2797.44	-0.00555881	0.995565	NA	NA	2	0	0	39	5	10	0.0512821	0	0	0.0512821	2
EARS2	ACC	54	2	0.037037	-16.0596	2787.66	-0.00576095	0.995403	NA	NA	2	0	0	39	5	10	0.0512821	0	0	0.0512821	2
ECHDC3	ACC	54	2	0.037037	-15.5693	2796.9	-0.00556664	0.995558	NA	NA	2	0	0	39	5	10	0.0512821	0	0	0.0512821	2
EEF1A1	ACC	54	2	0.037037	-15.5574	2797.37	-0.00556144	0.995563	NA	NA	2	0	0	39	5	10	0.0512821	0	0	0.0512821	2
EFS	ACC	54	2	0.037037	-15.6827	2797.06	-0.00560683	0.995526	NA	NA	2	0	0	39	5	10	0.0512821	0	0	0.0512821	2
EGFR	ACC	54	2	0.037037	-15.6451	2792.83	-0.00560187	0.99553	NA	NA	2	0	0	39	5	10	0.0512821	0	0	0.0512821	2
EHMT1	ACC	54	2	0.037037	-16.2667	2792.68	-0.00582476	0.995353	NA	NA	2	0	0	39	5	10	0.0512821	0	0	0.0512821	2
EIF2AK4	ACC	54	2	0.037037	-15.8115	2779.96	-0.00568766	0.995462	NA	NA	2	0	0	39	5	10	0.0512821	0	0	0.0512821	2
EIF2C3	ACC	54	2	0.037037	-16.0596	2787.66	-0.00576095	0.995403	NA	NA	2	0	0	39	5	10	0.0512821	0	0	0.0512821	2
ELOVL5	ACC	54	2	0.037037	-16.3463	2794.08	-0.00585031	0.995332	NA	NA	2	0	0	39	5	10	0.0512821	0	0	0.0512821	2
EMR2	ACC	54	4	0.0740741	-16.8195	3238.19	-0.00519409	0.995856	0.995856	0.995936	4	0	0	39	5	10	0.102564	0	0	0.102564	4
ENOX1	ACC	54	2	0.037037	-15.7375	2792.69	-0.00563525	0.995504	NA	NA	2	0	0	39	5	10	0.0512821	0	0	0.0512821	2
ENTPD4	ACC	54	3	0.0555556	-15.8859	2281.16	-0.00696398	0.994444	0.994444	0.995936	3	0	0	39	5	10	0.0769231	0	0	0.0769231	3
EPB41L4B	ACC	54	2	0.037037	-15.6306	2793.12	-0.0055961	0.995535	NA	NA	2	0	0	39	5	10	0.0512821	0	0	0.0512821	2
EPHB3	ACC	54	2	0.037037	-15.8458	2796.66	-0.00566597	0.995479	NA	NA	2	0	0	39	5	10	0.0512821	0	0	0.0512821	2
EPN3	ACC	54	3	0.0555556	-15.5837	2283.88	-0.00682332	0.994556	0.994556	0.995936	3	0	0	39	5	10	0.0769231	0	0	0.0769231	3
ERBB4	ACC	54	2	0.037037	-15.9744	2785.08	-0.00573572	0.995424	NA	NA	2	0	0	39	5	10	0.0512821	0	0	0.0512821	2
ERCC1	ACC	54	2	0.037037	-16.0816	2788.28	-0.00576756	0.995398	NA	NA	2	0	0	39	5	10	0.0512821	0	0	0.0512821	2
ERCC2	ACC	54	10	0.185185	-17.8282	3398.06	-0.00524656	0.995814	0.995814	0.995936	10	0	0	39	5	10	0.25641	0	0	0.25641	10
ERCC6	ACC	54	2	0.037037	-15.7745	2795.49	-0.00564285	0.995498	NA	NA	2	0	0	39	5	10	0.0512821	0	0	0.0512821	2
ERMP1	ACC	54	2	0.037037	-15.6945	2794.32	-0.00561657	0.995519	NA	NA	2	0	0	39	5	10	0.0512821	0	0	0.0512821	2
ESYT1	ACC	54	3	0.0555556	-15.8859	2281.16	-0.00696398	0.994444	0.994444	0.995936	3	0	0	39	5	10	0.0769231	0	0	0.0769231	3
ETV5	ACC	54	2	0.037037	-15.6321	2793.14	-0.00559659	0.995535	NA	NA	2	0	0	39	5	10	0.0512821	0	0	0.0512821	2
EVI5L	ACC	54	2	0.037037	-15.574	2797.13	-0.00556785	0.995558	NA	NA	2	0	0	39	5	10	0.0512821	0	0	0.0512821	2
FAM116A	ACC	54	2	0.037037	-16.3463	2794.08	-0.00585031	0.995332	NA	NA	2	0	0	39	5	10	0.0512821	0	0	0.0512821	2
FAM135B	ACC	54	3	0.0555556	-15.8161	2275.77	-0.00694977	0.994455	0.994455	0.995936	3	0	0	39	5	10	0.0769231	0	0	0.0769231	3
FAM13A	ACC	54	2	0.037037	-16.2452	2792.25	-0.00581798	0.995358	NA	NA	2	0	0	39	5	10	0.0512821	0	0	0.0512821	2
FAM18B2	ACC	54	4	0.0740741	-16.6122	3261.31	-0.00509372	0.995936	0.995936	0.995936	4	0	0	39	5	10	0.102564	0	0	0.102564	4
FAM198B	ACC	54	2	0.037037	-16.2667	2792.68	-0.00582476	0.995353	NA	NA	2	0	0	39	5	10	0.0512821	0	0	0.0512821	2
FAM9A	ACC	54	2	0.037037	-15.5766	2796.97	-0.0055691	0.995557	NA	NA	2	0	0	39	5	10	0.0512821	0	0	0.0512821	2
FASN	ACC	54	2	0.037037	-15.6317	2796.7	-0.00558935	0.99554	NA	NA	2	0	0	39	5	10	0.0512821	0	0	0.0512821	2
FAT1	ACC	54	5	0.0925926	-17.6453	2840.48	-0.00621207	0.995044	0.995044	0.995936	5	0	0	39	5	10	0.128205	0	0	0.128205	5
FBN3	ACC	54	3	0.0555556	-16.3587	2272.48	-0.00719861	0.994256	0.994256	0.995936	3	0	0	39	5	10	0.0769231	0	0	0.0769231	3
FBXO34	ACC	54	2	0.037037	-15.6113	2796.09	-0.00558326	0.995545	NA	NA	2	0	0	39	5	10	0.0512821	0	0	0.0512821	2
FCGBP	ACC	54	3	0.0555556	-15.9099	2283.23	-0.00696814	0.99444	0.99444	0.995936	3	0	0	39	5	10	0.0769231	0	0	0.0769231	3
FEZ2	ACC	54	3	0.0555556	-15.6603	2793.1	-0.0056068	0.995526	0.995526	0.995936	2	0	1	39	5	10	0.0512821	0	0.1	0.0512821	2
FGF19	ACC	54	2	0.037037	-15.7249	2792.39	-0.00563135	0.995507	NA	NA	2	0	0	39	5	10	0.0512821	0	0	0.0512821	2
FGFR1OP	ACC	54	2	0.037037	-15.8075	2779.85	-0.00568647	0.995463	NA	NA	2	0	0	39	5	10	0.0512821	0	0	0.0512821	2
FLNA	ACC	54	3	0.0555556	-16.0219	2259.9	-0.00708967	0.994343	0.994343	0.995936	3	0	0	39	5	10	0.0769231	0	0	0.0769231	3
FLRT2	ACC	54	2	0.037037	-15.8035	2779.74	-0.00568525	0.995464	NA	NA	2	0	0	39	5	10	0.0512821	0	0	0.0512821	2
FLT4	ACC	54	3	0.0555556	-15.6719	2283.51	-0.00686305	0.994524	0.994524	0.995936	3	0	0	39	5	10	0.0769231	0	0	0.0769231	3
FMN2	ACC	54	2	0.037037	-16.2667	2792.68	-0.00582476	0.995353	NA	NA	2	0	0	39	5	10	0.0512821	0	0	0.0512821	2
FOLH1	ACC	54	2	0.037037	-15.5572	2797.4	-0.00556132	0.995563	NA	NA	2	0	0	39	5	10	0.0512821	0	0	0.0512821	2
FPGS	ACC	54	4	0.0740741	-16.6519	3257.31	-0.00511218	0.995921	0.995921	0.995936	4	0	0	39	5	10	0.102564	0	0	0.102564	4
FRAS1	ACC	54	5	0.0925926	-16.9981	2872.48	-0.00591757	0.995278	0.995278	0.995936	5	0	0	39	5	10	0.128205	0	0	0.128205	5
FRYL	ACC	54	2	0.037037	-15.8351	2796.82	-0.00566182	0.995483	NA	NA	2	0	0	39	5	10	0.0512821	0	0	0.0512821	2
FZD8	ACC	54	2	0.037037	-16.0596	2787.66	-0.00576095	0.995403	NA	NA	2	0	0	39	5	10	0.0512821	0	0	0.0512821	2
GADL1	ACC	54	2	0.037037	-16.3463	2794.08	-0.00585031	0.995332	NA	NA	2	0	0	39	5	10	0.0512821	0	0	0.0512821	2
GALNT12	ACC	54	2	0.037037	-15.8073	2794.35	-0.0056569	0.995486	NA	NA	2	0	0	39	5	10	0.0512821	0	0	0.0512821	2
GAS6	ACC	54	2	0.037037	-15.581	2797.19	-0.00557023	0.995556	NA	NA	2	0	0	39	5	10	0.0512821	0	0	0.0512821	2
GCC2	ACC	54	2	0.037037	-16.0132	2797.31	-0.00572449	0.995433	NA	NA	2	0	0	39	5	10	0.0512821	0	0	0.0512821	2
GCN1L1	ACC	54	2	0.037037	-15.8687	2795.6	-0.00567631	0.995471	NA	NA	2	0	0	39	5	10	0.0512821	0	0	0.0512821	2
GDF1	ACC	54	4	0.0740741	-15.7234	2272.81	-0.00691808	0.99448	0.99448	0.995936	3	0	1	39	5	10	0.0769231	0	0.1	0.0769231	3
GFM2	ACC	54	2	0.037037	-15.7027	2794.49	-0.00561914	0.995517	NA	NA	2	0	0	39	5	10	0.0512821	0	0	0.0512821	2
GGN	ACC	54	2	0.037037	-15.866	2781.61	-0.00570388	0.995449	NA	NA	2	0	0	39	5	10	0.0512821	0	0	0.0512821	2
GJA1	ACC	54	2	0.037037	-15.6787	2791.35	-0.0056169	0.995518	NA	NA	2	0	0	39	5	10	0.0512821	0	0	0.0512821	2
GLB1L2	ACC	54	2	0.037037	-15.8075	2779.85	-0.00568647	0.995463	NA	NA	2	0	0	39	5	10	0.0512821	0	0	0.0512821	2
GLI2	ACC	54	2	0.037037	-15.6567	2793.56	-0.00560458	0.995528	NA	NA	2	0	0	39	5	10	0.0512821	0	0	0.0512821	2
GLTSCR1	ACC	54	2	0.037037	-15.5532	2797.37	-0.00555992	0.995564	NA	NA	2	0	0	39	5	10	0.0512821	0	0	0.0512821	2
GOLGA6D	ACC	54	2	0.037037	-15.8612	2781.46	-0.00570246	0.99545	NA	NA	2	0	0	39	5	10	0.0512821	0	0	0.0512821	2
GPATCH8	ACC	54	2	0.037037	-15.892	2782.44	-0.00571153	0.995443	NA	NA	2	0	0	39	5	10	0.0512821	0	0	0.0512821	2
GPR158	ACC	54	4	0.0740741	-16.7603	3246.74	-0.00516217	0.995881	0.995881	0.995936	4	0	0	39	5	10	0.102564	0	0	0.102564	4
GPR20	ACC	54	2	0.037037	-15.6462	2793.37	-0.0056012	0.995531	NA	NA	2	0	0	39	5	10	0.0512821	0	0	0.0512821	2
GPR84	ACC	54	2	0.037037	-15.9986	2797.23	-0.00571946	0.995437	NA	NA	2	0	0	39	5	10	0.0512821	0	0	0.0512821	2
GPR98	ACC	54	5	0.0925926	-17.0519	2875.82	-0.0059294	0.995269	0.995269	0.995936	5	0	0	39	5	10	0.128205	0	0	0.128205	5
GPRIN2	ACC	54	7	0.12963	-16.684	2661.89	-0.00626774	0.994999	0.994999	0.995936	6	0	1	39	5	10	0.153846	0	0.1	0.153846	6
GRIK4	ACC	54	2	0.037037	-16.2667	2792.68	-0.00582476	0.995353	NA	NA	2	0	0	39	5	10	0.0512821	0	0	0.0512821	2
GRM3	ACC	54	2	0.037037	-15.9986	2797.23	-0.00571946	0.995437	NA	NA	2	0	0	39	5	10	0.0512821	0	0	0.0512821	2
GSG2	ACC	54	3	0.0555556	-15.6479	2281.63	-0.0068582	0.994528	0.994528	0.995936	3	0	0	39	5	10	0.0769231	0	0	0.0769231	3
GTF2IRD2B	ACC	54	2	0.037037	-16.2667	2792.68	-0.00582476	0.995353	NA	NA	2	0	0	39	5	10	0.0512821	0	0	0.0512821	2
GTF3C1	ACC	54	3	0.0555556	-16.1537	2272.72	-0.00710761	0.994329	0.994329	0.995936	3	0	0	39	5	10	0.0769231	0	0	0.0769231	3
GUCY2D	ACC	54	2	0.037037	-15.866	2781.61	-0.00570388	0.995449	NA	NA	2	0	0	39	5	10	0.0512821	0	0	0.0512821	2
HCN3	ACC	54	2	0.037037	-15.7745	2795.49	-0.00564285	0.995498	NA	NA	2	0	0	39	5	10	0.0512821	0	0	0.0512821	2
HEATR7B2	ACC	54	3	0.0555556	-15.8147	2271.52	-0.00696214	0.994445	0.994445	0.995936	3	0	0	39	5	10	0.0769231	0	0	0.0769231	3
HECA	ACC	54	3	0.0555556	-16.1691	2259.74	-0.00715529	0.994291	0.994291	0.995936	3	0	0	39	5	10	0.0769231	0	0	0.0769231	3
HECTD1	ACC	54	2	0.037037	-15.5482	2797.44	-0.00555802	0.995565	NA	NA	2	0	0	39	5	10	0.0512821	0	0	0.0512821	2
HEPH	ACC	54	2	0.037037	-15.659	2793.07	-0.00560637	0.995527	NA	NA	2	0	0	39	5	10	0.0512821	0	0	0.0512821	2
HHIP	ACC	54	2	0.037037	-16.3463	2794.08	-0.00585031	0.995332	NA	NA	2	0	0	39	5	10	0.0512821	0	0	0.0512821	2
HIVEP1	ACC	54	3	0.0555556	-16.2325	2283.82	-0.00710764	0.994329	0.994329	0.995936	3	0	0	39	5	10	0.0769231	0	0	0.0769231	3
HIVEP2	ACC	54	3	0.0555556	-16.0944	2254.88	-0.00713759	0.994305	0.994305	0.995936	3	0	0	39	5	10	0.0769231	0	0	0.0769231	3
HK2	ACC	54	2	0.037037	-16.0816	2788.28	-0.00576756	0.995398	NA	NA	2	0	0	39	5	10	0.0512821	0	0	0.0512821	2
HLA-A	ACC	54	3	0.0555556	-15.5634	2797.36	-0.0055636	0.995561	0.995561	0.995936	2	0	1	39	5	10	0.0512821	0	0.1	0.0512821	2
HLA-DQB1	ACC	54	2	0.037037	-15.588	2796.12	-0.00557488	0.995552	NA	NA	2	0	0	39	5	10	0.0512821	0	0	0.0512821	2
HLA-DRB1	ACC	54	3	0.0555556	-15.5615	2797.35	-0.00556295	0.995561	0.995561	0.995936	2	0	1	39	5	10	0.0512821	0	0.1	0.0512821	2
HOOK3	ACC	54	2	0.037037	-15.8458	2796.66	-0.00566597	0.995479	NA	NA	2	0	0	39	5	10	0.0512821	0	0	0.0512821	2
HTR5A	ACC	54	2	0.037037	-15.6542	2793.51	-0.00560376	0.995529	NA	NA	2	0	0	39	5	10	0.0512821	0	0	0.0512821	2
HTRA3	ACC	54	2	0.037037	-15.6787	2791.35	-0.0056169	0.995518	NA	NA	2	0	0	39	5	10	0.0512821	0	0	0.0512821	2
HTT	ACC	54	3	0.0555556	-15.7537	2778.5	-0.00566987	0.995476	0.995476	0.995936	2	0	1	39	5	10	0.0512821	0	0.1	0.0512821	2
HUWE1	ACC	54	2	0.037037	-15.7906	2793.96	-0.00565167	0.995491	NA	NA	2	0	0	39	5	10	0.0512821	0	0	0.0512821	2
IER5	ACC	54	2	0.037037	-15.5731	2797.44	-0.00556692	0.995558	NA	NA	2	0	0	39	5	10	0.0512821	0	0	0.0512821	2
IFT140	ACC	54	2	0.037037	-15.5964	2795.89	-0.00557834	0.995549	NA	NA	2	0	0	39	5	10	0.0512821	0	0	0.0512821	2
IGSF3	ACC	54	5	0.0925926	-16.6478	2916.57	-0.00570801	0.995446	0.995446	0.995936	5	0	0	39	5	10	0.128205	0	0	0.128205	5
IL17C	ACC	54	2	0.037037	-15.9511	2797.43	-0.00570205	0.99545	NA	NA	2	0	0	39	5	10	0.0512821	0	0	0.0512821	2
IL1RL1	ACC	54	2	0.037037	-15.6889	2791.56	-0.00562011	0.995516	NA	NA	2	0	0	39	5	10	0.0512821	0	0	0.0512821	2
IL21R	ACC	54	2	0.037037	-16.3463	2794.08	-0.00585031	0.995332	NA	NA	2	0	0	39	5	10	0.0512821	0	0	0.0512821	2
IMMT	ACC	54	2	0.037037	-15.7685	2778.83	-0.00567451	0.995472	NA	NA	2	0	0	39	5	10	0.0512821	0	0	0.0512821	2
INSC	ACC	54	2	0.037037	-15.6502	2793.44	-0.0056025	0.99553	NA	NA	2	0	0	39	5	10	0.0512821	0	0	0.0512821	2
IQUB	ACC	54	2	0.037037	-15.6889	2791.56	-0.00562011	0.995516	NA	NA	2	0	0	39	5	10	0.0512821	0	0	0.0512821	2
IRAK2	ACC	54	2	0.037037	-16.0132	2797.31	-0.00572449	0.995433	NA	NA	2	0	0	39	5	10	0.0512821	0	0	0.0512821	2
IRGQ	ACC	54	2	0.037037	-16.0596	2787.66	-0.00576095	0.995403	NA	NA	2	0	0	39	5	10	0.0512821	0	0	0.0512821	2
ITGAM	ACC	54	2	0.037037	-15.6243	2790.58	-0.00559894	0.995533	NA	NA	2	0	0	39	5	10	0.0512821	0	0	0.0512821	2
ITIH1	ACC	54	3	0.0555556	-15.7432	2279.5	-0.00690641	0.99449	0.99449	0.995936	3	0	0	39	5	10	0.0769231	0	0	0.0769231	3
ITIH2	ACC	54	2	0.037037	-16.2452	2792.25	-0.00581798	0.995358	NA	NA	2	0	0	39	5	10	0.0512821	0	0	0.0512821	2
ITM2A	ACC	54	2	0.037037	-15.8134	2780.02	-0.00568824	0.995461	NA	NA	2	0	0	39	5	10	0.0512821	0	0	0.0512821	2
ITPR1	ACC	54	2	0.037037	-15.549	2797.44	-0.00555831	0.995565	NA	NA	2	0	0	39	5	10	0.0512821	0	0	0.0512821	2
ITPR3	ACC	54	4	0.0740741	-17.4666	3194.58	-0.00546758	0.995638	0.995638	0.995936	4	0	0	39	5	10	0.102564	0	0	0.102564	4
JAK3	ACC	54	3	0.0555556	-16.2072	2267.63	-0.00714716	0.994297	0.994297	0.995936	3	0	0	39	5	10	0.0769231	0	0	0.0769231	3
JHDM1D	ACC	54	2	0.037037	-15.9511	2797.43	-0.00570205	0.99545	NA	NA	2	0	0	39	5	10	0.0512821	0	0	0.0512821	2
JMJD4	ACC	54	2	0.037037	-15.5615	2797.35	-0.00556295	0.995561	NA	NA	2	0	0	39	5	10	0.0512821	0	0	0.0512821	2
JUP	ACC	54	2	0.037037	-15.8785	2782.01	-0.00570756	0.995446	NA	NA	2	0	0	39	5	10	0.0512821	0	0	0.0512821	2
KALRN	ACC	54	2	0.037037	-16.2667	2792.68	-0.00582476	0.995353	NA	NA	2	0	0	39	5	10	0.0512821	0	0	0.0512821	2
KANK3	ACC	54	2	0.037037	-15.9744	2785.08	-0.00573572	0.995424	NA	NA	2	0	0	39	5	10	0.0512821	0	0	0.0512821	2
KBTBD13	ACC	54	9	0.166667	-16.6428	2916.99	-0.00570549	0.995448	0.995448	0.995936	5	0	4	39	5	10	0.128205	0	0.4	0.128205	5
KCNA3	ACC	54	2	0.037037	-15.5911	2795.83	-0.00557657	0.995551	NA	NA	2	0	0	39	5	10	0.0512821	0	0	0.0512821	2
KCNB2	ACC	54	2	0.037037	-15.7685	2778.83	-0.00567451	0.995472	NA	NA	2	0	0	39	5	10	0.0512821	0	0	0.0512821	2
KCNC4	ACC	54	2	0.037037	-15.8458	2796.66	-0.00566597	0.995479	NA	NA	2	0	0	39	5	10	0.0512821	0	0	0.0512821	2
KCNJ11	ACC	54	4	0.0740741	-16.715	3255.17	-0.0051349	0.995903	0.995903	0.995936	4	0	0	39	5	10	0.102564	0	0	0.102564	4
KCNS1	ACC	54	3	0.0555556	-15.8307	2270.38	-0.00697268	0.994437	0.994437	0.995936	3	0	0	39	5	10	0.0769231	0	0	0.0769231	3
KCTD19	ACC	54	2	0.037037	-15.6742	2791.26	-0.00561545	0.99552	NA	NA	2	0	0	39	5	10	0.0512821	0	0	0.0512821	2
KDM6B	ACC	54	4	0.0740741	-16.6987	3255.14	-0.00512996	0.995907	0.995907	0.995936	4	0	0	39	5	10	0.102564	0	0	0.102564	4
KHK	ACC	54	2	0.037037	-15.5487	2797.44	-0.00555819	0.995565	NA	NA	2	0	0	39	5	10	0.0512821	0	0	0.0512821	2
KIAA0284	ACC	54	2	0.037037	-15.8248	2780.35	-0.00569166	0.995459	NA	NA	2	0	0	39	5	10	0.0512821	0	0	0.0512821	2
KIAA0415	ACC	54	3	0.0555556	-15.6802	2791.38	-0.00561737	0.995518	0.995518	0.995936	2	0	1	39	5	10	0.0512821	0	0.1	0.0512821	2
KIAA0753	ACC	54	3	0.0555556	-15.7483	2279.66	-0.00690818	0.994488	0.994488	0.995936	3	0	0	39	5	10	0.0769231	0	0	0.0769231	3
KIAA0754	ACC	54	3	0.0555556	-15.8744	2278.26	-0.00696776	0.994441	0.994441	0.995936	3	0	0	39	5	10	0.0769231	0	0	0.0769231	3
KIAA0892	ACC	54	2	0.037037	-15.5572	2797.4	-0.00556132	0.995563	NA	NA	2	0	0	39	5	10	0.0512821	0	0	0.0512821	2
KIAA1210	ACC	54	2	0.037037	-15.5985	2795.92	-0.00557902	0.995549	NA	NA	2	0	0	39	5	10	0.0512821	0	0	0.0512821	2
KIAA1211	ACC	54	3	0.0555556	-15.5753	2797.14	-0.00556829	0.995557	0.995557	0.995936	2	0	1	39	5	10	0.0512821	0	0.1	0.0512821	2
KIAA1217	ACC	54	3	0.0555556	-16.1537	2272.72	-0.00710761	0.994329	0.994329	0.995936	3	0	0	39	5	10	0.0769231	0	0	0.0769231	3
KIAA1324L	ACC	54	2	0.037037	-16.2667	2792.68	-0.00582476	0.995353	NA	NA	2	0	0	39	5	10	0.0512821	0	0	0.0512821	2
KIAA1549	ACC	54	3	0.0555556	-15.6011	2283.76	-0.0068313	0.994549	0.994549	0.995936	3	0	0	39	5	10	0.0769231	0	0	0.0769231	3
KIAA1797	ACC	54	2	0.037037	-16.0132	2797.31	-0.00572449	0.995433	NA	NA	2	0	0	39	5	10	0.0512821	0	0	0.0512821	2
KIF1A	ACC	54	2	0.037037	-15.5939	2797.3	-0.00557461	0.995552	NA	NA	2	0	0	39	5	10	0.0512821	0	0	0.0512821	2
KIF24	ACC	54	2	0.037037	-15.9511	2797.43	-0.00570205	0.99545	NA	NA	2	0	0	39	5	10	0.0512821	0	0	0.0512821	2
KIF5A	ACC	54	3	0.0555556	-15.7405	2279.42	-0.0069055	0.99449	0.99449	0.995936	3	0	0	39	5	10	0.0769231	0	0	0.0769231	3
KIF7	ACC	54	2	0.037037	-15.8844	2795.88	-0.00568137	0.995467	NA	NA	2	0	0	39	5	10	0.0512821	0	0	0.0512821	2
KLC3	ACC	54	2	0.037037	-16.2452	2792.25	-0.00581798	0.995358	NA	NA	2	0	0	39	5	10	0.0512821	0	0	0.0512821	2
KLRB1	ACC	54	2	0.037037	-15.5786	2797.44	-0.00556889	0.995557	NA	NA	2	0	0	39	5	10	0.0512821	0	0	0.0512821	2
KNDC1	ACC	54	8	0.148148	-16.6791	2661.94	-0.00626579	0.995001	0.995001	0.995936	6	0	2	39	5	10	0.153846	0	0.2	0.153846	6
KRT1	ACC	54	2	0.037037	-15.5486	2797.43	-0.0055582	0.995565	NA	NA	2	0	0	39	5	10	0.0512821	0	0	0.0512821	2
KRT32	ACC	54	2	0.037037	-15.8209	2796.64	-0.00565711	0.995486	NA	NA	2	0	0	39	5	10	0.0512821	0	0	0.0512821	2
KRT33B	ACC	54	3	0.0555556	-16.2325	2283.82	-0.00710764	0.994329	0.994329	0.995936	3	0	0	39	5	10	0.0769231	0	0	0.0769231	3
KRT72	ACC	54	2	0.037037	-15.5522	2797.37	-0.00555957	0.995564	NA	NA	2	0	0	39	5	10	0.0512821	0	0	0.0512821	2
KRT77	ACC	54	2	0.037037	-15.6005	2796.27	-0.00557904	0.995549	NA	NA	2	0	0	39	5	10	0.0512821	0	0	0.0512821	2
KRTAP10-2	ACC	54	2	0.037037	-15.8075	2779.85	-0.00568647	0.995463	NA	NA	2	0	0	39	5	10	0.0512821	0	0	0.0512821	2
KRTAP10-7	ACC	54	3	0.0555556	-15.7011	2273.31	-0.00690674	0.994489	0.994489	0.995936	3	0	0	39	5	10	0.0769231	0	0	0.0769231	3
KRTAP10-9	ACC	54	2	0.037037	-15.9744	2785.08	-0.00573572	0.995424	NA	NA	2	0	0	39	5	10	0.0512821	0	0	0.0512821	2
KRTAP4-3	ACC	54	2	0.037037	-15.9986	2797.23	-0.00571946	0.995437	NA	NA	2	0	0	39	5	10	0.0512821	0	0	0.0512821	2
KRTAP4-5	ACC	54	4	0.0740741	-15.5811	2284.07	-0.00682167	0.994557	0.994557	0.995936	3	0	1	39	5	10	0.0769231	0	0.1	0.0769231	3
KRTAP4-8	ACC	54	3	0.0555556	-15.5485	2797.44	-0.00555814	0.995565	0.995565	0.995936	2	0	1	39	5	10	0.0512821	0	0.1	0.0512821	2
KRTAP5-5	ACC	54	2	0.037037	-15.6948	2797.18	-0.00561094	0.995523	NA	NA	2	0	0	39	5	10	0.0512821	0	0	0.0512821	2
LAMA1	ACC	54	3	0.0555556	-15.622	2281.65	-0.0068468	0.994537	0.994537	0.995936	3	0	0	39	5	10	0.0769231	0	0	0.0769231	3
LAMA3	ACC	54	2	0.037037	-15.5552	2797.44	-0.00556053	0.995563	NA	NA	2	0	0	39	5	10	0.0512821	0	0	0.0512821	2
LAMA5	ACC	54	2	0.037037	-16.0596	2787.66	-0.00576095	0.995403	NA	NA	2	0	0	39	5	10	0.0512821	0	0	0.0512821	2
LCE1F	ACC	54	2	0.037037	-15.557	2797.4	-0.00556123	0.995563	NA	NA	2	0	0	39	5	10	0.0512821	0	0	0.0512821	2
LDHA	ACC	54	2	0.037037	-15.6306	2793.12	-0.0055961	0.995535	NA	NA	2	0	0	39	5	10	0.0512821	0	0	0.0512821	2
LGALS12	ACC	54	2	0.037037	-15.6563	2793.02	-0.00560551	0.995527	NA	NA	2	0	0	39	5	10	0.0512821	0	0	0.0512821	2
LGR6	ACC	54	2	0.037037	-15.6215	2792.51	-0.00559408	0.995537	NA	NA	2	0	0	39	5	10	0.0512821	0	0	0.0512821	2
LGTN	ACC	54	2	0.037037	-15.7201	2777.9	-0.005659	0.995485	NA	NA	2	0	0	39	5	10	0.0512821	0	0	0.0512821	2
LIME1	ACC	54	2	0.037037	-15.5484	2797.43	-0.0055581	0.995565	NA	NA	2	0	0	39	5	10	0.0512821	0	0	0.0512821	2
LIPE	ACC	54	2	0.037037	-15.8844	2795.88	-0.00568137	0.995467	NA	NA	2	0	0	39	5	10	0.0512821	0	0	0.0512821	2
LMNB2	ACC	54	2	0.037037	-15.8844	2795.88	-0.00568137	0.995467	NA	NA	2	0	0	39	5	10	0.0512821	0	0	0.0512821	2
LPHN1	ACC	54	3	0.0555556	-15.8248	2780.35	-0.00569166	0.995459	0.995459	0.995936	2	0	1	39	5	10	0.0512821	0	0.1	0.0512821	2
LPPR2	ACC	54	2	0.037037	-15.6832	2791.44	-0.0056183	0.995517	NA	NA	2	0	0	39	5	10	0.0512821	0	0	0.0512821	2
LRGUK	ACC	54	2	0.037037	-16.2452	2792.25	-0.00581798	0.995358	NA	NA	2	0	0	39	5	10	0.0512821	0	0	0.0512821	2
LRP1	ACC	54	3	0.0555556	-16.1537	2272.72	-0.00710761	0.994329	0.994329	0.995936	3	0	0	39	5	10	0.0769231	0	0	0.0769231	3
LRP11	ACC	54	5	0.0925926	-16.7348	2905.48	-0.00575974	0.995404	0.995404	0.995936	5	0	0	39	5	10	0.128205	0	0	0.128205	5
LRP1B	ACC	54	2	0.037037	-15.7953	2779.51	-0.00568275	0.995466	NA	NA	2	0	0	39	5	10	0.0512821	0	0	0.0512821	2
LRP3	ACC	54	3	0.0555556	-15.6522	2280.27	-0.00686419	0.994523	0.994523	0.995936	3	0	0	39	5	10	0.0769231	0	0	0.0769231	3
LRRC16B	ACC	54	3	0.0555556	-15.6199	2283.27	-0.006841	0.994542	0.994542	0.995936	3	0	0	39	5	10	0.0769231	0	0	0.0769231	3
LRRC34	ACC	54	3	0.0555556	-16.7054	2276.3	-0.00733882	0.994145	0.994145	0.995936	3	0	0	39	5	10	0.0769231	0	0	0.0769231	3
LRRC4B	ACC	54	5	0.0925926	-16.7019	2915.28	-0.0057291	0.995429	0.995429	0.995936	5	0	0	39	5	10	0.128205	0	0	0.128205	5
LRRFIP1	ACC	54	2	0.037037	-16.2667	2792.68	-0.00582476	0.995353	NA	NA	2	0	0	39	5	10	0.0512821	0	0	0.0512821	2
LTK	ACC	54	2	0.037037	-15.5483	2797.44	-0.00555804	0.995565	NA	NA	2	0	0	39	5	10	0.0512821	0	0	0.0512821	2
LYPD3	ACC	54	2	0.037037	-15.5538	2797.43	-0.00556002	0.995564	NA	NA	2	0	0	39	5	10	0.0512821	0	0	0.0512821	2
LYZL1	ACC	54	2	0.037037	-15.5794	2797	-0.00557006	0.995556	NA	NA	2	0	0	39	5	10	0.0512821	0	0	0.0512821	2
MACC1	ACC	54	2	0.037037	-16.3463	2794.08	-0.00585031	0.995332	NA	NA	2	0	0	39	5	10	0.0512821	0	0	0.0512821	2
MAGEC1	ACC	54	2	0.037037	-15.5911	2795.83	-0.00557657	0.995551	NA	NA	2	0	0	39	5	10	0.0512821	0	0	0.0512821	2
MAGI3	ACC	54	2	0.037037	-16.3463	2794.08	-0.00585031	0.995332	NA	NA	2	0	0	39	5	10	0.0512821	0	0	0.0512821	2
MAL2	ACC	54	8	0.148148	-16.748	2659.18	-0.00629816	0.994975	0.994975	0.995936	6	0	2	39	5	10	0.153846	0	0.2	0.153846	6
MAML3	ACC	54	2	0.037037	-15.7994	2779.63	-0.00568401	0.995465	NA	NA	2	0	0	39	5	10	0.0512821	0	0	0.0512821	2
MAOA	ACC	54	2	0.037037	-15.6264	2790.59	-0.00559966	0.995532	NA	NA	2	0	0	39	5	10	0.0512821	0	0	0.0512821	2
MAP1LC3B2	ACC	54	2	0.037037	-15.9986	2797.23	-0.00571946	0.995437	NA	NA	2	0	0	39	5	10	0.0512821	0	0	0.0512821	2
MAP7D3	ACC	54	3	0.0555556	-15.6771	2281.65	-0.00687093	0.994518	0.994518	0.995936	3	0	0	39	5	10	0.0769231	0	0	0.0769231	3
MAST4	ACC	54	2	0.037037	-15.5716	2797.44	-0.00556636	0.995559	NA	NA	2	0	0	39	5	10	0.0512821	0	0	0.0512821	2
MBTPS1	ACC	54	2	0.037037	-15.9511	2797.43	-0.00570205	0.99545	NA	NA	2	0	0	39	5	10	0.0512821	0	0	0.0512821	2
MCC	ACC	54	2	0.037037	-15.6094	2796.06	-0.00558263	0.995546	NA	NA	2	0	0	39	5	10	0.0512821	0	0	0.0512821	2
MED14	ACC	54	2	0.037037	-16.0132	2797.31	-0.00572449	0.995433	NA	NA	2	0	0	39	5	10	0.0512821	0	0	0.0512821	2
MED23	ACC	54	2	0.037037	-16.0132	2797.31	-0.00572449	0.995433	NA	NA	2	0	0	39	5	10	0.0512821	0	0	0.0512821	2
MEFV	ACC	54	2	0.037037	-15.5501	2797.43	-0.0055587	0.995565	NA	NA	2	0	0	39	5	10	0.0512821	0	0	0.0512821	2
MEGF8	ACC	54	3	0.0555556	-15.7704	2271.84	-0.0069417	0.994461	0.994461	0.995936	3	0	0	39	5	10	0.0769231	0	0	0.0769231	3
MEN1	ACC	54	5	0.0925926	-17.2429	2845.02	-0.00606072	0.995164	0.995164	0.995936	5	0	0	39	5	10	0.128205	0	0	0.128205	5
MGA	ACC	54	2	0.037037	-15.7537	2778.5	-0.00566987	0.995476	NA	NA	2	0	0	39	5	10	0.0512821	0	0	0.0512821	2
MICA	ACC	54	2	0.037037	-15.5555	2797.4	-0.00556069	0.995563	NA	NA	2	0	0	39	5	10	0.0512821	0	0	0.0512821	2
MICAL3	ACC	54	2	0.037037	-15.8785	2782.01	-0.00570756	0.995446	NA	NA	2	0	0	39	5	10	0.0512821	0	0	0.0512821	2
MIF	ACC	54	2	0.037037	-16.0816	2788.28	-0.00576756	0.995398	NA	NA	2	0	0	39	5	10	0.0512821	0	0	0.0512821	2
MKI67	ACC	54	3	0.0555556	-15.7473	2792.93	-0.00563829	0.995501	0.995501	0.995936	2	0	1	39	5	10	0.0512821	0	0.1	0.0512821	2
MLH1	ACC	54	2	0.037037	-16.0816	2788.28	-0.00576756	0.995398	NA	NA	2	0	0	39	5	10	0.0512821	0	0	0.0512821	2
MLL	ACC	54	2	0.037037	-15.636	2796.45	-0.00559135	0.995539	NA	NA	2	0	0	39	5	10	0.0512821	0	0	0.0512821	2
MLL2	ACC	54	2	0.037037	-16.2452	2792.25	-0.00581798	0.995358	NA	NA	2	0	0	39	5	10	0.0512821	0	0	0.0512821	2
MLL3	ACC	54	3	0.0555556	-15.9575	2282.05	-0.00699263	0.994421	0.994421	0.995936	3	0	0	39	5	10	0.0769231	0	0	0.0769231	3
MLL4	ACC	54	4	0.0740741	-17.7332	3233.91	-0.00548353	0.995625	0.995625	0.995936	4	0	0	39	5	10	0.102564	0	0	0.102564	4
MLLT10	ACC	54	2	0.037037	-15.8687	2795.6	-0.00567631	0.995471	NA	NA	2	0	0	39	5	10	0.0512821	0	0	0.0512821	2
MLLT3	ACC	54	2	0.037037	-15.6861	2791.5	-0.00561921	0.995517	NA	NA	2	0	0	39	5	10	0.0512821	0	0	0.0512821	2
MLXIPL	ACC	54	2	0.037037	-15.6577	2793.05	-0.00560594	0.995527	NA	NA	2	0	0	39	5	10	0.0512821	0	0	0.0512821	2
MN1	ACC	54	5	0.0925926	-15.7259	2281.34	-0.00689326	0.9945	0.9945	0.995936	3	0	2	39	5	10	0.0769231	0	0.2	0.0769231	3
MPDZ	ACC	54	2	0.037037	-16.0132	2797.31	-0.00572449	0.995433	NA	NA	2	0	0	39	5	10	0.0512821	0	0	0.0512821	2
MPHOSPH9	ACC	54	2	0.037037	-16.0816	2788.28	-0.00576756	0.995398	NA	NA	2	0	0	39	5	10	0.0512821	0	0	0.0512821	2
MSH3	ACC	54	3	0.0555556	-15.6631	2280.27	-0.00686899	0.994519	0.994519	0.995936	3	0	0	39	5	10	0.0769231	0	0	0.0769231	3
MTHFD2L	ACC	54	3	0.0555556	-15.7778	2779.06	-0.0056774	0.99547	0.99547	0.995936	2	0	1	39	5	10	0.0512821	0	0.1	0.0512821	2
MTMR8	ACC	54	2	0.037037	-15.6889	2791.56	-0.00562011	0.995516	NA	NA	2	0	0	39	5	10	0.0512821	0	0	0.0512821	2
MUC17	ACC	54	2	0.037037	-15.7296	2792.5	-0.00563279	0.995506	NA	NA	2	0	0	39	5	10	0.0512821	0	0	0.0512821	2
MUC21	ACC	54	2	0.037037	-15.5561	2797.39	-0.00556093	0.995563	NA	NA	2	0	0	39	5	10	0.0512821	0	0	0.0512821	2
MUSK	ACC	54	2	0.037037	-15.663	2793.15	-0.00560764	0.995526	NA	NA	2	0	0	39	5	10	0.0512821	0	0	0.0512821	2
MXRA5	ACC	54	4	0.0740741	-15.8687	2795.6	-0.00567631	0.995471	0.995471	0.995936	2	0	2	39	5	10	0.0512821	0	0.2	0.0512821	2
MYH15	ACC	54	3	0.0555556	-15.7483	2279.66	-0.00690818	0.994488	0.994488	0.995936	3	0	0	39	5	10	0.0769231	0	0	0.0769231	3
MYH6	ACC	54	3	0.0555556	-16.0816	2788.28	-0.00576756	0.995398	0.995398	0.995936	2	0	1	39	5	10	0.0512821	0	0.1	0.0512821	2
MYO10	ACC	54	2	0.037037	-15.8445	2780.94	-0.00569751	0.995454	NA	NA	2	0	0	39	5	10	0.0512821	0	0	0.0512821	2
MYO15A	ACC	54	3	0.0555556	-16.2072	2267.63	-0.00714716	0.994297	0.994297	0.995936	3	0	0	39	5	10	0.0769231	0	0	0.0769231	3
MYO18B	ACC	54	2	0.037037	-16.0132	2797.31	-0.00572449	0.995433	NA	NA	2	0	0	39	5	10	0.0512821	0	0	0.0512821	2
MYO1F	ACC	54	2	0.037037	-15.6275	2796.33	-0.00558859	0.995541	NA	NA	2	0	0	39	5	10	0.0512821	0	0	0.0512821	2
MYO1G	ACC	54	4	0.0740741	-15.6874	2793.65	-0.00561539	0.99552	0.99552	0.995936	2	0	2	39	5	10	0.0512821	0	0.2	0.0512821	2
MYO3A	ACC	54	2	0.037037	-15.5495	2797.43	-0.0055585	0.995565	NA	NA	2	0	0	39	5	10	0.0512821	0	0	0.0512821	2
MYO9B	ACC	54	2	0.037037	-16.2452	2792.25	-0.00581798	0.995358	NA	NA	2	0	0	39	5	10	0.0512821	0	0	0.0512821	2
MYOF	ACC	54	2	0.037037	-15.7397	2797.43	-0.00562647	0.995511	NA	NA	2	0	0	39	5	10	0.0512821	0	0	0.0512821	2
MYOM2	ACC	54	2	0.037037	-15.5954	2795.88	-0.00557799	0.995549	NA	NA	2	0	0	39	5	10	0.0512821	0	0	0.0512821	2
MYT1L	ACC	54	4	0.0740741	-16.8399	3242.2	-0.00519398	0.995856	0.995856	0.995936	4	0	0	39	5	10	0.102564	0	0	0.102564	4
NACA	ACC	54	2	0.037037	-16.2667	2792.68	-0.00582476	0.995353	NA	NA	2	0	0	39	5	10	0.0512821	0	0	0.0512821	2
NAF1	ACC	54	2	0.037037	-15.8035	2779.74	-0.00568525	0.995464	NA	NA	2	0	0	39	5	10	0.0512821	0	0	0.0512821	2
NAV2	ACC	54	2	0.037037	-15.9511	2797.43	-0.00570205	0.99545	NA	NA	2	0	0	39	5	10	0.0512821	0	0	0.0512821	2
NAV3	ACC	54	3	0.0555556	-16.3324	2271.81	-0.00718915	0.994264	0.994264	0.995936	3	0	0	39	5	10	0.0769231	0	0	0.0769231	3
NCAN	ACC	54	2	0.037037	-16.2452	2792.25	-0.00581798	0.995358	NA	NA	2	0	0	39	5	10	0.0512821	0	0	0.0512821	2
NCOA6	ACC	54	2	0.037037	-15.8687	2795.6	-0.00567631	0.995471	NA	NA	2	0	0	39	5	10	0.0512821	0	0	0.0512821	2
NEDD4L	ACC	54	2	0.037037	-15.6563	2793.02	-0.00560551	0.995527	NA	NA	2	0	0	39	5	10	0.0512821	0	0	0.0512821	2
NEFM	ACC	54	2	0.037037	-16.3463	2794.08	-0.00585031	0.995332	NA	NA	2	0	0	39	5	10	0.0512821	0	0	0.0512821	2
NELL1	ACC	54	2	0.037037	-15.7473	2792.93	-0.00563829	0.995501	NA	NA	2	0	0	39	5	10	0.0512821	0	0	0.0512821	2
NGFR	ACC	54	2	0.037037	-15.7397	2797.43	-0.00562647	0.995511	NA	NA	2	0	0	39	5	10	0.0512821	0	0	0.0512821	2
NID2	ACC	54	3	0.0555556	-16.4121	2270.41	-0.0072287	0.994232	0.994232	0.995936	3	0	0	39	5	10	0.0769231	0	0	0.0769231	3
NKX3-1	ACC	54	2	0.037037	-15.5484	2797.44	-0.00555809	0.995565	NA	NA	2	0	0	39	5	10	0.0512821	0	0	0.0512821	2
NLGN2	ACC	54	3	0.0555556	-15.9107	2266.62	-0.00701955	0.994399	0.994399	0.995936	3	0	0	39	5	10	0.0769231	0	0	0.0769231	3
NLRC5	ACC	54	3	0.0555556	-15.7527	2271.9	-0.00693372	0.994468	0.994468	0.995936	3	0	0	39	5	10	0.0769231	0	0	0.0769231	3
NLRP1	ACC	54	3	0.0555556	-15.6669	2793.22	-0.00560888	0.995525	0.995525	0.995936	2	0	1	39	5	10	0.0512821	0	0.1	0.0512821	2
NLRP12	ACC	54	3	0.0555556	-16.098	2264.15	-0.00710998	0.994327	0.994327	0.995936	3	0	0	39	5	10	0.0769231	0	0	0.0769231	3
NLRP3	ACC	54	2	0.037037	-15.5482	2797.43	-0.00555803	0.995565	NA	NA	2	0	0	39	5	10	0.0512821	0	0	0.0512821	2
NMU	ACC	54	3	0.0555556	-15.5821	2284.09	-0.00682202	0.994557	0.994557	0.995936	3	0	0	39	5	10	0.0769231	0	0	0.0769231	3
NOM1	ACC	54	5	0.0925926	-15.6143	2281.99	-0.00684238	0.994541	0.994541	0.995936	3	0	2	39	5	10	0.0769231	0	0.2	0.0769231	3
NOS3	ACC	54	3	0.0555556	-15.6207	2283.93	-0.00683941	0.994543	0.994543	0.995936	3	0	0	39	5	10	0.0769231	0	0	0.0769231	3
NOTCH1	ACC	54	3	0.0555556	-15.6025	2282.21	-0.0068366	0.994545	0.994545	0.995936	3	0	0	39	5	10	0.0769231	0	0	0.0769231	3
NOTCH3	ACC	54	3	0.0555556	-15.8241	2276.13	-0.00695219	0.994453	0.994453	0.995936	3	0	0	39	5	10	0.0769231	0	0	0.0769231	3
NOTCH4	ACC	54	2	0.037037	-15.6134	2797.31	-0.00558156	0.995547	NA	NA	2	0	0	39	5	10	0.0512821	0	0	0.0512821	2
NOXA1	ACC	54	3	0.0555556	-15.59	2284.06	-0.00682556	0.994554	0.994554	0.995936	3	0	0	39	5	10	0.0769231	0	0	0.0769231	3
NR2F1	ACC	54	3	0.0555556	-16.5658	2275.75	-0.0072793	0.994192	0.994192	0.995936	3	0	0	39	5	10	0.0769231	0	0	0.0769231	3
NR3C2	ACC	54	2	0.037037	-15.7974	2779.57	-0.00568338	0.995465	NA	NA	2	0	0	39	5	10	0.0512821	0	0	0.0512821	2
NR4A2	ACC	54	2	0.037037	-15.7655	2795.76	-0.00563908	0.995501	NA	NA	2	0	0	39	5	10	0.0512821	0	0	0.0512821	2
NRXN1	ACC	54	3	0.0555556	-15.6671	2281.53	-0.00686693	0.994521	0.994521	0.995936	3	0	0	39	5	10	0.0769231	0	0	0.0769231	3
NSD1	ACC	54	3	0.0555556	-15.7484	2279.65	-0.00690825	0.994488	0.994488	0.995936	3	0	0	39	5	10	0.0769231	0	0	0.0769231	3
NUP205	ACC	54	2	0.037037	-16.2452	2792.25	-0.00581798	0.995358	NA	NA	2	0	0	39	5	10	0.0512821	0	0	0.0512821	2
ODZ2	ACC	54	3	0.0555556	-16.3369	2272.71	-0.0071883	0.994265	0.994265	0.995936	3	0	0	39	5	10	0.0769231	0	0	0.0769231	3
OLFML2B	ACC	54	2	0.037037	-15.583	2797.03	-0.00557125	0.995555	NA	NA	2	0	0	39	5	10	0.0512821	0	0	0.0512821	2
OPLAH	ACC	54	3	0.0555556	-15.6368	2281.62	-0.00685337	0.994532	0.994532	0.995936	3	0	0	39	5	10	0.0769231	0	0	0.0769231	3
OPRD1	ACC	54	11	0.203704	-0.186271	1.1813	-0.157683	0.874706	0.874706	0.995936	9	1	1	39	5	10	0.230769	0.2	0.1	0.0307692	8
OR10H3	ACC	54	2	0.037037	-15.5501	2797.44	-0.00555868	0.995565	NA	NA	2	0	0	39	5	10	0.0512821	0	0	0.0512821	2
OR2M5	ACC	54	3	0.0555556	-15.5582	2797.37	-0.00556173	0.995562	0.995562	0.995936	2	0	1	39	5	10	0.0512821	0	0.1	0.0512821	2
OR2T33	ACC	54	2	0.037037	-15.5548	2796.82	-0.0055616	0.995563	NA	NA	2	0	0	39	5	10	0.0512821	0	0	0.0512821	2
OR2V2	ACC	54	2	0.037037	-16.3463	2794.08	-0.00585031	0.995332	NA	NA	2	0	0	39	5	10	0.0512821	0	0	0.0512821	2
OR4A16	ACC	54	2	0.037037	-15.6243	2790.58	-0.00559894	0.995533	NA	NA	2	0	0	39	5	10	0.0512821	0	0	0.0512821	2
OR4K2	ACC	54	2	0.037037	-16.2667	2792.68	-0.00582476	0.995353	NA	NA	2	0	0	39	5	10	0.0512821	0	0	0.0512821	2
OR4K5	ACC	54	2	0.037037	-15.5534	2797.34	-0.00556008	0.995564	NA	NA	2	0	0	39	5	10	0.0512821	0	0	0.0512821	2
OR51B2	ACC	54	2	0.037037	-15.7249	2792.39	-0.00563135	0.995507	NA	NA	2	0	0	39	5	10	0.0512821	0	0	0.0512821	2
OR6C2	ACC	54	2	0.037037	-15.5753	2797.14	-0.00556829	0.995557	NA	NA	2	0	0	39	5	10	0.0512821	0	0	0.0512821	2
OSMR	ACC	54	2	0.037037	-15.5901	2795.82	-0.00557621	0.995551	NA	NA	2	0	0	39	5	10	0.0512821	0	0	0.0512821	2
OTOF	ACC	54	2	0.037037	-15.9513	2784.35	-0.00572893	0.995429	NA	NA	2	0	0	39	5	10	0.0512821	0	0	0.0512821	2
PABPC1	ACC	54	2	0.037037	-15.6065	2796.02	-0.00558167	0.995546	NA	NA	2	0	0	39	5	10	0.0512821	0	0	0.0512821	2
PABPC3	ACC	54	3	0.0555556	-15.6091	2792.41	-0.00558983	0.99554	0.99554	0.995936	2	0	1	39	5	10	0.0512821	0	0.1	0.0512821	2
PAK3	ACC	54	2	0.037037	-15.9744	2785.08	-0.00573572	0.995424	NA	NA	2	0	0	39	5	10	0.0512821	0	0	0.0512821	2
PAK7	ACC	54	2	0.037037	-15.558	2797.4	-0.00556159	0.995563	NA	NA	2	0	0	39	5	10	0.0512821	0	0	0.0512821	2
PAPOLA	ACC	54	2	0.037037	-15.8248	2780.35	-0.00569166	0.995459	NA	NA	2	0	0	39	5	10	0.0512821	0	0	0.0512821	2
PARP1	ACC	54	2	0.037037	-16.2667	2792.68	-0.00582476	0.995353	NA	NA	2	0	0	39	5	10	0.0512821	0	0	0.0512821	2
PARP12	ACC	54	2	0.037037	-15.8844	2795.88	-0.00568137	0.995467	NA	NA	2	0	0	39	5	10	0.0512821	0	0	0.0512821	2
PCDH11X	ACC	54	2	0.037037	-15.7018	2793.96	-0.00561991	0.995516	NA	NA	2	0	0	39	5	10	0.0512821	0	0	0.0512821	2
PCDH15	ACC	54	4	0.0740741	-17.7332	3233.91	-0.00548353	0.995625	0.995625	0.995936	4	0	0	39	5	10	0.102564	0	0	0.102564	4
PCDH8	ACC	54	2	0.037037	-15.7192	2794.34	-0.00562537	0.995512	NA	NA	2	0	0	39	5	10	0.0512821	0	0	0.0512821	2
PCDHA13	ACC	54	2	0.037037	-15.9511	2797.43	-0.00570205	0.99545	NA	NA	2	0	0	39	5	10	0.0512821	0	0	0.0512821	2
PCDHA7	ACC	54	2	0.037037	-16.2452	2792.25	-0.00581798	0.995358	NA	NA	2	0	0	39	5	10	0.0512821	0	0	0.0512821	2
PCDHB10	ACC	54	3	0.0555556	-15.6603	2793.1	-0.0056068	0.995526	0.995526	0.995936	2	0	1	39	5	10	0.0512821	0	0.1	0.0512821	2
PCDHB12	ACC	54	2	0.037037	-15.6421	2793.3	-0.00559987	0.995532	NA	NA	2	0	0	39	5	10	0.0512821	0	0	0.0512821	2
PCDHB13	ACC	54	4	0.0740741	-15.8295	2272.89	-0.00696449	0.994443	0.994443	0.995936	3	0	1	39	5	10	0.0769231	0	0.1	0.0769231	3
PCDHB5	ACC	54	2	0.037037	-15.7732	2778.94	-0.00567597	0.995471	NA	NA	2	0	0	39	5	10	0.0512821	0	0	0.0512821	2
PCMTD1	ACC	54	3	0.0555556	-15.6224	2280.83	-0.00684947	0.994535	0.994535	0.995936	3	0	0	39	5	10	0.0769231	0	0	0.0769231	3
PCNT	ACC	54	2	0.037037	-15.5492	2797.44	-0.00555835	0.995565	NA	NA	2	0	0	39	5	10	0.0512821	0	0	0.0512821	2
PCNXL2	ACC	54	2	0.037037	-15.6448	2796.58	-0.00559426	0.995536	NA	NA	2	0	0	39	5	10	0.0512821	0	0	0.0512821	2
PDCD11	ACC	54	2	0.037037	-15.9511	2797.43	-0.00570205	0.99545	NA	NA	2	0	0	39	5	10	0.0512821	0	0	0.0512821	2
PDCD6	ACC	54	2	0.037037	-15.5539	2797.44	-0.00556005	0.995564	NA	NA	2	0	0	39	5	10	0.0512821	0	0	0.0512821	2
PDE4C	ACC	54	2	0.037037	-15.7953	2779.51	-0.00568275	0.995466	NA	NA	2	0	0	39	5	10	0.0512821	0	0	0.0512821	2
PDE4DIP	ACC	54	2	0.037037	-15.7685	2778.83	-0.00567451	0.995472	NA	NA	2	0	0	39	5	10	0.0512821	0	0	0.0512821	2
PDE8B	ACC	54	2	0.037037	-15.7018	2793.96	-0.00561991	0.995516	NA	NA	2	0	0	39	5	10	0.0512821	0	0	0.0512821	2
PDILT	ACC	54	3	0.0555556	-15.8577	2270.12	-0.00698538	0.994427	0.994427	0.995936	3	0	0	39	5	10	0.0769231	0	0	0.0769231	3
PDS5B	ACC	54	2	0.037037	-16.3463	2794.08	-0.00585031	0.995332	NA	NA	2	0	0	39	5	10	0.0512821	0	0	0.0512821	2
PDZRN3	ACC	54	2	0.037037	-15.6948	2797.18	-0.00561094	0.995523	NA	NA	2	0	0	39	5	10	0.0512821	0	0	0.0512821	2
PER3	ACC	54	2	0.037037	-16.2452	2792.25	-0.00581798	0.995358	NA	NA	2	0	0	39	5	10	0.0512821	0	0	0.0512821	2
PFKL	ACC	54	2	0.037037	-16.2452	2792.25	-0.00581798	0.995358	NA	NA	2	0	0	39	5	10	0.0512821	0	0	0.0512821	2
PHKB	ACC	54	3	0.0555556	-16.3324	2271.81	-0.00718915	0.994264	0.994264	0.995936	3	0	0	39	5	10	0.0769231	0	0	0.0769231	3
PI4KA	ACC	54	3	0.0555556	-15.7491	2271.63	-0.00693296	0.994468	0.994468	0.995936	3	0	0	39	5	10	0.0769231	0	0	0.0769231	3
PIK3AP1	ACC	54	2	0.037037	-15.572	2797.41	-0.00556657	0.995559	NA	NA	2	0	0	39	5	10	0.0512821	0	0	0.0512821	2
PIWIL3	ACC	54	2	0.037037	-15.6371	2796.77	-0.00559112	0.995539	NA	NA	2	0	0	39	5	10	0.0512821	0	0	0.0512821	2
PKD1L1	ACC	54	2	0.037037	-16.2452	2792.25	-0.00581798	0.995358	NA	NA	2	0	0	39	5	10	0.0512821	0	0	0.0512821	2
PKHD1L1	ACC	54	3	0.0555556	-15.7632	2271.95	-0.00693819	0.994464	0.994464	0.995936	3	0	0	39	5	10	0.0769231	0	0	0.0769231	3
PLA2G4A	ACC	54	2	0.037037	-16.3463	2794.08	-0.00585031	0.995332	NA	NA	2	0	0	39	5	10	0.0512821	0	0	0.0512821	2
PLAGL1	ACC	54	2	0.037037	-15.9511	2797.43	-0.00570205	0.99545	NA	NA	2	0	0	39	5	10	0.0512821	0	0	0.0512821	2
PLB1	ACC	54	2	0.037037	-15.892	2782.44	-0.00571153	0.995443	NA	NA	2	0	0	39	5	10	0.0512821	0	0	0.0512821	2
PLCG1	ACC	54	2	0.037037	-15.9511	2797.43	-0.00570205	0.99545	NA	NA	2	0	0	39	5	10	0.0512821	0	0	0.0512821	2
PLEKHG2	ACC	54	2	0.037037	-15.6603	2793.1	-0.0056068	0.995526	NA	NA	2	0	0	39	5	10	0.0512821	0	0	0.0512821	2
PLIN3	ACC	54	2	0.037037	-15.8312	2796.46	-0.00566118	0.995483	NA	NA	2	0	0	39	5	10	0.0512821	0	0	0.0512821	2
PLIN5	ACC	54	5	0.0925926	-16.6123	3261.28	-0.0050938	0.995936	0.995936	0.995936	4	0	1	39	5	10	0.102564	0	0.1	0.102564	4
PLXNA2	ACC	54	3	0.0555556	-15.6629	2281.38	-0.00686557	0.994522	0.994522	0.995936	3	0	0	39	5	10	0.0769231	0	0	0.0769231	3
PLXNA4	ACC	54	2	0.037037	-15.8687	2795.6	-0.00567631	0.995471	NA	NA	2	0	0	39	5	10	0.0512821	0	0	0.0512821	2
PLXNB3	ACC	54	5	0.0925926	-17.0273	3249.22	-0.00524042	0.995819	0.995819	0.995936	4	0	1	39	5	10	0.102564	0	0.1	0.102564	4
PNPLA6	ACC	54	2	0.037037	-16.0816	2788.28	-0.00576756	0.995398	NA	NA	2	0	0	39	5	10	0.0512821	0	0	0.0512821	2
PNPLA7	ACC	54	2	0.037037	-15.6379	2793.23	-0.0055985	0.995533	NA	NA	2	0	0	39	5	10	0.0512821	0	0	0.0512821	2
POLE	ACC	54	2	0.037037	-15.7027	2794.49	-0.00561914	0.995517	NA	NA	2	0	0	39	5	10	0.0512821	0	0	0.0512821	2
PPRC1	ACC	54	2	0.037037	-15.892	2782.44	-0.00571153	0.995443	NA	NA	2	0	0	39	5	10	0.0512821	0	0	0.0512821	2
PRAMEF1	ACC	54	2	0.037037	-15.8248	2780.35	-0.00569166	0.995459	NA	NA	2	0	0	39	5	10	0.0512821	0	0	0.0512821	2
PRAMEF18	ACC	54	2	0.037037	-16.2667	2792.68	-0.00582476	0.995353	NA	NA	2	0	0	39	5	10	0.0512821	0	0	0.0512821	2
PRB3	ACC	54	2	0.037037	-15.6517	2796.68	-0.00559654	0.995535	NA	NA	2	0	0	39	5	10	0.0512821	0	0	0.0512821	2
PRDX2	ACC	54	2	0.037037	-15.6005	2796.27	-0.00557904	0.995549	NA	NA	2	0	0	39	5	10	0.0512821	0	0	0.0512821	2
PRKAR1A	ACC	54	6	0.111111	-16.6781	2914.08	-0.00572328	0.995434	0.995434	0.995936	5	0	1	39	5	10	0.128205	0	0.1	0.128205	5
PRR12	ACC	54	2	0.037037	-15.8612	2781.46	-0.00570246	0.99545	NA	NA	2	0	0	39	5	10	0.0512821	0	0	0.0512821	2
PSG6	ACC	54	3	0.0555556	-16.3587	2272.48	-0.00719861	0.994256	0.994256	0.995936	3	0	0	39	5	10	0.0769231	0	0	0.0769231	3
PSMD5	ACC	54	2	0.037037	-16.0132	2797.31	-0.00572449	0.995433	NA	NA	2	0	0	39	5	10	0.0512821	0	0	0.0512821	2
PTCD1	ACC	54	2	0.037037	-15.8073	2794.35	-0.0056569	0.995486	NA	NA	2	0	0	39	5	10	0.0512821	0	0	0.0512821	2
PTCH1	ACC	54	2	0.037037	-16.2667	2792.68	-0.00582476	0.995353	NA	NA	2	0	0	39	5	10	0.0512821	0	0	0.0512821	2
PTCHD2	ACC	54	3	0.0555556	-15.6427	2283.07	-0.00685159	0.994533	0.994533	0.995936	3	0	0	39	5	10	0.0769231	0	0	0.0769231	3
PTPLA	ACC	54	3	0.0555556	-15.6236	2281.84	-0.00684694	0.994537	0.994537	0.995936	3	0	0	39	5	10	0.0769231	0	0	0.0769231	3
PTPN13	ACC	54	2	0.037037	-15.7432	2778.28	-0.00566652	0.995479	NA	NA	2	0	0	39	5	10	0.0512821	0	0	0.0512821	2
PTPN23	ACC	54	2	0.037037	-15.8687	2795.6	-0.00567631	0.995471	NA	NA	2	0	0	39	5	10	0.0512821	0	0	0.0512821	2
PWWP2B	ACC	54	4	0.0740741	-15.7961	2281.09	-0.00692481	0.994475	0.994475	0.995936	3	0	1	39	5	10	0.0769231	0	0.1	0.0769231	3
QRICH2	ACC	54	3	0.0555556	-15.5484	2797.44	-0.00555809	0.995565	0.995565	0.995936	2	0	1	39	5	10	0.0512821	0	0.1	0.0512821	2
RAD50	ACC	54	2	0.037037	-15.7115	2794.68	-0.00562192	0.995514	NA	NA	2	0	0	39	5	10	0.0512821	0	0	0.0512821	2
RANBP17	ACC	54	2	0.037037	-15.6615	2791.03	-0.00561136	0.995523	NA	NA	2	0	0	39	5	10	0.0512821	0	0	0.0512821	2
RASGRP1	ACC	54	2	0.037037	-15.8844	2795.88	-0.00568137	0.995467	NA	NA	2	0	0	39	5	10	0.0512821	0	0	0.0512821	2
RASIP1	ACC	54	6	0.111111	-16.8159	2654.81	-0.00633413	0.994946	0.994946	0.995936	6	0	0	39	5	10	0.153846	0	0	0.153846	6
RAVER1	ACC	54	2	0.037037	-15.7778	2779.06	-0.0056774	0.99547	NA	NA	2	0	0	39	5	10	0.0512821	0	0	0.0512821	2
RBM27	ACC	54	2	0.037037	-15.892	2782.44	-0.00571153	0.995443	NA	NA	2	0	0	39	5	10	0.0512821	0	0	0.0512821	2
RBM6	ACC	54	3	0.0555556	-15.6006	2282.07	-0.00683616	0.994546	0.994546	0.995936	3	0	0	39	5	10	0.0769231	0	0	0.0769231	3
RCCD1	ACC	54	2	0.037037	-15.7201	2777.9	-0.005659	0.995485	NA	NA	2	0	0	39	5	10	0.0512821	0	0	0.0512821	2
RELN	ACC	54	4	0.0740741	-15.7249	2279.14	-0.00689948	0.994495	0.994495	0.995936	3	0	1	39	5	10	0.0769231	0	0.1	0.0769231	3
RGMB	ACC	54	2	0.037037	-15.5493	2797.44	-0.0055584	0.995565	NA	NA	2	0	0	39	5	10	0.0512821	0	0	0.0512821	2
RGNEF	ACC	54	2	0.037037	-15.6861	2791.5	-0.00561921	0.995517	NA	NA	2	0	0	39	5	10	0.0512821	0	0	0.0512821	2
RGS12	ACC	54	2	0.037037	-15.6656	2793.2	-0.00560847	0.995525	NA	NA	2	0	0	39	5	10	0.0512821	0	0	0.0512821	2
RGS9BP	ACC	54	7	0.12963	-16.7753	2650.88	-0.0063282	0.994951	0.994951	0.995936	6	0	1	39	5	10	0.153846	0	0.1	0.153846	6
RHOF	ACC	54	2	0.037037	-15.8209	2796.64	-0.00565711	0.995486	NA	NA	2	0	0	39	5	10	0.0512821	0	0	0.0512821	2
RICH2	ACC	54	2	0.037037	-15.6861	2791.5	-0.00561921	0.995517	NA	NA	2	0	0	39	5	10	0.0512821	0	0	0.0512821	2
RLN3	ACC	54	2	0.037037	-15.6205	2796.54	-0.00558566	0.995543	NA	NA	2	0	0	39	5	10	0.0512821	0	0	0.0512821	2
RNASEN	ACC	54	2	0.037037	-15.7504	2795.47	-0.00563424	0.995505	NA	NA	2	0	0	39	5	10	0.0512821	0	0	0.0512821	2
RNF149	ACC	54	4	0.0740741	-15.582	2284.1	-0.00682194	0.994557	0.994557	0.995936	3	0	1	39	5	10	0.0769231	0	0.1	0.0769231	3
RNF39	ACC	54	5	0.0925926	-16.9696	2880.52	-0.00589116	0.9953	0.9953	0.995936	5	0	0	39	5	10	0.128205	0	0	0.128205	5
RORC	ACC	54	2	0.037037	-16.3463	2794.08	-0.00585031	0.995332	NA	NA	2	0	0	39	5	10	0.0512821	0	0	0.0512821	2
RP1	ACC	54	2	0.037037	-15.8035	2779.74	-0.00568525	0.995464	NA	NA	2	0	0	39	5	10	0.0512821	0	0	0.0512821	2
RP1L1	ACC	54	4	0.0740741	-15.7054	2280.92	-0.00688555	0.994506	0.994506	0.995936	3	0	1	39	5	10	0.0769231	0	0.1	0.0769231	3
RPTN	ACC	54	2	0.037037	-15.8312	2796.46	-0.00566118	0.995483	NA	NA	2	0	0	39	5	10	0.0512821	0	0	0.0512821	2
RREB1	ACC	54	3	0.0555556	-15.5577	2797.42	-0.00556145	0.995563	0.995563	0.995936	2	0	1	39	5	10	0.0512821	0	0.1	0.0512821	2
RRP12	ACC	54	2	0.037037	-15.9986	2797.23	-0.00571946	0.995437	NA	NA	2	0	0	39	5	10	0.0512821	0	0	0.0512821	2
RTEL1	ACC	54	2	0.037037	-15.5977	2796.23	-0.00557811	0.995549	NA	NA	2	0	0	39	5	10	0.0512821	0	0	0.0512821	2
RTN1	ACC	54	2	0.037037	-15.6832	2791.44	-0.0056183	0.995517	NA	NA	2	0	0	39	5	10	0.0512821	0	0	0.0512821	2
RYR1	ACC	54	3	0.0555556	-16.3587	2272.48	-0.00719861	0.994256	0.994256	0.995936	3	0	0	39	5	10	0.0769231	0	0	0.0769231	3
RYR2	ACC	54	4	0.0740741	-15.6514	2281.64	-0.00685972	0.994527	0.994527	0.995936	3	0	1	39	5	10	0.0769231	0	0.1	0.0769231	3
SALL1	ACC	54	3	0.0555556	-15.9513	2784.35	-0.00572893	0.995429	0.995429	0.995936	2	0	1	39	5	10	0.0512821	0	0.1	0.0512821	2
SALL2	ACC	54	2	0.037037	-15.5671	2795.7	-0.00556821	0.995557	NA	NA	2	0	0	39	5	10	0.0512821	0	0	0.0512821	2
SATL1	ACC	54	2	0.037037	-15.7906	2793.96	-0.00565167	0.995491	NA	NA	2	0	0	39	5	10	0.0512821	0	0	0.0512821	2
SCAP	ACC	54	3	0.0555556	-16.5658	2275.75	-0.0072793	0.994192	0.994192	0.995936	3	0	0	39	5	10	0.0769231	0	0	0.0769231	3
SCGBL	ACC	54	2	0.037037	-15.8035	2779.74	-0.00568525	0.995464	NA	NA	2	0	0	39	5	10	0.0512821	0	0	0.0512821	2
SCN2A	ACC	54	3	0.0555556	-16.3463	2794.08	-0.00585031	0.995332	0.995332	0.995936	2	0	1	39	5	10	0.0512821	0	0.1	0.0512821	2
SCN9A	ACC	54	2	0.037037	-15.6787	2791.35	-0.0056169	0.995518	NA	NA	2	0	0	39	5	10	0.0512821	0	0	0.0512821	2
SCRT1	ACC	54	3	0.0555556	-15.5952	2283.78	-0.00682866	0.994552	0.994552	0.995936	3	0	0	39	5	10	0.0769231	0	0	0.0769231	3
SDK1	ACC	54	2	0.037037	-15.8612	2781.46	-0.00570246	0.99545	NA	NA	2	0	0	39	5	10	0.0512821	0	0	0.0512821	2
SEC14L4	ACC	54	2	0.037037	-15.552	2797.42	-0.00555942	0.995564	NA	NA	2	0	0	39	5	10	0.0512821	0	0	0.0512821	2
SELP	ACC	54	2	0.037037	-16.2667	2792.68	-0.00582476	0.995353	NA	NA	2	0	0	39	5	10	0.0512821	0	0	0.0512821	2
SEMA3G	ACC	54	2	0.037037	-15.8351	2796.82	-0.00566182	0.995483	NA	NA	2	0	0	39	5	10	0.0512821	0	0	0.0512821	2
SEMA6D	ACC	54	2	0.037037	-15.7953	2779.51	-0.00568275	0.995466	NA	NA	2	0	0	39	5	10	0.0512821	0	0	0.0512821	2
SEPT8	ACC	54	2	0.037037	-16.0132	2797.31	-0.00572449	0.995433	NA	NA	2	0	0	39	5	10	0.0512821	0	0	0.0512821	2
SETD2	ACC	54	3	0.0555556	-15.7085	2278.77	-0.00689341	0.9945	0.9945	0.995936	3	0	0	39	5	10	0.0769231	0	0	0.0769231	3
SETD5	ACC	54	2	0.037037	-16.0816	2788.28	-0.00576756	0.995398	NA	NA	2	0	0	39	5	10	0.0512821	0	0	0.0512821	2
SFMBT2	ACC	54	2	0.037037	-15.8844	2795.88	-0.00568137	0.995467	NA	NA	2	0	0	39	5	10	0.0512821	0	0	0.0512821	2
SFRS15	ACC	54	3	0.0555556	-16.6726	2275.92	-0.00732567	0.994155	0.994155	0.995936	3	0	0	39	5	10	0.0769231	0	0	0.0769231	3
SGK223	ACC	54	2	0.037037	-15.586	2796.1	-0.0055742	0.995552	NA	NA	2	0	0	39	5	10	0.0512821	0	0	0.0512821	2
SHROOM3	ACC	54	2	0.037037	-15.791	2779.4	-0.00568146	0.995467	NA	NA	2	0	0	39	5	10	0.0512821	0	0	0.0512821	2
SHROOM4	ACC	54	3	0.0555556	-15.6429	2281.47	-0.00685648	0.994529	0.994529	0.995936	3	0	0	39	5	10	0.0769231	0	0	0.0769231	3
SI	ACC	54	3	0.0555556	-15.6603	2793.1	-0.0056068	0.995526	0.995526	0.995936	2	0	1	39	5	10	0.0512821	0	0.1	0.0512821	2
SLC10A2	ACC	54	2	0.037037	-15.7397	2797.43	-0.00562647	0.995511	NA	NA	2	0	0	39	5	10	0.0512821	0	0	0.0512821	2
SLC10A5	ACC	54	2	0.037037	-15.7249	2792.39	-0.00563135	0.995507	NA	NA	2	0	0	39	5	10	0.0512821	0	0	0.0512821	2
SLC12A7	ACC	54	2	0.037037	-16.0596	2787.66	-0.00576095	0.995403	NA	NA	2	0	0	39	5	10	0.0512821	0	0	0.0512821	2
SLC16A7	ACC	54	2	0.037037	-15.7745	2795.49	-0.00564285	0.995498	NA	NA	2	0	0	39	5	10	0.0512821	0	0	0.0512821	2
SLC22A3	ACC	54	2	0.037037	-15.8612	2781.46	-0.00570246	0.99545	NA	NA	2	0	0	39	5	10	0.0512821	0	0	0.0512821	2
SLC24A2	ACC	54	2	0.037037	-15.7537	2778.5	-0.00566987	0.995476	NA	NA	2	0	0	39	5	10	0.0512821	0	0	0.0512821	2
SLC24A4	ACC	54	2	0.037037	-15.8075	2779.85	-0.00568647	0.995463	NA	NA	2	0	0	39	5	10	0.0512821	0	0	0.0512821	2
SLC26A2	ACC	54	2	0.037037	-15.6035	2797.23	-0.0055782	0.995549	NA	NA	2	0	0	39	5	10	0.0512821	0	0	0.0512821	2
SLC2A13	ACC	54	2	0.037037	-15.6567	2793.56	-0.00560458	0.995528	NA	NA	2	0	0	39	5	10	0.0512821	0	0	0.0512821	2
SLC35F3	ACC	54	2	0.037037	-15.6603	2793.1	-0.0056068	0.995526	NA	NA	2	0	0	39	5	10	0.0512821	0	0	0.0512821	2
SLC4A10	ACC	54	2	0.037037	-16.2667	2792.68	-0.00582476	0.995353	NA	NA	2	0	0	39	5	10	0.0512821	0	0	0.0512821	2
SLC4A11	ACC	54	2	0.037037	-15.6371	2796.77	-0.00559112	0.995539	NA	NA	2	0	0	39	5	10	0.0512821	0	0	0.0512821	2
SLC5A5	ACC	54	2	0.037037	-15.6094	2796.06	-0.00558263	0.995546	NA	NA	2	0	0	39	5	10	0.0512821	0	0	0.0512821	2
SLC9A3R2	ACC	54	2	0.037037	-15.5766	2796.97	-0.0055691	0.995557	NA	NA	2	0	0	39	5	10	0.0512821	0	0	0.0512821	2
SLC9A8	ACC	54	2	0.037037	-15.5638	2797.41	-0.00556367	0.995561	NA	NA	2	0	0	39	5	10	0.0512821	0	0	0.0512821	2
SLCO5A1	ACC	54	2	0.037037	-15.7906	2793.96	-0.00565167	0.995491	NA	NA	2	0	0	39	5	10	0.0512821	0	0	0.0512821	2
SLIT2	ACC	54	2	0.037037	-15.7027	2794.49	-0.00561914	0.995517	NA	NA	2	0	0	39	5	10	0.0512821	0	0	0.0512821	2
SLITRK3	ACC	54	3	0.0555556	-16.0409	2261.03	-0.00709448	0.994339	0.994339	0.995936	3	0	0	39	5	10	0.0769231	0	0	0.0769231	3
SLMO2	ACC	54	2	0.037037	-15.6735	2797.18	-0.0056033	0.995529	NA	NA	2	0	0	39	5	10	0.0512821	0	0	0.0512821	2
SMC1A	ACC	54	2	0.037037	-16.0816	2788.28	-0.00576756	0.995398	NA	NA	2	0	0	39	5	10	0.0512821	0	0	0.0512821	2
SMC4	ACC	54	2	0.037037	-15.5499	2797.44	-0.00555862	0.995565	NA	NA	2	0	0	39	5	10	0.0512821	0	0	0.0512821	2
SMG1	ACC	54	3	0.0555556	-15.6118	2283.29	-0.0068374	0.994545	0.994545	0.995936	3	0	0	39	5	10	0.0769231	0	0	0.0769231	3
SND1	ACC	54	2	0.037037	-15.7128	2792.1	-0.00562758	0.99551	NA	NA	2	0	0	39	5	10	0.0512821	0	0	0.0512821	2
SNED1	ACC	54	5	0.0925926	-16.6124	3261.28	-0.00509383	0.995936	0.995936	0.995936	4	0	1	39	5	10	0.102564	0	0.1	0.102564	4
SP140	ACC	54	3	0.0555556	-15.6525	2280.45	-0.00686381	0.994524	0.994524	0.995936	3	0	0	39	5	10	0.0769231	0	0	0.0769231	3
SP4	ACC	54	2	0.037037	-15.9513	2784.35	-0.00572893	0.995429	NA	NA	2	0	0	39	5	10	0.0512821	0	0	0.0512821	2
SPAG17	ACC	54	2	0.037037	-15.7473	2792.93	-0.00563829	0.995501	NA	NA	2	0	0	39	5	10	0.0512821	0	0	0.0512821	2
SPATA5L1	ACC	54	2	0.037037	-15.5911	2795.83	-0.00557657	0.995551	NA	NA	2	0	0	39	5	10	0.0512821	0	0	0.0512821	2
SPATA9	ACC	54	2	0.037037	-15.8844	2795.88	-0.00568137	0.995467	NA	NA	2	0	0	39	5	10	0.0512821	0	0	0.0512821	2
SPEN	ACC	54	2	0.037037	-16.2452	2792.25	-0.00581798	0.995358	NA	NA	2	0	0	39	5	10	0.0512821	0	0	0.0512821	2
SPERT	ACC	54	2	0.037037	-15.5501	2797.44	-0.00555868	0.995565	NA	NA	2	0	0	39	5	10	0.0512821	0	0	0.0512821	2
SPG11	ACC	54	2	0.037037	-15.8445	2780.94	-0.00569751	0.995454	NA	NA	2	0	0	39	5	10	0.0512821	0	0	0.0512821	2
SPIRE2	ACC	54	3	0.0555556	-15.5487	2797.44	-0.00555819	0.995565	0.995565	0.995936	2	0	1	39	5	10	0.0512821	0	0.1	0.0512821	2
SPTBN5	ACC	54	2	0.037037	-16.0816	2788.28	-0.00576756	0.995398	NA	NA	2	0	0	39	5	10	0.0512821	0	0	0.0512821	2
SRMS	ACC	54	2	0.037037	-16.2667	2792.68	-0.00582476	0.995353	NA	NA	2	0	0	39	5	10	0.0512821	0	0	0.0512821	2
SRP72	ACC	54	3	0.0555556	-16.4121	2270.41	-0.0072287	0.994232	0.994232	0.995936	3	0	0	39	5	10	0.0769231	0	0	0.0769231	3
SRPX	ACC	54	3	0.0555556	-15.5487	2797.44	-0.00555819	0.995565	0.995565	0.995936	2	0	1	39	5	10	0.0512821	0	0.1	0.0512821	2
STAB1	ACC	54	5	0.0925926	-17.1734	3220.51	-0.0053325	0.995745	0.995745	0.995936	4	0	1	39	5	10	0.102564	0	0.1	0.102564	4
STC2	ACC	54	2	0.037037	-15.5483	2797.44	-0.00555807	0.995565	NA	NA	2	0	0	39	5	10	0.0512821	0	0	0.0512821	2
SULF2	ACC	54	3	0.0555556	-15.6627	2281.28	-0.00686578	0.994522	0.994522	0.995936	3	0	0	39	5	10	0.0769231	0	0	0.0769231	3
SVEP1	ACC	54	4	0.0740741	-16.6933	3250.07	-0.00513629	0.995902	0.995902	0.995936	4	0	0	39	5	10	0.102564	0	0	0.102564	4
SYCP2	ACC	54	2	0.037037	-15.6051	2796.33	-0.00558055	0.995547	NA	NA	2	0	0	39	5	10	0.0512821	0	0	0.0512821	2
SYNE2	ACC	54	4	0.0740741	-17.8596	3229.93	-0.00552941	0.995588	0.995588	0.995936	4	0	0	39	5	10	0.102564	0	0	0.102564	4
SYNPO2L	ACC	54	2	0.037037	-16.2667	2792.68	-0.00582476	0.995353	NA	NA	2	0	0	39	5	10	0.0512821	0	0	0.0512821	2
TAB1	ACC	54	2	0.037037	-15.6581	2790.97	-0.00561027	0.995524	NA	NA	2	0	0	39	5	10	0.0512821	0	0	0.0512821	2
TAF1	ACC	54	3	0.0555556	-15.7122	2280.25	-0.00689059	0.994502	0.994502	0.995936	3	0	0	39	5	10	0.0769231	0	0	0.0769231	3
TAF3	ACC	54	2	0.037037	-15.8458	2796.66	-0.00566597	0.995479	NA	NA	2	0	0	39	5	10	0.0512821	0	0	0.0512821	2
TAF5	ACC	54	4	0.0740741	-16.6186	3261.32	-0.00509568	0.995934	0.995934	0.995936	4	0	0	39	5	10	0.102564	0	0	0.102564	4
TAOK2	ACC	54	2	0.037037	-16.2667	2792.68	-0.00582476	0.995353	NA	NA	2	0	0	39	5	10	0.0512821	0	0	0.0512821	2
TCEAL6	ACC	54	2	0.037037	-15.5502	2797.44	-0.00555873	0.995565	NA	NA	2	0	0	39	5	10	0.0512821	0	0	0.0512821	2
TCP10	ACC	54	2	0.037037	-15.549	2797.43	-0.00555834	0.995565	NA	NA	2	0	0	39	5	10	0.0512821	0	0	0.0512821	2
TEKT4	ACC	54	2	0.037037	-15.5505	2797.44	-0.00555881	0.995565	NA	NA	2	0	0	39	5	10	0.0512821	0	0	0.0512821	2
TET2	ACC	54	3	0.0555556	-16.0459	2259.44	-0.00710173	0.994334	0.994334	0.995936	3	0	0	39	5	10	0.0769231	0	0	0.0769231	3
TEX11	ACC	54	2	0.037037	-15.9511	2797.43	-0.00570205	0.99545	NA	NA	2	0	0	39	5	10	0.0512821	0	0	0.0512821	2
TG	ACC	54	2	0.037037	-16.2667	2792.68	-0.00582476	0.995353	NA	NA	2	0	0	39	5	10	0.0512821	0	0	0.0512821	2
THEM4	ACC	54	4	0.0740741	-17.0731	3222.25	-0.00529849	0.995772	0.995772	0.995936	4	0	0	39	5	10	0.102564	0	0	0.102564	4
THSD7B	ACC	54	2	0.037037	-15.7537	2778.5	-0.00566987	0.995476	NA	NA	2	0	0	39	5	10	0.0512821	0	0	0.0512821	2
TIAM1	ACC	54	3	0.0555556	-15.9181	2266.91	-0.00702191	0.994397	0.994397	0.995936	3	0	0	39	5	10	0.0769231	0	0	0.0769231	3
TIAM2	ACC	54	2	0.037037	-15.6403	2790.72	-0.00560439	0.995528	NA	NA	2	0	0	39	5	10	0.0512821	0	0	0.0512821	2
TJP3	ACC	54	2	0.037037	-15.5929	2796.17	-0.00557652	0.995551	NA	NA	2	0	0	39	5	10	0.0512821	0	0	0.0512821	2
TLE4	ACC	54	2	0.037037	-15.9744	2785.08	-0.00573572	0.995424	NA	NA	2	0	0	39	5	10	0.0512821	0	0	0.0512821	2
TLN1	ACC	54	2	0.037037	-15.6805	2794.03	-0.00561215	0.995522	NA	NA	2	0	0	39	5	10	0.0512821	0	0	0.0512821	2
TLR9	ACC	54	2	0.037037	-15.6376	2792.71	-0.00559944	0.995532	NA	NA	2	0	0	39	5	10	0.0512821	0	0	0.0512821	2
TMC4	ACC	54	2	0.037037	-15.6205	2796.54	-0.00558566	0.995543	NA	NA	2	0	0	39	5	10	0.0512821	0	0	0.0512821	2
TMCC1	ACC	54	2	0.037037	-15.7504	2795.47	-0.00563424	0.995505	NA	NA	2	0	0	39	5	10	0.0512821	0	0	0.0512821	2
TMEM189	ACC	54	2	0.037037	-15.7953	2779.51	-0.00568275	0.995466	NA	NA	2	0	0	39	5	10	0.0512821	0	0	0.0512821	2
TMEM2	ACC	54	4	0.0740741	-15.6511	2280.31	-0.0068636	0.994524	0.994524	0.995936	3	0	1	39	5	10	0.0769231	0	0.1	0.0769231	3
TMEM40	ACC	54	2	0.037037	-15.6015	2792.39	-0.00558714	0.995542	NA	NA	2	0	0	39	5	10	0.0512821	0	0	0.0512821	2
TNC	ACC	54	3	0.0555556	-16.1888	2268.18	-0.00713735	0.994305	0.994305	0.995936	3	0	0	39	5	10	0.0769231	0	0	0.0769231	3
TNIP2	ACC	54	4	0.0740741	-15.7248	2272.78	-0.00691876	0.99448	0.99448	0.995936	3	0	1	39	5	10	0.0769231	0	0.1	0.0769231	3
TNKS1BP1	ACC	54	2	0.037037	-16.0132	2797.31	-0.00572449	0.995433	NA	NA	2	0	0	39	5	10	0.0512821	0	0	0.0512821	2
TNPO2	ACC	54	2	0.037037	-15.8209	2796.64	-0.00565711	0.995486	NA	NA	2	0	0	39	5	10	0.0512821	0	0	0.0512821	2
TNRC18	ACC	54	2	0.037037	-15.6914	2794.25	-0.00561558	0.995519	NA	NA	2	0	0	39	5	10	0.0512821	0	0	0.0512821	2
TNRC6B	ACC	54	3	0.0555556	-15.8175	2272.28	-0.00696106	0.994446	0.994446	0.995936	3	0	0	39	5	10	0.0769231	0	0	0.0769231	3
TNS1	ACC	54	2	0.037037	-16.2667	2792.68	-0.00582476	0.995353	NA	NA	2	0	0	39	5	10	0.0512821	0	0	0.0512821	2
TNS3	ACC	54	2	0.037037	-15.636	2796.45	-0.00559135	0.995539	NA	NA	2	0	0	39	5	10	0.0512821	0	0	0.0512821	2
TNXB	ACC	54	2	0.037037	-15.9744	2785.08	-0.00573572	0.995424	NA	NA	2	0	0	39	5	10	0.0512821	0	0	0.0512821	2
TPCN2	ACC	54	3	0.0555556	-15.5867	2284.1	-0.00682399	0.994555	0.994555	0.995936	3	0	0	39	5	10	0.0769231	0	0	0.0769231	3
TPRN	ACC	54	2	0.037037	-15.8075	2779.85	-0.00568647	0.995463	NA	NA	2	0	0	39	5	10	0.0512821	0	0	0.0512821	2
TPRX1	ACC	54	3	0.0555556	-15.583	2284.1	-0.00682239	0.994557	0.994557	0.995936	3	0	0	39	5	10	0.0769231	0	0	0.0769231	3
TPTE	ACC	54	2	0.037037	-15.866	2781.61	-0.00570388	0.995449	NA	NA	2	0	0	39	5	10	0.0512821	0	0	0.0512821	2
TPTE2	ACC	54	3	0.0555556	-15.5825	2284.08	-0.00682219	0.994557	0.994557	0.995936	3	0	0	39	5	10	0.0769231	0	0	0.0769231	3
TRAM1L1	ACC	54	2	0.037037	-15.559	2797.44	-0.00556186	0.995562	NA	NA	2	0	0	39	5	10	0.0512821	0	0	0.0512821	2
TRIOBP	ACC	54	8	0.148148	-16.7525	3255.29	-0.00514624	0.995894	0.995894	0.995936	4	0	4	39	5	10	0.102564	0	0.4	0.102564	4
TRPA1	ACC	54	2	0.037037	-16.3463	2794.08	-0.00585031	0.995332	NA	NA	2	0	0	39	5	10	0.0512821	0	0	0.0512821	2
TRPM4	ACC	54	2	0.037037	-15.6874	2793.65	-0.00561539	0.99552	NA	NA	2	0	0	39	5	10	0.0512821	0	0	0.0512821	2
TRPS1	ACC	54	2	0.037037	-16.0132	2797.31	-0.00572449	0.995433	NA	NA	2	0	0	39	5	10	0.0512821	0	0	0.0512821	2
TRPV4	ACC	54	3	0.0555556	-16.1747	2260.07	-0.00715672	0.99429	0.99429	0.995936	3	0	0	39	5	10	0.0769231	0	0	0.0769231	3
TSHZ3	ACC	54	2	0.037037	-15.663	2793.15	-0.00560764	0.995526	NA	NA	2	0	0	39	5	10	0.0512821	0	0	0.0512821	2
TTC1	ACC	54	2	0.037037	-15.8015	2779.68	-0.00568464	0.995464	NA	NA	2	0	0	39	5	10	0.0512821	0	0	0.0512821	2
TTC21A	ACC	54	2	0.037037	-15.9986	2797.23	-0.00571946	0.995437	NA	NA	2	0	0	39	5	10	0.0512821	0	0	0.0512821	2
TTC7A	ACC	54	2	0.037037	-15.5482	2797.44	-0.00555803	0.995565	NA	NA	2	0	0	39	5	10	0.0512821	0	0	0.0512821	2
TTN	ACC	54	8	0.148148	-16.9167	2279.64	-0.00742075	0.994079	0.994079	0.995936	8	0	0	39	5	10	0.205128	0	0	0.205128	8
TUBA8	ACC	54	2	0.037037	-16.0596	2787.66	-0.00576095	0.995403	NA	NA	2	0	0	39	5	10	0.0512821	0	0	0.0512821	2
TULP1	ACC	54	2	0.037037	-15.5505	2797.44	-0.00555881	0.995565	NA	NA	2	0	0	39	5	10	0.0512821	0	0	0.0512821	2
TXNL1	ACC	54	2	0.037037	-16.0596	2787.66	-0.00576095	0.995403	NA	NA	2	0	0	39	5	10	0.0512821	0	0	0.0512821	2
UBE4B	ACC	54	2	0.037037	-16.2452	2792.25	-0.00581798	0.995358	NA	NA	2	0	0	39	5	10	0.0512821	0	0	0.0512821	2
UBP1	ACC	54	2	0.037037	-15.8035	2779.74	-0.00568525	0.995464	NA	NA	2	0	0	39	5	10	0.0512821	0	0	0.0512821	2
UBR2	ACC	54	2	0.037037	-16.2667	2792.68	-0.00582476	0.995353	NA	NA	2	0	0	39	5	10	0.0512821	0	0	0.0512821	2
UBR4	ACC	54	4	0.0740741	-15.6828	2283.64	-0.00686744	0.994521	0.994521	0.995936	3	0	1	39	5	10	0.0769231	0	0.1	0.0769231	3
UMODL1	ACC	54	3	0.0555556	-15.9717	2268.85	-0.00703957	0.994383	0.994383	0.995936	3	0	0	39	5	10	0.0769231	0	0	0.0769231	3
UNC13C	ACC	54	3	0.0555556	-15.6834	2278.82	-0.00688224	0.994509	0.994509	0.995936	3	0	0	39	5	10	0.0769231	0	0	0.0769231	3
UQCRFS1	ACC	54	4	0.0740741	-15.5886	2284.1	-0.00682485	0.994555	0.994555	0.995936	3	0	1	39	5	10	0.0769231	0	0.1	0.0769231	3
USP15	ACC	54	2	0.037037	-15.7537	2778.5	-0.00566987	0.995476	NA	NA	2	0	0	39	5	10	0.0512821	0	0	0.0512821	2
USP21	ACC	54	2	0.037037	-16.2452	2792.25	-0.00581798	0.995358	NA	NA	2	0	0	39	5	10	0.0512821	0	0	0.0512821	2
USP9X	ACC	54	2	0.037037	-15.9511	2797.43	-0.00570205	0.99545	NA	NA	2	0	0	39	5	10	0.0512821	0	0	0.0512821	2
UTRN	ACC	54	4	0.0740741	-16.6766	3251.23	-0.00512931	0.995907	0.995907	0.995936	4	0	0	39	5	10	0.102564	0	0	0.102564	4
VAV1	ACC	54	2	0.037037	-15.8351	2796.82	-0.00566182	0.995483	NA	NA	2	0	0	39	5	10	0.0512821	0	0	0.0512821	2
VAV3	ACC	54	2	0.037037	-15.866	2781.61	-0.00570388	0.995449	NA	NA	2	0	0	39	5	10	0.0512821	0	0	0.0512821	2
VCAN	ACC	54	2	0.037037	-15.8676	2781.66	-0.00570435	0.995449	NA	NA	2	0	0	39	5	10	0.0512821	0	0	0.0512821	2
VPS13A	ACC	54	3	0.0555556	-15.8911	2275.84	-0.00698252	0.994429	0.994429	0.995936	3	0	0	39	5	10	0.0769231	0	0	0.0769231	3
VPS13C	ACC	54	3	0.0555556	-15.725	2280.25	-0.00689616	0.994498	0.994498	0.995936	3	0	0	39	5	10	0.0769231	0	0	0.0769231	3
VWA3A	ACC	54	2	0.037037	-16.0816	2788.28	-0.00576756	0.995398	NA	NA	2	0	0	39	5	10	0.0512821	0	0	0.0512821	2
VWF	ACC	54	4	0.0740741	-15.6824	2280.44	-0.00687693	0.994513	0.994513	0.995936	3	0	1	39	5	10	0.0769231	0	0.1	0.0769231	3
WDFY3	ACC	54	2	0.037037	-15.5662	2797.06	-0.00556519	0.99556	NA	NA	2	0	0	39	5	10	0.0512821	0	0	0.0512821	2
WDR44	ACC	54	2	0.037037	-15.5794	2797	-0.00557006	0.995556	NA	NA	2	0	0	39	5	10	0.0512821	0	0	0.0512821	2
WDR45	ACC	54	2	0.037037	-15.8073	2794.35	-0.0056569	0.995486	NA	NA	2	0	0	39	5	10	0.0512821	0	0	0.0512821	2
WHSC2	ACC	54	2	0.037037	-16.0816	2788.28	-0.00576756	0.995398	NA	NA	2	0	0	39	5	10	0.0512821	0	0	0.0512821	2
WNT1	ACC	54	2	0.037037	-16.2452	2792.25	-0.00581798	0.995358	NA	NA	2	0	0	39	5	10	0.0512821	0	0	0.0512821	2
XIRP2	ACC	54	4	0.0740741	-16.7477	3247.06	-0.00515782	0.995885	0.995885	0.995936	4	0	0	39	5	10	0.102564	0	0	0.102564	4
XPNPEP1	ACC	54	2	0.037037	-16.0596	2787.66	-0.00576095	0.995403	NA	NA	2	0	0	39	5	10	0.0512821	0	0	0.0512821	2
YIPF6	ACC	54	2	0.037037	-15.7249	2792.39	-0.00563135	0.995507	NA	NA	2	0	0	39	5	10	0.0512821	0	0	0.0512821	2
ZBTB33	ACC	54	2	0.037037	-16.3463	2794.08	-0.00585031	0.995332	NA	NA	2	0	0	39	5	10	0.0512821	0	0	0.0512821	2
ZC3H12D	ACC	54	2	0.037037	-15.6695	2791.17	-0.00561396	0.995521	NA	NA	2	0	0	39	5	10	0.0512821	0	0	0.0512821	2
ZC3H4	ACC	54	3	0.0555556	-16.1097	2264.72	-0.00711331	0.994324	0.994324	0.995936	3	0	0	39	5	10	0.0769231	0	0	0.0769231	3
ZDHHC17	ACC	54	2	0.037037	-16.0132	2797.31	-0.00572449	0.995433	NA	NA	2	0	0	39	5	10	0.0512821	0	0	0.0512821	2
ZFAT	ACC	54	4	0.0740741	-16.9906	3227.08	-0.005265	0.995799	0.995799	0.995936	4	0	0	39	5	10	0.102564	0	0	0.102564	4
ZFP28	ACC	54	2	0.037037	-15.6165	2792.95	-0.00559139	0.995539	NA	NA	2	0	0	39	5	10	0.0512821	0	0	0.0512821	2
ZFP64	ACC	54	2	0.037037	-15.8015	2779.68	-0.00568464	0.995464	NA	NA	2	0	0	39	5	10	0.0512821	0	0	0.0512821	2
ZFPM1	ACC	54	21	0.388889	-0.153849	0.969853	-0.158632	0.873959	0.873959	0.995936	17	2	2	39	5	10	0.435897	0.4	0.2	0.0358974	15
ZFYVE9	ACC	54	2	0.037037	-15.6615	2791.03	-0.00561136	0.995523	NA	NA	2	0	0	39	5	10	0.0512821	0	0	0.0512821	2
ZHX3	ACC	54	2	0.037037	-15.866	2781.61	-0.00570388	0.995449	NA	NA	2	0	0	39	5	10	0.0512821	0	0	0.0512821	2
ZMIZ2	ACC	54	2	0.037037	-15.5786	2797.43	-0.00556889	0.995557	NA	NA	2	0	0	39	5	10	0.0512821	0	0	0.0512821	2
ZNF135	ACC	54	2	0.037037	-15.6317	2796.7	-0.00558935	0.99554	NA	NA	2	0	0	39	5	10	0.0512821	0	0	0.0512821	2
ZNF205	ACC	54	2	0.037037	-15.6051	2796.33	-0.00558055	0.995547	NA	NA	2	0	0	39	5	10	0.0512821	0	0	0.0512821	2
ZNF254	ACC	54	2	0.037037	-15.7128	2792.1	-0.00562758	0.99551	NA	NA	2	0	0	39	5	10	0.0512821	0	0	0.0512821	2
ZNF419	ACC	54	3	0.0555556	-15.8478	2273.8	-0.00696975	0.994439	0.994439	0.995936	3	0	0	39	5	10	0.0769231	0	0	0.0769231	3
ZNF546	ACC	54	2	0.037037	-15.5483	2797.42	-0.00555808	0.995565	NA	NA	2	0	0	39	5	10	0.0512821	0	0	0.0512821	2
ZNF563	ACC	54	2	0.037037	-16.2667	2792.68	-0.00582476	0.995353	NA	NA	2	0	0	39	5	10	0.0512821	0	0	0.0512821	2
ZNF648	ACC	54	2	0.037037	-16.0596	2787.66	-0.00576095	0.995403	NA	NA	2	0	0	39	5	10	0.0512821	0	0	0.0512821	2
ZNF676	ACC	54	2	0.037037	-15.7375	2792.69	-0.00563525	0.995504	NA	NA	2	0	0	39	5	10	0.0512821	0	0	0.0512821	2
ZNF77	ACC	54	2	0.037037	-15.8248	2780.35	-0.00569166	0.995459	NA	NA	2	0	0	39	5	10	0.0512821	0	0	0.0512821	2
ZNF785	ACC	54	2	0.037037	-16.0596	2787.66	-0.00576095	0.995403	NA	NA	2	0	0	39	5	10	0.0512821	0	0	0.0512821	2
ZNF804B	ACC	54	3	0.0555556	-16.1412	2264.71	-0.00712728	0.994313	0.994313	0.995936	3	0	0	39	5	10	0.0769231	0	0	0.0769231	3
ZNF814	ACC	54	2	0.037037	-15.6243	2790.58	-0.00559894	0.995533	NA	NA	2	0	0	39	5	10	0.0512821	0	0	0.0512821	2
ZNF839	ACC	54	2	0.037037	-16.2452	2792.25	-0.00581798	0.995358	NA	NA	2	0	0	39	5	10	0.0512821	0	0	0.0512821	2
ZNRF3	ACC	54	3	0.0555556	-15.7166	2278.61	-0.00689742	0.994497	0.994497	0.995936	3	0	0	39	5	10	0.0769231	0	0	0.0769231	3
ZZEF1	ACC	54	3	0.0555556	-15.8659	2282.24	-0.00695188	0.994453	0.994453	0.995936	3	0	0	39	5	10	0.0769231	0	0	0.0769231	3
A1CF	BLCA	328	4	0.0121951	-15.0947	1027.64	-0.0146887	0.988281	NA	NA	2	0	2	172	87	69	0.0116279	0	0.0289855	0.0116279	2
A2M	BLCA	328	13	0.0396341	-0.329142	0.714472	-0.460679	0.645029	NA	NA	7	3	3	172	87	69	0.0406977	0.0344828	0.0434783	0.00621492	4
AAAS	BLCA	328	3	0.00914634	-0.56038	1.26514	-0.442939	0.65781	NA	NA	2	1	0	172	87	69	0.0116279	0.0114943	0	0.000133654	1
AADACL2	BLCA	328	3	0.00914634	-0.664411	1.29662	-0.512417	0.608359	NA	NA	2	1	0	172	87	69	0.0116279	0.0114943	0	0.000133654	1
AAGAB	BLCA	328	4	0.0121951	-1.0514	1.21153	-0.867826	0.38549	NA	NA	3	1	0	172	87	69	0.0174419	0.0114943	0	0.00594761	2
AARS	BLCA	328	2	0.00609756	-15.5076	982.038	-0.0157912	0.987401	NA	NA	2	0	0	172	87	69	0.0116279	0	0	0.0116279	2
ABCA13	BLCA	328	32	0.097561	-0.563932	0.466759	-1.20819	0.226976	0.226976	0.634368	20	8	4	172	87	69	0.116279	0.091954	0.057971	0.024325	12
ABCA2	BLCA	328	7	0.0213415	-0.805155	1.18562	-0.679103	0.497073	NA	NA	3	1	3	172	87	69	0.0174419	0.0114943	0.0434783	0.00594761	2
ABCA3	BLCA	328	6	0.0182927	-0.98401	1.1337	-0.867965	0.385414	NA	NA	4	1	1	172	87	69	0.0232558	0.0114943	0.0144928	0.0117616	3
ABCA4	BLCA	328	10	0.0304878	-0.801107	0.849264	-0.943296	0.345529	NA	NA	6	2	2	172	87	69	0.0348837	0.0229885	0.0289855	0.0118952	4
ABCA6	BLCA	328	13	0.0396341	-0.1476	0.66289	-0.222661	0.8238	NA	NA	7	4	2	172	87	69	0.0406977	0.045977	0.0289855	-0.00527934	3
ABCB1	BLCA	328	11	0.0335366	-0.429515	0.722056	-0.59485	0.551944	NA	NA	7	3	1	172	87	69	0.0406977	0.0344828	0.0144928	0.00621492	4
ABCB11	BLCA	328	3	0.00914634	-0.0613693	1.47762	-0.0415324	0.966871	NA	NA	1	1	1	172	87	69	0.00581395	0.0114943	0.0144928	-0.0056803	0
ABCB4	BLCA	328	9	0.027439	-0.822934	0.862362	-0.954279	0.339942	NA	NA	6	2	1	172	87	69	0.0348837	0.0229885	0.0144928	0.0118952	4
ABCB5	BLCA	328	16	0.0487805	-0.463872	0.623654	-0.743797	0.456999	NA	NA	10	4	2	172	87	69	0.0581395	0.045977	0.0289855	0.0121625	6
ABCB8	BLCA	328	6	0.0182927	-1.47904	1.14194	-1.29519	0.195253	NA	NA	5	1	0	172	87	69	0.0290698	0.0114943	0	0.0175755	4
ABCC1	BLCA	328	9	0.027439	-0.631915	0.869028	-0.727152	0.467133	NA	NA	5	2	2	172	87	69	0.0290698	0.0229885	0.0289855	0.00608126	3
ABCC11	BLCA	328	13	0.0396341	-0.875271	0.816992	-1.07133	0.28402	NA	NA	8	2	3	172	87	69	0.0465116	0.0229885	0.0434783	0.0235231	6
ABCC3	BLCA	328	14	0.0426829	-0.723203	0.699732	-1.03354	0.30135	NA	NA	9	3	2	172	87	69	0.0523256	0.0344828	0.0289855	0.0178428	6
ABCC6	BLCA	328	5	0.0152439	-0.894267	1.13563	-0.787463	0.431011	NA	NA	4	1	0	172	87	69	0.0232558	0.0114943	0	0.0117616	3
ABCC8	BLCA	328	9	0.027439	-16.1184	826.252	-0.0195078	0.984436	NA	NA	8	0	1	172	87	69	0.0465116	0	0.0144928	0.0465116	8
ABCD1	BLCA	328	4	0.0121951	-0.493354	1.16352	-0.424019	0.671552	NA	NA	3	1	0	172	87	69	0.0174419	0.0114943	0	0.00594761	2
ABCD2	BLCA	328	5	0.0152439	-0.944838	1.20032	-0.787159	0.431189	NA	NA	3	1	1	172	87	69	0.0174419	0.0114943	0.0144928	0.00594761	2
ABCG1	BLCA	328	4	0.0121951	-15.4331	811.065	-0.0190282	0.984819	NA	NA	3	0	1	172	87	69	0.0174419	0	0.0144928	0.0174419	3
ABCG5	BLCA	328	4	0.0121951	-0.870358	1.19237	-0.729939	0.465428	NA	NA	3	1	0	172	87	69	0.0174419	0.0114943	0	0.00594761	2
ABCG8	BLCA	328	3	0.00914634	-15.0202	825.504	-0.0181952	0.985483	NA	NA	3	0	0	172	87	69	0.0174419	0	0	0.0174419	3
ABHD1	BLCA	328	3	0.00914634	-0.0992483	1.23354	-0.0804583	0.935873	NA	NA	2	1	0	172	87	69	0.0116279	0.0114943	0	0.000133654	1
ABHD10	BLCA	328	4	0.0121951	-0.998547	1.20827	-0.826425	0.408563	NA	NA	3	1	0	172	87	69	0.0174419	0.0114943	0	0.00594761	2
ABHD11	BLCA	328	3	0.00914634	-14.9868	839.162	-0.0178593	0.985751	NA	NA	3	0	0	172	87	69	0.0174419	0	0	0.0174419	3
ABHD13	BLCA	328	3	0.00914634	-0.616845	1.2825	-0.480969	0.630538	NA	NA	2	1	0	172	87	69	0.0116279	0.0114943	0	0.000133654	1
ABHD15	BLCA	328	5	0.0152439	-0.829059	1.13047	-0.733378	0.463328	NA	NA	4	1	0	172	87	69	0.0232558	0.0114943	0	0.0117616	3
ABHD3	BLCA	328	4	0.0121951	-0.158045	1.24012	-0.127443	0.898589	NA	NA	2	1	1	172	87	69	0.0116279	0.0114943	0.0144928	0.000133654	1
ABI1	BLCA	328	5	0.0152439	-15.4106	706.858	-0.0218016	0.982606	NA	NA	4	0	1	172	87	69	0.0232558	0	0.0144928	0.0232558	4
ABL1	BLCA	328	8	0.0243902	-0.122595	0.880663	-0.139208	0.889286	NA	NA	4	2	2	172	87	69	0.0232558	0.0229885	0.0289855	0.000267308	2
ABP1	BLCA	328	5	0.0152439	-0.456589	1.16435	-0.392141	0.694954	NA	NA	3	1	1	172	87	69	0.0174419	0.0114943	0.0144928	0.00594761	2
ABTB2	BLCA	328	3	0.00914634	-15.311	1027.17	-0.0149059	0.988107	NA	NA	2	0	1	172	87	69	0.0116279	0	0.0144928	0.0116279	2
ACACA	BLCA	328	19	0.0579268	-0.430112	0.564248	-0.762274	0.445896	0.445896	0.656793	12	5	2	172	87	69	0.0697674	0.0574713	0.0289855	0.0122962	7
ACACB	BLCA	328	17	0.0518293	-0.0710137	0.58516	-0.121358	0.903408	0.903408	0.991923	9	5	3	172	87	69	0.0523256	0.0574713	0.0434783	-0.00514568	4
ACAD11	BLCA	328	5	0.0152439	-0.658014	1.18385	-0.555826	0.57833	NA	NA	3	1	1	172	87	69	0.0174419	0.0114943	0.0144928	0.00594761	2
ACAD9	BLCA	328	5	0.0152439	-0.861793	1.18123	-0.72957	0.465653	NA	NA	3	1	1	172	87	69	0.0174419	0.0114943	0.0144928	0.00594761	2
ACADS	BLCA	328	4	0.0121951	-0.389009	1.17832	-0.330137	0.741296	NA	NA	3	1	0	172	87	69	0.0174419	0.0114943	0	0.00594761	2
ACAP1	BLCA	328	6	0.0182927	-0.591647	1.16994	-0.505706	0.613063	NA	NA	3	1	2	172	87	69	0.0174419	0.0114943	0.0289855	0.00594761	2
ACAP2	BLCA	328	5	0.0152439	-0.0526964	0.946439	-0.0556787	0.955598	NA	NA	3	2	0	172	87	69	0.0174419	0.0229885	0	-0.00554665	1
ACBD5	BLCA	328	5	0.0152439	-0.267133	0.972621	-0.274653	0.783583	NA	NA	3	2	0	172	87	69	0.0174419	0.0229885	0	-0.00554665	1
ACBD7	BLCA	328	3	0.00914634	-15.1245	838.831	-0.0180305	0.985615	NA	NA	3	0	0	172	87	69	0.0174419	0	0	0.0174419	3
ACCN2	BLCA	328	5	0.0152439	-0.00544705	0.946458	-0.00575519	0.995408	NA	NA	3	2	0	172	87	69	0.0174419	0.0229885	0	-0.00554665	1
ACCN4	BLCA	328	5	0.0152439	-15.1209	714.411	-0.0211655	0.983114	NA	NA	4	0	1	172	87	69	0.0232558	0	0.0144928	0.0232558	4
ACCN5	BLCA	328	4	0.0121951	-15.464	813.602	-0.0190068	0.984836	NA	NA	3	0	1	172	87	69	0.0174419	0	0.0144928	0.0174419	3
ACD	BLCA	328	6	0.0182927	-1.24922	1.12004	-1.11534	0.264706	NA	NA	5	1	0	172	87	69	0.0290698	0.0114943	0	0.0175755	4
ACER3	BLCA	328	3	0.00914634	-15.0965	1026.66	-0.0147045	0.988268	NA	NA	2	0	1	172	87	69	0.0116279	0	0.0144928	0.0116279	2
ACHE	BLCA	328	6	0.0182927	-14.8216	725.391	-0.0204326	0.983698	NA	NA	4	0	2	172	87	69	0.0232558	0	0.0289855	0.0232558	4
ACOT11	BLCA	328	9	0.027439	-0.598637	0.876077	-0.683316	0.494407	NA	NA	5	2	2	172	87	69	0.0290698	0.0229885	0.0289855	0.00608126	3
ACOT2	BLCA	328	3	0.00914634	-0.281539	1.24295	-0.226508	0.820806	NA	NA	2	1	0	172	87	69	0.0116279	0.0114943	0	0.000133654	1
ACOT7	BLCA	328	3	0.00914634	-15.3226	822.658	-0.0186257	0.98514	NA	NA	3	0	0	172	87	69	0.0174419	0	0	0.0174419	3
ACOX1	BLCA	328	4	0.0121951	-0.441581	1.25002	-0.35326	0.723894	NA	NA	2	1	1	172	87	69	0.0116279	0.0114943	0.0144928	0.000133654	1
ACOX2	BLCA	328	6	0.0182927	-0.53402	1.16435	-0.458644	0.64649	NA	NA	3	1	2	172	87	69	0.0174419	0.0114943	0.0289855	0.00594761	2
ACPL2	BLCA	328	4	0.0121951	-0.561586	1.18009	-0.475885	0.634156	NA	NA	3	1	0	172	87	69	0.0174419	0.0114943	0	0.00594761	2
ACPP	BLCA	328	10	0.0304878	-0.65141	0.884282	-0.736654	0.461333	NA	NA	5	2	3	172	87	69	0.0290698	0.0229885	0.0434783	0.00608126	3
ACPT	BLCA	328	4	0.0121951	-14.954	713.423	-0.0209609	0.983277	NA	NA	4	0	0	172	87	69	0.0232558	0	0	0.0232558	4
ACRBP	BLCA	328	3	0.00914634	-14.942	1017.76	-0.0146813	0.988286	NA	NA	2	0	1	172	87	69	0.0116279	0	0.0144928	0.0116279	2
ACSF2	BLCA	328	5	0.0152439	-16.3351	1031.88	-0.0158304	0.98737	NA	NA	5	0	0	172	87	69	0.0290698	0	0	0.0290698	5
ACSL1	BLCA	328	3	0.00914634	-14.9164	827.998	-0.018015	0.985627	NA	NA	3	0	0	172	87	69	0.0174419	0	0	0.0174419	3
ACSL5	BLCA	328	3	0.00914634	-0.332674	1.24997	-0.266145	0.790127	NA	NA	2	1	0	172	87	69	0.0116279	0.0114943	0	0.000133654	1
ACSM1	BLCA	328	2	0.00609756	-15.5498	988.299	-0.0157339	0.987447	NA	NA	2	0	0	172	87	69	0.0116279	0	0	0.0116279	2
ACSM2A	BLCA	328	3	0.00914634	-15.792	823.228	-0.0191831	0.984695	NA	NA	3	0	0	172	87	69	0.0174419	0	0	0.0174419	3
ACSM2B	BLCA	328	5	0.0152439	-0.874841	1.19965	-0.729245	0.465852	NA	NA	3	1	1	172	87	69	0.0174419	0.0114943	0.0144928	0.00594761	2
ACSM3	BLCA	328	3	0.00914634	-15.214	836.654	-0.0181843	0.985492	NA	NA	3	0	0	172	87	69	0.0174419	0	0	0.0174419	3
ACSM5	BLCA	328	9	0.027439	-0.0546208	0.761513	-0.0717267	0.942819	NA	NA	5	3	1	172	87	69	0.0290698	0.0344828	0.0144928	-0.00541299	2
ACTC1	BLCA	328	2	0.00609756	-14.9929	1028.48	-0.0145778	0.988369	NA	NA	2	0	0	172	87	69	0.0116279	0	0	0.0116279	2
ACTG1	BLCA	328	10	0.0304878	-1.41652	1.10096	-1.28663	0.198224	NA	NA	6	1	3	172	87	69	0.0348837	0.0114943	0.0434783	0.0233895	5
ACTG2	BLCA	328	2	0.00609756	-15.5498	988.299	-0.0157339	0.987447	NA	NA	2	0	0	172	87	69	0.0116279	0	0	0.0116279	2
ACTL7B	BLCA	328	3	0.00914634	-14.953	832.281	-0.0179663	0.985666	NA	NA	3	0	0	172	87	69	0.0174419	0	0	0.0174419	3
ACTN1	BLCA	328	6	0.0182927	-0.87529	1.18777	-0.73692	0.461171	NA	NA	3	1	2	172	87	69	0.0174419	0.0114943	0.0289855	0.00594761	2
ACTN2	BLCA	328	7	0.0213415	-0.921494	1.1322	-0.813898	0.415703	NA	NA	4	1	2	172	87	69	0.0232558	0.0114943	0.0289855	0.0117616	3
ACTR8	BLCA	328	7	0.0213415	-1.17433	1.14678	-1.02403	0.305823	NA	NA	4	1	2	172	87	69	0.0232558	0.0114943	0.0289855	0.0117616	3
ACTRT2	BLCA	328	2	0.00609756	-15.5396	986.836	-0.0157469	0.987436	NA	NA	2	0	0	172	87	69	0.0116279	0	0	0.0116279	2
ACVR1	BLCA	328	5	0.0152439	-0.145414	0.959035	-0.151626	0.879482	NA	NA	3	2	0	172	87	69	0.0174419	0.0229885	0	-0.00554665	1
ACVR1C	BLCA	328	3	0.00914634	-0.255615	1.24507	-0.205301	0.837337	NA	NA	2	1	0	172	87	69	0.0116279	0.0114943	0	0.000133654	1
ACVR2A	BLCA	328	3	0.00914634	-0.251375	1.23961	-0.202786	0.839302	NA	NA	2	1	0	172	87	69	0.0116279	0.0114943	0	0.000133654	1
ACY1	BLCA	328	3	0.00914634	-15.6644	1002.86	-0.0156198	0.987538	NA	NA	2	0	1	172	87	69	0.0116279	0	0.0144928	0.0116279	2
ADA	BLCA	328	4	0.0121951	-0.253466	1.24027	-0.204364	0.838069	NA	NA	2	1	1	172	87	69	0.0116279	0.0114943	0.0144928	0.000133654	1
ADAD1	BLCA	328	3	0.00914634	-0.38077	1.28072	-0.297309	0.76623	NA	NA	2	1	0	172	87	69	0.0116279	0.0114943	0	0.000133654	1
ADAM12	BLCA	328	5	0.0152439	-0.956366	1.20331	-0.794777	0.426743	NA	NA	3	1	1	172	87	69	0.0174419	0.0114943	0.0144928	0.00594761	2
ADAM2	BLCA	328	9	0.027439	-1.12922	1.15967	-0.973745	0.330183	NA	NA	4	1	4	172	87	69	0.0232558	0.0114943	0.057971	0.0117616	3
ADAM21	BLCA	328	6	0.0182927	-0.722772	1.28554	-0.56223	0.573959	NA	NA	2	1	3	172	87	69	0.0116279	0.0114943	0.0434783	0.000133654	1
ADAM23	BLCA	328	5	0.0152439	-0.457077	1.27901	-0.357369	0.720815	NA	NA	2	1	2	172	87	69	0.0116279	0.0114943	0.0289855	0.000133654	1
ADAM28	BLCA	328	2	0.00609756	-15.0964	1006.84	-0.0149939	0.988037	NA	NA	2	0	0	172	87	69	0.0116279	0	0	0.0116279	2
ADAM29	BLCA	328	12	0.0365854	-1.31989	0.811243	-1.62699	0.103738	NA	NA	10	2	0	172	87	69	0.0581395	0.0229885	0	0.035151	8
ADAM32	BLCA	328	5	0.0152439	-0.764557	1.19946	-0.637416	0.523854	NA	NA	3	1	1	172	87	69	0.0174419	0.0114943	0.0144928	0.00594761	2
ADAM7	BLCA	328	4	0.0121951	-0.443719	1.16816	-0.379845	0.70406	NA	NA	3	1	0	172	87	69	0.0174419	0.0114943	0	0.00594761	2
ADAM9	BLCA	328	4	0.0121951	-15.405	1009.11	-0.0152659	0.98782	NA	NA	2	0	2	172	87	69	0.0116279	0	0.0289855	0.0116279	2
ADAMTS12	BLCA	328	21	0.0640244	-1.07367	0.66706	-1.60955	0.107496	0.107496	0.599629	13	3	5	172	87	69	0.0755814	0.0344828	0.0724638	0.0410986	10
ADAMTS13	BLCA	328	5	0.0152439	-0.802752	1.17837	-0.68124	0.49572	NA	NA	3	1	1	172	87	69	0.0174419	0.0114943	0.0144928	0.00594761	2
ADAMTS20	BLCA	328	14	0.0426829	-0.444988	0.665882	-0.668268	0.503963	NA	NA	8	4	2	172	87	69	0.0465116	0.045977	0.0289855	0.000534616	4
ADAMTS6	BLCA	328	4	0.0121951	-14.8929	835.139	-0.0178328	0.985772	NA	NA	3	0	1	172	87	69	0.0174419	0	0.0144928	0.0174419	3
ADAMTSL2	BLCA	328	3	0.00914634	-0.0633536	1.23317	-0.0513748	0.959027	NA	NA	2	1	0	172	87	69	0.0116279	0.0114943	0	0.000133654	1
ADAMTSL3	BLCA	328	15	0.0457317	-0.662678	0.694166	-0.954638	0.339761	NA	NA	9	3	3	172	87	69	0.0523256	0.0344828	0.0434783	0.0178428	6
ADC	BLCA	328	4	0.0121951	-0.039341	1.24265	-0.031659	0.974744	NA	NA	2	1	1	172	87	69	0.0116279	0.0114943	0.0144928	0.000133654	1
ADCK5	BLCA	328	3	0.00914634	-0.401051	1.25393	-0.319834	0.749094	NA	NA	2	1	0	172	87	69	0.0116279	0.0114943	0	0.000133654	1
ADCY1	BLCA	328	6	0.0182927	-0.208595	0.889368	-0.234543	0.814564	NA	NA	4	2	0	172	87	69	0.0232558	0.0229885	0	0.000267308	2
ADCY2	BLCA	328	18	0.054878	-0.673265	0.715552	-0.940903	0.346755	0.346755	0.656545	8	3	7	172	87	69	0.0465116	0.0344828	0.101449	0.0120289	5
ADCY3	BLCA	328	5	0.0152439	-1.12693	1.15822	-0.972977	0.330565	NA	NA	4	1	0	172	87	69	0.0232558	0.0114943	0	0.0117616	3
ADCY7	BLCA	328	3	0.00914634	-0.254518	1.23943	-0.205351	0.837298	NA	NA	2	1	0	172	87	69	0.0116279	0.0114943	0	0.000133654	1
ADCY8	BLCA	328	13	0.0396341	-0.0458341	0.687556	-0.0666624	0.94685	NA	NA	6	4	3	172	87	69	0.0348837	0.045977	0.0434783	-0.0110933	2
ADCY9	BLCA	328	7	0.0213415	-0.384352	0.869609	-0.441982	0.658502	NA	NA	5	2	0	172	87	69	0.0290698	0.0229885	0	0.00608126	3
ADD1	BLCA	328	9	0.027439	-0.590246	0.864965	-0.682394	0.49499	NA	NA	5	2	2	172	87	69	0.0290698	0.0229885	0.0289855	0.00608126	3
ADD2	BLCA	328	8	0.0243902	-16.1887	1033.42	-0.0156653	0.987501	NA	NA	5	0	3	172	87	69	0.0290698	0	0.0434783	0.0290698	5
ADD3	BLCA	328	5	0.0152439	-0.857569	1.14484	-0.749075	0.453812	NA	NA	4	1	0	172	87	69	0.0232558	0.0114943	0	0.0117616	3
ADH1B	BLCA	328	3	0.00914634	-15.2076	1021.85	-0.0148825	0.988126	NA	NA	2	0	1	172	87	69	0.0116279	0	0.0144928	0.0116279	2
ADH6	BLCA	328	7	0.0213415	-1.19506	1.09147	-1.09491	0.273557	NA	NA	6	1	0	172	87	69	0.0348837	0.0114943	0	0.0233895	5
ADHFE1	BLCA	328	4	0.0121951	-15.0393	1026.35	-0.0146532	0.988309	NA	NA	2	0	2	172	87	69	0.0116279	0	0.0289855	0.0116279	2
ADORA1	BLCA	328	4	0.0121951	-0.754551	1.17449	-0.64245	0.520581	NA	NA	3	1	0	172	87	69	0.0174419	0.0114943	0	0.00594761	2
ADORA3	BLCA	328	3	0.00914634	-14.8945	1027.04	-0.0145023	0.988429	NA	NA	2	0	1	172	87	69	0.0116279	0	0.0144928	0.0116279	2
ADRA1A	BLCA	328	5	0.0152439	-0.26459	1.16589	-0.226943	0.820468	NA	NA	3	1	1	172	87	69	0.0174419	0.0114943	0.0144928	0.00594761	2
ADRB1	BLCA	328	3	0.00914634	-15.2229	1027.38	-0.0148172	0.988178	NA	NA	2	0	1	172	87	69	0.0116279	0	0.0144928	0.0116279	2
ADRB2	BLCA	328	3	0.00914634	-0.247743	1.23802	-0.200111	0.841393	NA	NA	2	1	0	172	87	69	0.0116279	0.0114943	0	0.000133654	1
ADSSL1	BLCA	328	3	0.00914634	-0.192392	1.24685	-0.154302	0.877371	NA	NA	2	1	0	172	87	69	0.0116279	0.0114943	0	0.000133654	1
AES	BLCA	328	3	0.00914634	-0.383748	1.25434	-0.305936	0.759653	NA	NA	2	1	0	172	87	69	0.0116279	0.0114943	0	0.000133654	1
AFAP1L1	BLCA	328	4	0.0121951	-0.856687	1.18829	-0.720944	0.470944	NA	NA	3	1	0	172	87	69	0.0174419	0.0114943	0	0.00594761	2
AFAP1L2	BLCA	328	6	0.0182927	-0.877544	1.1835	-0.741481	0.458402	NA	NA	3	1	2	172	87	69	0.0174419	0.0114943	0.0289855	0.00594761	2
AFF1	BLCA	328	11	0.0335366	-16.1757	836.147	-0.0193455	0.984566	NA	NA	8	0	3	172	87	69	0.0465116	0	0.0434783	0.0465116	8
AFF2	BLCA	328	15	0.0457317	-0.0353705	0.586045	-0.0603546	0.951873	NA	NA	9	5	1	172	87	69	0.0523256	0.0574713	0.0144928	-0.00514568	4
AFF3	BLCA	328	19	0.0579268	-0.445538	0.62245	-0.715782	0.474126	0.474126	0.670811	10	4	5	172	87	69	0.0581395	0.045977	0.0724638	0.0121625	6
AFF4	BLCA	328	15	0.0457317	-0.320578	0.713872	-0.449069	0.653382	NA	NA	7	3	5	172	87	69	0.0406977	0.0344828	0.0724638	0.00621492	4
AFG3L2	BLCA	328	5	0.0152439	-0.248741	1.26509	-0.196618	0.844126	NA	NA	2	1	2	172	87	69	0.0116279	0.0114943	0.0289855	0.000133654	1
AFMID	BLCA	328	3	0.00914634	-15.0806	838.524	-0.0179847	0.985651	NA	NA	3	0	0	172	87	69	0.0174419	0	0	0.0174419	3
AFP	BLCA	328	5	0.0152439	-0.856565	1.13328	-0.755831	0.449751	NA	NA	4	1	0	172	87	69	0.0232558	0.0114943	0	0.0117616	3
AFTPH	BLCA	328	8	0.0243902	-0.0798534	0.758224	-0.105316	0.916125	NA	NA	5	3	0	172	87	69	0.0290698	0.0344828	0	-0.00541299	2
AGAP1	BLCA	328	3	0.00914634	-0.352496	1.24553	-0.283009	0.77717	NA	NA	2	1	0	172	87	69	0.0116279	0.0114943	0	0.000133654	1
AGAP2	BLCA	328	3	0.00914634	-0.258189	1.23865	-0.208444	0.834882	NA	NA	2	1	0	172	87	69	0.0116279	0.0114943	0	0.000133654	1
AGAP3	BLCA	328	7	0.0213415	-0.249027	0.889623	-0.279925	0.779535	NA	NA	4	2	1	172	87	69	0.0232558	0.0229885	0.0144928	0.000267308	2
AGAP6	BLCA	328	3	0.00914634	-0.249272	1.2478	-0.199768	0.841662	NA	NA	2	1	0	172	87	69	0.0116279	0.0114943	0	0.000133654	1
AGBL1	BLCA	328	11	0.0335366	-16.0164	875.123	-0.0183019	0.985398	NA	NA	7	0	4	172	87	69	0.0406977	0	0.057971	0.0406977	7
AGFG2	BLCA	328	4	0.0121951	-14.8542	839.66	-0.0176907	0.985886	NA	NA	3	0	1	172	87	69	0.0174419	0	0.0144928	0.0174419	3
AGPAT3	BLCA	328	3	0.00914634	-15.4328	969.724	-0.0159146	0.987303	NA	NA	2	0	1	172	87	69	0.0116279	0	0.0144928	0.0116279	2
AGPAT9	BLCA	328	3	0.00914634	-0.120965	1.23679	-0.0978052	0.922087	NA	NA	2	1	0	172	87	69	0.0116279	0.0114943	0	0.000133654	1
AGR3	BLCA	328	4	0.0121951	-0.909892	1.20599	-0.754479	0.450562	NA	NA	3	1	0	172	87	69	0.0174419	0.0114943	0	0.00594761	2
AGRN	BLCA	328	10	0.0304878	-0.0670548	0.725127	-0.0924732	0.926322	NA	NA	6	3	1	172	87	69	0.0348837	0.0344828	0.0144928	0.000400962	3
AGTR2	BLCA	328	3	0.00914634	-0.651793	1.29742	-0.502374	0.615404	NA	NA	2	1	0	172	87	69	0.0116279	0.0114943	0	0.000133654	1
AGTRAP	BLCA	328	2	0.00609756	-14.9302	1026.93	-0.0145386	0.9884	NA	NA	2	0	0	172	87	69	0.0116279	0	0	0.0116279	2
AGXT2	BLCA	328	2	0.00609756	-0.00721665	1.47525	-0.0048918	0.996097	NA	NA	1	1	0	172	87	69	0.00581395	0.0114943	0	-0.0056803	0
AHI1	BLCA	328	7	0.0213415	-0.060342	0.939445	-0.0642316	0.948786	NA	NA	3	2	2	172	87	69	0.0174419	0.0229885	0.0289855	-0.00554665	1
AHR	BLCA	328	17	0.0518293	-0.350888	0.712518	-0.492463	0.622392	0.622392	0.71708	7	3	7	172	87	69	0.0406977	0.0344828	0.101449	0.00621492	4
AHRR	BLCA	328	4	0.0121951	-1.02709	1.20798	-0.850252	0.395185	NA	NA	3	1	0	172	87	69	0.0174419	0.0114943	0	0.00594761	2
AHSG	BLCA	328	5	0.0152439	-0.946965	1.20337	-0.786927	0.431325	NA	NA	3	1	1	172	87	69	0.0174419	0.0114943	0.0144928	0.00594761	2
AIFM2	BLCA	328	3	0.00914634	-0.180558	1.24598	-0.144912	0.88478	NA	NA	2	1	0	172	87	69	0.0116279	0.0114943	0	0.000133654	1
AIFM3	BLCA	328	2	0.00609756	-14.9794	1027.66	-0.0145762	0.98837	NA	NA	2	0	0	172	87	69	0.0116279	0	0	0.0116279	2
AIM1L	BLCA	328	3	0.00914634	-15.1794	832.746	-0.0182281	0.985457	NA	NA	3	0	0	172	87	69	0.0174419	0	0	0.0174419	3
AIM2	BLCA	328	3	0.00914634	-0.473492	1.25921	-0.376023	0.7069	NA	NA	2	1	0	172	87	69	0.0116279	0.0114943	0	0.000133654	1
AIPL1	BLCA	328	2	0.00609756	-14.6652	1027.02	-0.0142793	0.988607	NA	NA	2	0	0	172	87	69	0.0116279	0	0	0.0116279	2
AK7	BLCA	328	3	0.00914634	-15.0665	1028.51	-0.0146488	0.988312	NA	NA	2	0	1	172	87	69	0.0116279	0	0.0144928	0.0116279	2
AKAP1	BLCA	328	7	0.0213415	-15.3006	632.399	-0.0241945	0.980697	NA	NA	5	0	2	172	87	69	0.0290698	0	0.0289855	0.0290698	5
AKAP13	BLCA	328	10	0.0304878	-1.73285	1.11189	-1.55848	0.11912	NA	NA	7	1	2	172	87	69	0.0406977	0.0114943	0.0289855	0.0292034	6
AKAP3	BLCA	328	4	0.0121951	-0.828206	1.19972	-0.690331	0.489986	NA	NA	3	1	0	172	87	69	0.0174419	0.0114943	0	0.00594761	2
AKAP6	BLCA	328	23	0.070122	-0.889155	0.607099	-1.4646	0.143031	0.143031	0.599629	14	4	5	172	87	69	0.0813953	0.045977	0.0724638	0.0354183	10
AKAP8L	BLCA	328	4	0.0121951	-0.296454	1.23929	-0.239213	0.810941	NA	NA	2	1	1	172	87	69	0.0116279	0.0114943	0.0144928	0.000133654	1
AKNAD1	BLCA	328	9	0.027439	-0.146906	0.765123	-0.192003	0.84774	NA	NA	5	3	1	172	87	69	0.0290698	0.0344828	0.0144928	-0.00541299	2
AKR1B15	BLCA	328	4	0.0121951	-15.4661	805.492	-0.0192008	0.984681	NA	NA	3	0	1	172	87	69	0.0174419	0	0.0144928	0.0174419	3
AKR1C4	BLCA	328	4	0.0121951	-14.9902	1028.12	-0.0145802	0.988367	NA	NA	2	0	2	172	87	69	0.0116279	0	0.0289855	0.0116279	2
AKT2	BLCA	328	3	0.00914634	-15.0623	839.833	-0.0179348	0.985691	NA	NA	3	0	0	172	87	69	0.0174419	0	0	0.0174419	3
ALB	BLCA	328	5	0.0152439	-0.776967	1.17543	-0.661008	0.508607	NA	NA	3	1	1	172	87	69	0.0174419	0.0114943	0.0144928	0.00594761	2
ALCAM	BLCA	328	4	0.0121951	-15.14	813.396	-0.0186133	0.98515	NA	NA	3	0	1	172	87	69	0.0174419	0	0.0144928	0.0174419	3
ALDH16A1	BLCA	328	5	0.0152439	-0.631837	1.1704	-0.539847	0.589302	NA	NA	3	1	1	172	87	69	0.0174419	0.0114943	0.0144928	0.00594761	2
ALDH1A2	BLCA	328	4	0.0121951	-15.2266	1027.5	-0.0148191	0.988177	NA	NA	2	0	2	172	87	69	0.0116279	0	0.0289855	0.0116279	2
ALDH1A3	BLCA	328	2	0.00609756	-14.09	624.16	-0.0225743	0.98199	NA	NA	2	0	0	172	87	69	0.0116279	0	0	0.0116279	2
ALDH1L1	BLCA	328	2	0.00609756	-15.0922	1026.58	-0.0147014	0.98827	NA	NA	2	0	0	172	87	69	0.0116279	0	0	0.0116279	2
ALDH3B1	BLCA	328	3	0.00914634	-0.587346	1.2789	-0.459257	0.64605	NA	NA	2	1	0	172	87	69	0.0116279	0.0114943	0	0.000133654	1
ALDOA	BLCA	328	5	0.0152439	-0.549568	1.1711	-0.469275	0.638873	NA	NA	3	1	1	172	87	69	0.0174419	0.0114943	0.0144928	0.00594761	2
ALG10	BLCA	328	4	0.0121951	-14.8202	1023.08	-0.0144859	0.988442	NA	NA	2	0	2	172	87	69	0.0116279	0	0.0289855	0.0116279	2
ALG10B	BLCA	328	5	0.0152439	-15.1431	787.261	-0.0192351	0.984654	NA	NA	3	0	2	172	87	69	0.0174419	0	0.0289855	0.0174419	3
ALG6	BLCA	328	2	0.00609756	-14.9955	1027.32	-0.0145967	0.988354	NA	NA	2	0	0	172	87	69	0.0116279	0	0	0.0116279	2
ALKBH1	BLCA	328	3	0.00914634	-15.0485	1023.9	-0.0146972	0.988274	NA	NA	2	0	1	172	87	69	0.0116279	0	0.0144928	0.0116279	2
ALKBH8	BLCA	328	2	0.00609756	-14.104	624.168	-0.0225966	0.981972	NA	NA	2	0	0	172	87	69	0.0116279	0	0	0.0116279	2
ALOX12B	BLCA	328	2	0.00609756	-14.8409	1027.56	-0.0144428	0.988477	NA	NA	2	0	0	172	87	69	0.0116279	0	0	0.0116279	2
ALOX15	BLCA	328	4	0.0121951	-0.358973	1.24435	-0.288481	0.772978	NA	NA	2	1	1	172	87	69	0.0116279	0.0114943	0.0144928	0.000133654	1
ALOX15B	BLCA	328	2	0.00609756	-15.6689	1003.36	-0.0156165	0.98754	NA	NA	2	0	0	172	87	69	0.0116279	0	0	0.0116279	2
ALOX5	BLCA	328	3	0.00914634	-14.9449	1026.53	-0.0145587	0.988384	NA	NA	2	0	1	172	87	69	0.0116279	0	0.0144928	0.0116279	2
ALPK1	BLCA	328	5	0.0152439	-0.736765	1.17246	-0.628393	0.529746	NA	NA	3	1	1	172	87	69	0.0174419	0.0114943	0.0144928	0.00594761	2
ALPP	BLCA	328	3	0.00914634	-15.5085	982.182	-0.0157898	0.987402	NA	NA	2	0	1	172	87	69	0.0116279	0	0.0144928	0.0116279	2
ALS2	BLCA	328	3	0.00914634	-0.330904	1.25929	-0.262771	0.792727	NA	NA	2	1	0	172	87	69	0.0116279	0.0114943	0	0.000133654	1
ALS2CR12	BLCA	328	4	0.0121951	-0.912584	1.20469	-0.757524	0.448736	NA	NA	3	1	0	172	87	69	0.0174419	0.0114943	0	0.00594761	2
ALS2CR8	BLCA	328	10	0.0304878	-1.15008	0.86051	-1.33651	0.181382	NA	NA	7	2	1	172	87	69	0.0406977	0.0229885	0.0144928	0.0177092	5
ALX1	BLCA	328	2	0.00609756	-15.1257	1028.24	-0.0147103	0.988263	NA	NA	2	0	0	172	87	69	0.0116279	0	0	0.0116279	2
ALX4	BLCA	328	4	0.0121951	-0.489893	1.25281	-0.391036	0.695771	NA	NA	2	1	1	172	87	69	0.0116279	0.0114943	0.0144928	0.000133654	1
AMAC1	BLCA	328	6	0.0182927	-1.16038	1.11862	-1.03733	0.29958	NA	NA	5	1	0	172	87	69	0.0290698	0.0114943	0	0.0175755	4
AMBRA1	BLCA	328	8	0.0243902	-0.597929	0.866605	-0.689967	0.490215	NA	NA	5	2	1	172	87	69	0.0290698	0.0229885	0.0144928	0.00608126	3
AMDHD1	BLCA	328	4	0.0121951	-15.3383	692.523	-0.0221484	0.98233	NA	NA	4	0	0	172	87	69	0.0232558	0	0	0.0232558	4
AMOTL1	BLCA	328	8	0.0243902	-1.2817	1.0913	-1.17447	0.240206	NA	NA	6	1	1	172	87	69	0.0348837	0.0114943	0.0144928	0.0233895	5
AMPD2	BLCA	328	4	0.0121951	-15.6793	705.962	-0.0222098	0.982281	NA	NA	4	0	0	172	87	69	0.0232558	0	0	0.0232558	4
AMPH	BLCA	328	6	0.0182927	-0.735782	1.13068	-0.650745	0.515211	NA	NA	4	1	1	172	87	69	0.0232558	0.0114943	0.0144928	0.0117616	3
AMY2B	BLCA	328	8	0.0243902	-1.04745	1.16476	-0.899277	0.368505	NA	NA	4	1	3	172	87	69	0.0232558	0.0114943	0.0434783	0.0117616	3
AMZ1	BLCA	328	4	0.0121951	-0.186534	1.24426	-0.149915	0.880831	NA	NA	2	1	1	172	87	69	0.0116279	0.0114943	0.0144928	0.000133654	1
ANAPC2	BLCA	328	5	0.0152439	-0.829639	1.12768	-0.735705	0.46191	NA	NA	4	1	0	172	87	69	0.0232558	0.0114943	0	0.0117616	3
ANAPC5	BLCA	328	10	0.0304878	-0.331626	0.752252	-0.440844	0.659326	NA	NA	6	3	1	172	87	69	0.0348837	0.0344828	0.0144928	0.000400962	3
ANAPC7	BLCA	328	5	0.0152439	-0.803455	1.18867	-0.675928	0.499087	NA	NA	3	1	1	172	87	69	0.0174419	0.0114943	0.0144928	0.00594761	2
ANGPTL1	BLCA	328	3	0.00914634	-0.481035	1.27958	-0.375933	0.706966	NA	NA	2	1	0	172	87	69	0.0116279	0.0114943	0	0.000133654	1
ANGPTL4	BLCA	328	5	0.0152439	-0.603993	1.16998	-0.516245	0.605684	NA	NA	3	1	1	172	87	69	0.0174419	0.0114943	0.0144928	0.00594761	2
ANGPTL5	BLCA	328	3	0.00914634	-15.3297	799.716	-0.0191689	0.984706	NA	NA	3	0	0	172	87	69	0.0174419	0	0	0.0174419	3
ANK2	BLCA	328	34	0.103659	-0.139416	0.449593	-0.310095	0.756489	0.756489	0.991923	17	9	8	172	87	69	0.0988372	0.103448	0.115942	-0.00461107	8
ANKFN1	BLCA	328	6	0.0182927	-0.101502	0.882589	-0.115005	0.908441	NA	NA	4	2	0	172	87	69	0.0232558	0.0229885	0	0.000267308	2
ANKHD1	BLCA	328	25	0.0762195	-0.165493	0.504949	-0.327742	0.743107	0.743107	0.991923	13	7	5	172	87	69	0.0755814	0.0804598	0.0724638	-0.00487837	6
ANKMY1	BLCA	328	4	0.0121951	-13.8611	624.006	-0.0222131	0.982278	NA	NA	2	0	2	172	87	69	0.0116279	0	0.0289855	0.0116279	2
ANKRD11	BLCA	328	23	0.070122	-0.274136	0.500012	-0.548259	0.583514	0.583514	0.71708	14	7	2	172	87	69	0.0813953	0.0804598	0.0289855	0.000935579	7
ANKRD12	BLCA	328	17	0.0518293	-0.260816	0.581817	-0.448278	0.653953	0.653953	0.724436	10	5	2	172	87	69	0.0581395	0.0574713	0.0289855	0.000668271	5
ANKRD13C	BLCA	328	3	0.00914634	-15.4587	974.172	-0.0158685	0.987339	NA	NA	2	0	1	172	87	69	0.0116279	0	0.0144928	0.0116279	2
ANKRD13D	BLCA	328	3	0.00914634	-15.4635	974.971	-0.0158604	0.987346	NA	NA	2	0	1	172	87	69	0.0116279	0	0.0144928	0.0116279	2
ANKRD20A1	BLCA	328	2	0.00609756	-15.0772	1026.79	-0.0146838	0.988284	NA	NA	2	0	0	172	87	69	0.0116279	0	0	0.0116279	2
ANKRD28	BLCA	328	8	0.0243902	-0.829469	1.13213	-0.732663	0.463764	NA	NA	4	1	3	172	87	69	0.0232558	0.0114943	0.0434783	0.0117616	3
ANKRD30A	BLCA	328	15	0.0457317	-0.149526	0.660692	-0.226317	0.820955	NA	NA	7	4	4	172	87	69	0.0406977	0.045977	0.057971	-0.00527934	3
ANKRD35	BLCA	328	11	0.0335366	-0.232098	0.736334	-0.315208	0.752603	NA	NA	6	3	2	172	87	69	0.0348837	0.0344828	0.0289855	0.000400962	3
ANKRD36	BLCA	328	9	0.027439	-0.582634	0.876919	-0.664411	0.506428	NA	NA	5	2	2	172	87	69	0.0290698	0.0229885	0.0289855	0.00608126	3
ANKRD42	BLCA	328	4	0.0121951	-0.862862	1.20829	-0.714115	0.475156	NA	NA	3	1	0	172	87	69	0.0174419	0.0114943	0	0.00594761	2
ANKRD44	BLCA	328	7	0.0213415	-0.166119	0.891143	-0.186411	0.852122	NA	NA	4	2	1	172	87	69	0.0232558	0.0229885	0.0144928	0.000267308	2
ANKRD50	BLCA	328	8	0.0243902	-0.612675	0.874376	-0.7007	0.48349	NA	NA	5	2	1	172	87	69	0.0290698	0.0229885	0.0144928	0.00608126	3
ANKRD55	BLCA	328	6	0.0182927	-15.0154	838.319	-0.0179114	0.98571	NA	NA	3	0	3	172	87	69	0.0174419	0	0.0434783	0.0174419	3
ANKRD56	BLCA	328	3	0.00914634	-0.527255	1.27682	-0.412945	0.679647	NA	NA	2	1	0	172	87	69	0.0116279	0.0114943	0	0.000133654	1
ANKRD6	BLCA	328	4	0.0121951	-0.103358	1.23569	-0.0836446	0.933339	NA	NA	2	1	1	172	87	69	0.0116279	0.0114943	0.0144928	0.000133654	1
ANKS1B	BLCA	328	9	0.027439	-0.561616	0.87398	-0.642596	0.520486	NA	NA	5	2	2	172	87	69	0.0290698	0.0229885	0.0289855	0.00608126	3
ANKS4B	BLCA	328	2	0.00609756	-15.6644	1002.86	-0.0156198	0.987538	NA	NA	2	0	0	172	87	69	0.0116279	0	0	0.0116279	2
ANKZF1	BLCA	328	8	0.0243902	-0.0604036	0.87997	-0.0686429	0.945274	NA	NA	4	2	2	172	87	69	0.0232558	0.0229885	0.0289855	0.000267308	2
ANO1	BLCA	328	7	0.0213415	-1.08941	1.1067	-0.984369	0.324934	NA	NA	5	1	1	172	87	69	0.0290698	0.0114943	0.0144928	0.0175755	4
ANO3	BLCA	328	5	0.0152439	-0.177792	0.964849	-0.184269	0.853802	NA	NA	3	2	0	172	87	69	0.0174419	0.0229885	0	-0.00554665	1
ANO4	BLCA	328	11	0.0335366	-0.241976	0.745758	-0.324469	0.745583	NA	NA	6	3	2	172	87	69	0.0348837	0.0344828	0.0289855	0.000400962	3
ANO8	BLCA	328	8	0.0243902	-1.21951	1.1285	-1.08065	0.279853	NA	NA	5	1	2	172	87	69	0.0290698	0.0114943	0.0289855	0.0175755	4
ANUBL1	BLCA	328	5	0.0152439	-0.799814	1.21117	-0.660362	0.509021	NA	NA	3	1	1	172	87	69	0.0174419	0.0114943	0.0144928	0.00594761	2
ANXA1	BLCA	328	2	0.00609756	-15.4716	976.308	-0.015847	0.987356	NA	NA	2	0	0	172	87	69	0.0116279	0	0	0.0116279	2
ANXA10	BLCA	328	2	0.00609756	-15.467	975.553	-0.0158546	0.98735	NA	NA	2	0	0	172	87	69	0.0116279	0	0	0.0116279	2
ANXA11	BLCA	328	3	0.00914634	-15.3519	803.92	-0.0190963	0.984764	NA	NA	3	0	0	172	87	69	0.0174419	0	0	0.0174419	3
ANXA3	BLCA	328	3	0.00914634	-0.345408	1.24533	-0.277363	0.781501	NA	NA	2	1	0	172	87	69	0.0116279	0.0114943	0	0.000133654	1
AP1B1	BLCA	328	10	0.0304878	-1.34096	1.09781	-1.22148	0.221904	NA	NA	6	1	3	172	87	69	0.0348837	0.0114943	0.0434783	0.0233895	5
AP1G2	BLCA	328	6	0.0182927	-0.235323	1.25068	-0.188156	0.850754	NA	NA	2	1	3	172	87	69	0.0116279	0.0114943	0.0434783	0.000133654	1
AP2A1	BLCA	328	4	0.0121951	-0.531717	1.16508	-0.45638	0.648117	NA	NA	3	1	0	172	87	69	0.0174419	0.0114943	0	0.00594761	2
AP2B1	BLCA	328	10	0.0304878	-0.373298	0.743002	-0.502419	0.615373	NA	NA	6	3	1	172	87	69	0.0348837	0.0344828	0.0144928	0.000400962	3
AP3B1	BLCA	328	8	0.0243902	-0.365141	1.27298	-0.286839	0.774235	NA	NA	2	1	5	172	87	69	0.0116279	0.0114943	0.0724638	0.000133654	1
AP3D1	BLCA	328	7	0.0213415	-1.17703	1.11484	-1.05578	0.291069	NA	NA	5	1	1	172	87	69	0.0290698	0.0114943	0.0144928	0.0175755	4
AP3M1	BLCA	328	2	0.00609756	-15.1168	1028.7	-0.014695	0.988276	NA	NA	2	0	0	172	87	69	0.0116279	0	0	0.0116279	2
AP4E1	BLCA	328	6	0.0182927	-0.123763	0.879839	-0.140665	0.888135	NA	NA	4	2	0	172	87	69	0.0232558	0.0229885	0	0.000267308	2
APBA2	BLCA	328	8	0.0243902	-1.32253	1.0958	-1.20691	0.227468	NA	NA	6	1	1	172	87	69	0.0348837	0.0114943	0.0144928	0.0233895	5
APBB1	BLCA	328	5	0.0152439	-0.428898	1.25986	-0.340433	0.73353	NA	NA	2	1	2	172	87	69	0.0116279	0.0114943	0.0289855	0.000133654	1
APBB1IP	BLCA	328	5	0.0152439	-15.2925	717.254	-0.0213209	0.98299	NA	NA	4	0	1	172	87	69	0.0232558	0	0.0144928	0.0232558	4
APC	BLCA	328	19	0.0579268	-0.123195	0.561125	-0.21955	0.826222	0.826222	0.991923	10	6	3	172	87	69	0.0581395	0.0689655	0.0434783	-0.010826	4
APC2	BLCA	328	5	0.0152439	-0.0997869	0.94503	-0.105591	0.915907	NA	NA	3	2	0	172	87	69	0.0174419	0.0229885	0	-0.00554665	1
APCDD1	BLCA	328	3	0.00914634	-15.1563	835.61	-0.018138	0.985529	NA	NA	3	0	0	172	87	69	0.0174419	0	0	0.0174419	3
APCDD1L	BLCA	328	3	0.00914634	-15.4048	1028.27	-0.0149813	0.988047	NA	NA	2	0	1	172	87	69	0.0116279	0	0.0144928	0.0116279	2
API5	BLCA	328	2	0.00609756	-14.9598	1026.95	-0.0145672	0.988377	NA	NA	2	0	0	172	87	69	0.0116279	0	0	0.0116279	2
APOA4	BLCA	328	3	0.00914634	-14.8165	1009.39	-0.0146786	0.988289	NA	NA	2	0	1	172	87	69	0.0116279	0	0.0144928	0.0116279	2
APOA5	BLCA	328	3	0.00914634	-0.525046	1.27716	-0.411106	0.680995	NA	NA	2	1	0	172	87	69	0.0116279	0.0114943	0	0.000133654	1
APOB48R	BLCA	328	5	0.0152439	-15.1162	721.33	-0.0209561	0.983281	NA	NA	4	0	1	172	87	69	0.0232558	0	0.0144928	0.0232558	4
APOBEC3D	BLCA	328	2	0.00609756	-15.2101	1018.44	-0.0149346	0.988084	NA	NA	2	0	0	172	87	69	0.0116279	0	0	0.0116279	2
APPBP2	BLCA	328	4	0.0121951	-15.3498	838.15	-0.0183139	0.985388	NA	NA	3	0	1	172	87	69	0.0174419	0	0.0144928	0.0174419	3
APPL1	BLCA	328	3	0.00914634	-15.0545	1024.26	-0.014698	0.988273	NA	NA	2	0	1	172	87	69	0.0116279	0	0.0144928	0.0116279	2
APTX	BLCA	328	2	0.00609756	-15.5573	989.359	-0.0157246	0.987454	NA	NA	2	0	0	172	87	69	0.0116279	0	0	0.0116279	2
AQP1	BLCA	328	3	0.00914634	-0.490523	1.2828	-0.382384	0.702177	NA	NA	2	1	0	172	87	69	0.0116279	0.0114943	0	0.000133654	1
AQP10	BLCA	328	4	0.0121951	-0.435502	1.16398	-0.374149	0.708294	NA	NA	3	1	0	172	87	69	0.0174419	0.0114943	0	0.00594761	2
AQP11	BLCA	328	4	0.0121951	-0.787463	1.2912	-0.60987	0.541948	NA	NA	2	1	1	172	87	69	0.0116279	0.0114943	0.0144928	0.000133654	1
AQP2	BLCA	328	3	0.00914634	-15.1347	831.683	-0.0181976	0.985481	NA	NA	3	0	0	172	87	69	0.0174419	0	0	0.0174419	3
AQP4	BLCA	328	3	0.00914634	-0.704498	1.28455	-0.548441	0.583389	NA	NA	2	1	0	172	87	69	0.0116279	0.0114943	0	0.000133654	1
AQR	BLCA	328	7	0.0213415	-0.856831	1.13723	-0.753436	0.451188	NA	NA	4	1	2	172	87	69	0.0232558	0.0114943	0.0289855	0.0117616	3
AR	BLCA	328	6	0.0182927	-0.0904548	0.942826	-0.0959401	0.923568	NA	NA	3	2	1	172	87	69	0.0174419	0.0229885	0.0144928	-0.00554665	1
ARAP1	BLCA	328	8	0.0243902	-0.947959	1.14065	-0.831067	0.405936	NA	NA	4	1	3	172	87	69	0.0232558	0.0114943	0.0434783	0.0117616	3
ARAP2	BLCA	328	11	0.0335366	-1.83598	1.09491	-1.67683	0.093575	NA	NA	8	1	2	172	87	69	0.0465116	0.0114943	0.0289855	0.0350174	7
ARFGAP1	BLCA	328	4	0.0121951	-0.249578	1.23772	-0.201643	0.840196	NA	NA	2	1	1	172	87	69	0.0116279	0.0114943	0.0144928	0.000133654	1
ARFGAP2	BLCA	328	4	0.0121951	-0.348284	1.24609	-0.279502	0.77986	NA	NA	2	1	1	172	87	69	0.0116279	0.0114943	0.0144928	0.000133654	1
ARFGAP3	BLCA	328	4	0.0121951	-0.83393	1.18142	-0.705872	0.480268	NA	NA	3	1	0	172	87	69	0.0174419	0.0114943	0	0.00594761	2
ARG1	BLCA	328	2	0.00609756	-15.6689	1003.36	-0.0156165	0.98754	NA	NA	2	0	0	172	87	69	0.0116279	0	0	0.0116279	2
ARHGAP11A	BLCA	328	8	0.0243902	-0.315946	0.906271	-0.348622	0.727373	NA	NA	4	2	2	172	87	69	0.0232558	0.0229885	0.0289855	0.000267308	2
ARHGAP12	BLCA	328	7	0.0213415	-0.802696	1.18436	-0.677745	0.497933	NA	NA	3	1	3	172	87	69	0.0174419	0.0114943	0.0434783	0.00594761	2
ARHGAP17	BLCA	328	6	0.0182927	-1.05872	1.1493	-0.921184	0.356954	NA	NA	4	1	1	172	87	69	0.0232558	0.0114943	0.0144928	0.0117616	3
ARHGAP19	BLCA	328	6	0.0182927	-0.10371	0.956595	-0.108416	0.913666	NA	NA	3	2	1	172	87	69	0.0174419	0.0229885	0.0144928	-0.00554665	1
ARHGAP21	BLCA	328	12	0.0365854	-0.0479659	0.68521	-0.0700017	0.944192	NA	NA	6	4	2	172	87	69	0.0348837	0.045977	0.0289855	-0.0110933	2
ARHGAP25	BLCA	328	4	0.0121951	-0.627599	1.16714	-0.537726	0.590766	NA	NA	3	1	0	172	87	69	0.0174419	0.0114943	0	0.00594761	2
ARHGAP26	BLCA	328	5	0.0152439	-1.06921	1.15705	-0.924088	0.355441	NA	NA	4	1	0	172	87	69	0.0232558	0.0114943	0	0.0117616	3
ARHGAP32	BLCA	328	20	0.0609756	-0.0952259	0.535361	-0.177872	0.858823	0.858823	0.991923	11	6	3	172	87	69	0.0639535	0.0689655	0.0434783	-0.00501203	5
ARHGAP35	BLCA	328	21	0.0640244	-0.864563	0.587379	-1.4719	0.141048	0.141048	0.599629	15	4	2	172	87	69	0.0872093	0.045977	0.0289855	0.0412323	11
ARHGAP5	BLCA	328	11	0.0335366	-0.271072	0.738188	-0.367212	0.713461	NA	NA	6	3	2	172	87	69	0.0348837	0.0344828	0.0289855	0.000400962	3
ARHGAP6	BLCA	328	8	0.0243902	-1.24872	1.12004	-1.11489	0.264897	NA	NA	5	1	2	172	87	69	0.0290698	0.0114943	0.0289855	0.0175755	4
ARHGAP8	BLCA	328	3	0.00914634	-14.9819	1002.75	-0.0149408	0.988079	NA	NA	2	0	1	172	87	69	0.0116279	0	0.0144928	0.0116279	2
ARHGAP9	BLCA	328	10	0.0304878	-0.362271	0.744932	-0.486314	0.626744	NA	NA	6	3	1	172	87	69	0.0348837	0.0344828	0.0144928	0.000400962	3
ARHGEF1	BLCA	328	6	0.0182927	-0.922076	1.13417	-0.812997	0.41622	NA	NA	4	1	1	172	87	69	0.0232558	0.0114943	0.0144928	0.0117616	3
ARHGEF10L	BLCA	328	6	0.0182927	-0.442624	0.912399	-0.485121	0.627591	NA	NA	4	2	0	172	87	69	0.0232558	0.0229885	0	0.000267308	2
ARHGEF12	BLCA	328	11	0.0335366	-0.314886	0.74443	-0.422989	0.672303	NA	NA	6	3	2	172	87	69	0.0348837	0.0344828	0.0289855	0.000400962	3
ARHGEF15	BLCA	328	4	0.0121951	-0.232947	1.2551	-0.185601	0.852758	NA	NA	2	1	1	172	87	69	0.0116279	0.0114943	0.0144928	0.000133654	1
ARHGEF2	BLCA	328	5	0.0152439	-14.9246	838.298	-0.0178035	0.985796	NA	NA	3	0	2	172	87	69	0.0174419	0	0.0289855	0.0174419	3
ARHGEF3	BLCA	328	8	0.0243902	-0.125074	0.889208	-0.140658	0.88814	NA	NA	4	2	2	172	87	69	0.0232558	0.0229885	0.0289855	0.000267308	2
ARHGEF5	BLCA	328	5	0.0152439	-15.118	708.646	-0.0213336	0.98298	NA	NA	4	0	1	172	87	69	0.0232558	0	0.0144928	0.0232558	4
ARHGEF6	BLCA	328	5	0.0152439	-0.562949	1.16888	-0.481614	0.63008	NA	NA	3	1	1	172	87	69	0.0174419	0.0114943	0.0144928	0.00594761	2
ARHGEF7	BLCA	328	9	0.027439	-0.7094	0.840591	-0.84393	0.398708	NA	NA	6	2	1	172	87	69	0.0348837	0.0229885	0.0144928	0.0118952	4
ARID4A	BLCA	328	13	0.0396341	-1.10788	0.828849	-1.33665	0.181336	NA	NA	8	2	3	172	87	69	0.0465116	0.0229885	0.0434783	0.0235231	6
ARID4B	BLCA	328	11	0.0335366	-0.238035	0.731811	-0.325268	0.744978	NA	NA	6	3	2	172	87	69	0.0348837	0.0344828	0.0289855	0.000400962	3
ARIH2	BLCA	328	6	0.0182927	-15.3669	1004.83	-0.015293	0.987798	NA	NA	2	0	4	172	87	69	0.0116279	0	0.057971	0.0116279	2
ARL13A	BLCA	328	3	0.00914634	-15.9773	1025.77	-0.0155759	0.987573	NA	NA	2	0	1	172	87	69	0.0116279	0	0.0144928	0.0116279	2
ARL15	BLCA	328	3	0.00914634	-0.0646749	1.47781	-0.0437639	0.965093	NA	NA	1	1	1	172	87	69	0.00581395	0.0114943	0.0144928	-0.0056803	0
ARL16	BLCA	328	3	0.00914634	-0.0486784	1.23464	-0.0394271	0.96855	NA	NA	2	1	0	172	87	69	0.0116279	0.0114943	0	0.000133654	1
ARL8A	BLCA	328	3	0.00914634	-15.0447	1028.8	-0.0146236	0.988332	NA	NA	2	0	1	172	87	69	0.0116279	0	0.0144928	0.0116279	2
ARMC10	BLCA	328	2	0.00609756	-14.9992	1027.81	-0.0145934	0.988357	NA	NA	2	0	0	172	87	69	0.0116279	0	0	0.0116279	2
ARMC5	BLCA	328	4	0.0121951	-0.770908	1.17479	-0.656209	0.51169	NA	NA	3	1	0	172	87	69	0.0174419	0.0114943	0	0.00594761	2
ARMC6	BLCA	328	4	0.0121951	-15.1817	727.178	-0.0208776	0.983343	NA	NA	4	0	0	172	87	69	0.0232558	0	0	0.0232558	4
ARMC7	BLCA	328	3	0.00914634	-0.346701	1.24515	-0.278442	0.780673	NA	NA	2	1	0	172	87	69	0.0116279	0.0114943	0	0.000133654	1
ARMCX1	BLCA	328	4	0.0121951	-15.2898	799.544	-0.0191232	0.984743	NA	NA	3	0	1	172	87	69	0.0174419	0	0.0144928	0.0174419	3
ARNT2	BLCA	328	8	0.0243902	-0.704907	0.844536	-0.834668	0.403904	NA	NA	6	2	0	172	87	69	0.0348837	0.0229885	0	0.0118952	4
ARNTL	BLCA	328	4	0.0121951	-0.17738	1.24632	-0.142323	0.886825	NA	NA	2	1	1	172	87	69	0.0116279	0.0114943	0.0144928	0.000133654	1
ARPC1A	BLCA	328	4	0.0121951	-15.2024	810.387	-0.0187594	0.985033	NA	NA	3	0	1	172	87	69	0.0174419	0	0.0144928	0.0174419	3
ARPC5	BLCA	328	3	0.00914634	-15.5163	1019.13	-0.0152251	0.987853	NA	NA	2	0	1	172	87	69	0.0116279	0	0.0144928	0.0116279	2
ARPP21	BLCA	328	5	0.0152439	-0.765491	1.19787	-0.639045	0.522794	NA	NA	3	1	1	172	87	69	0.0174419	0.0114943	0.0144928	0.00594761	2
ARRDC3	BLCA	328	6	0.0182927	-0.738986	1.17401	-0.629452	0.529053	NA	NA	3	1	2	172	87	69	0.0174419	0.0114943	0.0289855	0.00594761	2
ARRDC5	BLCA	328	2	0.00609756	-15.6105	996.439	-0.0156662	0.987501	NA	NA	2	0	0	172	87	69	0.0116279	0	0	0.0116279	2
ARSB	BLCA	328	5	0.0152439	-0.351259	1.24582	-0.28195	0.777982	NA	NA	2	1	2	172	87	69	0.0116279	0.0114943	0.0289855	0.000133654	1
ARSD	BLCA	328	7	0.0213415	-0.560228	1.1304	-0.495603	0.620175	NA	NA	4	1	2	172	87	69	0.0232558	0.0114943	0.0289855	0.0117616	3
ARSG	BLCA	328	3	0.00914634	-14.9595	1026.31	-0.0145761	0.98837	NA	NA	2	0	1	172	87	69	0.0116279	0	0.0144928	0.0116279	2
ARSH	BLCA	328	3	0.00914634	-15.2458	1024.23	-0.0148852	0.988124	NA	NA	2	0	1	172	87	69	0.0116279	0	0.0144928	0.0116279	2
ART1	BLCA	328	4	0.0121951	-15.1187	721.782	-0.0209464	0.983288	NA	NA	4	0	0	172	87	69	0.0232558	0	0	0.0232558	4
ARTN	BLCA	328	2	0.00609756	-15.2197	1025.36	-0.0148433	0.988157	NA	NA	2	0	0	172	87	69	0.0116279	0	0	0.0116279	2
ARVCF	BLCA	328	11	0.0335366	-1.44399	1.0801	-1.33691	0.181253	NA	NA	7	1	3	172	87	69	0.0406977	0.0114943	0.0434783	0.0292034	6
ASAM	BLCA	328	4	0.0121951	-15.1451	1027.4	-0.0147412	0.988239	NA	NA	2	0	2	172	87	69	0.0116279	0	0.0289855	0.0116279	2
ASAP1	BLCA	328	10	0.0304878	-1.67796	1.07731	-1.55755	0.11934	NA	NA	8	1	1	172	87	69	0.0465116	0.0114943	0.0144928	0.0350174	7
ASAP2	BLCA	328	8	0.0243902	-0.356217	0.904913	-0.393648	0.693841	NA	NA	4	2	2	172	87	69	0.0232558	0.0229885	0.0289855	0.000267308	2
ASAP3	BLCA	328	4	0.0121951	-0.504461	1.16705	-0.432254	0.665557	NA	NA	3	1	0	172	87	69	0.0174419	0.0114943	0	0.00594761	2
ASB4	BLCA	328	5	0.0152439	-0.213008	1.28895	-0.165257	0.868742	NA	NA	2	1	2	172	87	69	0.0116279	0.0114943	0.0289855	0.000133654	1
ASB8	BLCA	328	3	0.00914634	-0.0763389	1.23581	-0.0617722	0.950744	NA	NA	2	1	0	172	87	69	0.0116279	0.0114943	0	0.000133654	1
ASCC3	BLCA	328	16	0.0487805	-0.00601494	0.580478	-0.010362	0.991732	NA	NA	9	5	2	172	87	69	0.0523256	0.0574713	0.0289855	-0.00514568	4
ASF1A	BLCA	328	3	0.00914634	-0.0157898	1.24384	-0.0126944	0.989872	NA	NA	2	1	0	172	87	69	0.0116279	0.0114943	0	0.000133654	1
ASF1B	BLCA	328	2	0.00609756	-15.311	1027.17	-0.0149059	0.988107	NA	NA	2	0	0	172	87	69	0.0116279	0	0	0.0116279	2
ASNA1	BLCA	328	5	0.0152439	-0.920536	1.20621	-0.763164	0.445366	NA	NA	3	1	1	172	87	69	0.0174419	0.0114943	0.0144928	0.00594761	2
ASPG	BLCA	328	5	0.0152439	-0.675251	1.17076	-0.576762	0.564101	NA	NA	3	1	1	172	87	69	0.0174419	0.0114943	0.0144928	0.00594761	2
ASPH	BLCA	328	2	0.00609756	-15.8068	1016.19	-0.0155549	0.987589	NA	NA	2	0	0	172	87	69	0.0116279	0	0	0.0116279	2
ASPHD1	BLCA	328	2	0.00609756	-15.0197	1028.51	-0.0146033	0.988349	NA	NA	2	0	0	172	87	69	0.0116279	0	0	0.0116279	2
ASPSCR1	BLCA	328	6	0.0182927	-15.0769	645.213	-0.0233674	0.981357	NA	NA	5	0	1	172	87	69	0.0290698	0	0.0144928	0.0290698	5
ASRGL1	BLCA	328	3	0.00914634	-0.208358	1.23778	-0.168332	0.866322	NA	NA	2	1	0	172	87	69	0.0116279	0.0114943	0	0.000133654	1
ASXL1	BLCA	328	21	0.0640244	-0.69882	0.56717	-1.23212	0.217905	0.217905	0.634368	14	5	2	172	87	69	0.0813953	0.0574713	0.0289855	0.0239241	9
ASXL2	BLCA	328	31	0.0945122	-0.204419	0.44795	-0.456342	0.648144	0.648144	0.991923	18	10	3	172	87	69	0.104651	0.114943	0.0434783	-0.0102914	8
ATAD2	BLCA	328	19	0.0579268	-0.502456	0.626083	-0.802539	0.422241	0.422241	0.656793	10	4	5	172	87	69	0.0581395	0.045977	0.0724638	0.0121625	6
ATAD3B	BLCA	328	5	0.0152439	-0.635863	1.1709	-0.543056	0.587092	NA	NA	3	1	1	172	87	69	0.0174419	0.0114943	0.0144928	0.00594761	2
ATE1	BLCA	328	8	0.0243902	-0.555151	0.867096	-0.640242	0.522015	NA	NA	5	2	1	172	87	69	0.0290698	0.0229885	0.0144928	0.00608126	3
ATF6	BLCA	328	8	0.0243902	-0.0497692	0.763417	-0.0651927	0.948021	NA	NA	5	3	0	172	87	69	0.0290698	0.0344828	0	-0.00541299	2
ATF7	BLCA	328	3	0.00914634	-0.370161	1.24482	-0.297362	0.76619	NA	NA	2	1	0	172	87	69	0.0116279	0.0114943	0	0.000133654	1
ATF7IP	BLCA	328	12	0.0365854	-0.31793	0.736784	-0.431511	0.666097	NA	NA	6	3	3	172	87	69	0.0348837	0.0344828	0.0434783	0.000400962	3
ATG2A	BLCA	328	13	0.0396341	-0.909351	0.82762	-1.09875	0.271875	NA	NA	7	2	4	172	87	69	0.0406977	0.0229885	0.057971	0.0177092	5
ATG3	BLCA	328	2	0.00609756	-15.1245	1028.82	-0.0147008	0.988271	NA	NA	2	0	0	172	87	69	0.0116279	0	0	0.0116279	2
ATG9A	BLCA	328	3	0.00914634	-0.10271	1.48034	-0.0693825	0.944685	NA	NA	1	1	1	172	87	69	0.00581395	0.0114943	0.0144928	-0.0056803	0
ATG9B	BLCA	328	4	0.0121951	-0.689266	1.17013	-0.589051	0.555827	NA	NA	3	1	0	172	87	69	0.0174419	0.0114943	0	0.00594761	2
ATHL1	BLCA	328	4	0.0121951	-15.638	1026	-0.0152417	0.987839	NA	NA	2	0	2	172	87	69	0.0116279	0	0.0289855	0.0116279	2
ATL3	BLCA	328	2	0.00609756	-14.9069	1021.08	-0.0145991	0.988352	NA	NA	2	0	0	172	87	69	0.0116279	0	0	0.0116279	2
ATMIN	BLCA	328	9	0.027439	-0.193575	0.728971	-0.265546	0.790589	NA	NA	6	3	0	172	87	69	0.0348837	0.0344828	0	0.000400962	3
ATP10D	BLCA	328	14	0.0426829	-0.860709	0.715298	-1.20329	0.228865	NA	NA	9	3	2	172	87	69	0.0523256	0.0344828	0.0289855	0.0178428	6
ATP11C	BLCA	328	2	0.00609756	-14.0753	624.193	-0.0225497	0.982009	NA	NA	2	0	0	172	87	69	0.0116279	0	0	0.0116279	2
ATP12A	BLCA	328	15	0.0457317	-1.35696	0.796595	-1.70345	0.0884831	NA	NA	11	2	2	172	87	69	0.0639535	0.0229885	0.0289855	0.040965	9
ATP13A3	BLCA	328	13	0.0396341	-0.369989	0.712356	-0.519387	0.603491	NA	NA	7	3	3	172	87	69	0.0406977	0.0344828	0.0434783	0.00621492	4
ATP1A1	BLCA	328	8	0.0243902	-0.791651	0.855666	-0.925187	0.354869	NA	NA	6	2	0	172	87	69	0.0348837	0.0229885	0	0.0118952	4
ATP1A2	BLCA	328	8	0.0243902	-0.450247	0.854422	-0.526961	0.598221	NA	NA	5	2	1	172	87	69	0.0290698	0.0229885	0.0144928	0.00608126	3
ATP1A3	BLCA	328	8	0.0243902	-1.59751	1.12723	-1.4172	0.156425	NA	NA	6	1	1	172	87	69	0.0348837	0.0114943	0.0144928	0.0233895	5
ATP1A4	BLCA	328	7	0.0213415	-1.38048	1.14794	-1.20257	0.229144	NA	NA	5	1	1	172	87	69	0.0290698	0.0114943	0.0144928	0.0175755	4
ATP2A2	BLCA	328	7	0.0213415	-16.5828	950.869	-0.0174396	0.986086	NA	NA	6	0	1	172	87	69	0.0348837	0	0.0144928	0.0348837	6
ATP2B1	BLCA	328	9	0.027439	-0.601237	0.875968	-0.686369	0.49248	NA	NA	5	2	2	172	87	69	0.0290698	0.0229885	0.0289855	0.00608126	3
ATP2B3	BLCA	328	3	0.00914634	-0.215298	1.23588	-0.174207	0.861703	NA	NA	2	1	0	172	87	69	0.0116279	0.0114943	0	0.000133654	1
ATP2C1	BLCA	328	4	0.0121951	-15.2658	818.298	-0.0186556	0.985116	NA	NA	3	0	1	172	87	69	0.0174419	0	0.0144928	0.0174419	3
ATP2C2	BLCA	328	5	0.0152439	-15.0001	837.282	-0.0179153	0.985706	NA	NA	3	0	2	172	87	69	0.0174419	0	0.0289855	0.0174419	3
ATP5B	BLCA	328	3	0.00914634	-15.3358	1026.25	-0.0149434	0.988077	NA	NA	2	0	1	172	87	69	0.0116279	0	0.0144928	0.0116279	2
ATP5C1	BLCA	328	3	0.00914634	-0.321067	1.244	-0.258091	0.796336	NA	NA	2	1	0	172	87	69	0.0116279	0.0114943	0	0.000133654	1
ATP5F1	BLCA	328	4	0.0121951	-14.8923	725.135	-0.0205373	0.983615	NA	NA	4	0	0	172	87	69	0.0232558	0	0	0.0232558	4
ATP6V0B	BLCA	328	2	0.00609756	-14.6519	1011.12	-0.0144907	0.988438	NA	NA	2	0	0	172	87	69	0.0116279	0	0	0.0116279	2
ATP6V1B1	BLCA	328	7	0.0213415	-0.892489	1.13396	-0.787053	0.431251	NA	NA	4	1	2	172	87	69	0.0232558	0.0114943	0.0289855	0.0117616	3
ATP6V1B2	BLCA	328	2	0.00609756	-15.5331	985.884	-0.0157555	0.987429	NA	NA	2	0	0	172	87	69	0.0116279	0	0	0.0116279	2
ATP8B2	BLCA	328	10	0.0304878	-0.542531	0.835495	-0.649352	0.516111	NA	NA	6	2	2	172	87	69	0.0348837	0.0229885	0.0289855	0.0118952	4
ATPAF2	BLCA	328	3	0.00914634	-0.201378	1.26341	-0.159392	0.87336	NA	NA	2	1	0	172	87	69	0.0116279	0.0114943	0	0.000133654	1
ATXN1	BLCA	328	8	0.0243902	-0.315826	0.900464	-0.350737	0.725786	NA	NA	4	2	2	172	87	69	0.0232558	0.0229885	0.0289855	0.000267308	2
ATXN2	BLCA	328	8	0.0243902	-0.595003	0.869616	-0.684213	0.49384	NA	NA	5	2	1	172	87	69	0.0290698	0.0229885	0.0144928	0.00608126	3
ATXN2L	BLCA	328	6	0.0182927	-0.6599	1.1994	-0.55019	0.582189	NA	NA	3	1	2	172	87	69	0.0174419	0.0114943	0.0289855	0.00594761	2
ATXN3L	BLCA	328	2	0.00609756	-15.5513	988.515	-0.015732	0.987448	NA	NA	2	0	0	172	87	69	0.0116279	0	0	0.0116279	2
ATXN7	BLCA	328	4	0.0121951	-0.59823	1.17335	-0.509849	0.610157	NA	NA	3	1	0	172	87	69	0.0174419	0.0114943	0	0.00594761	2
ATXN7L2	BLCA	328	5	0.0152439	-15.2513	797.122	-0.019133	0.984735	NA	NA	3	0	2	172	87	69	0.0174419	0	0.0289855	0.0174419	3
ATXN7L3	BLCA	328	5	0.0152439	-0.166273	0.952404	-0.174583	0.861408	NA	NA	3	2	0	172	87	69	0.0174419	0.0229885	0	-0.00554665	1
AURKC	BLCA	328	6	0.0182927	-0.249227	0.967502	-0.257599	0.796717	NA	NA	3	2	1	172	87	69	0.0174419	0.0229885	0.0144928	-0.00554665	1
AUTS2	BLCA	328	16	0.0487805	-0.604012	0.630996	-0.957235	0.338449	NA	NA	10	4	2	172	87	69	0.0581395	0.045977	0.0289855	0.0121625	6
AVPR1B	BLCA	328	3	0.00914634	-0.234342	1.24189	-0.188697	0.85033	NA	NA	2	1	0	172	87	69	0.0116279	0.0114943	0	0.000133654	1
AXIN2	BLCA	328	14	0.0426829	-0.426585	0.668202	-0.638408	0.523208	NA	NA	8	4	2	172	87	69	0.0465116	0.045977	0.0289855	0.000534616	4
AZIN1	BLCA	328	4	0.0121951	-0.752958	1.18278	-0.636601	0.524385	NA	NA	3	1	0	172	87	69	0.0174419	0.0114943	0	0.00594761	2
B3GALT4	BLCA	328	6	0.0182927	-0.588928	1.16565	-0.505237	0.613393	NA	NA	3	1	2	172	87	69	0.0174419	0.0114943	0.0289855	0.00594761	2
B3GAT2	BLCA	328	4	0.0121951	-0.421329	1.28151	-0.328774	0.742326	NA	NA	2	1	1	172	87	69	0.0116279	0.0114943	0.0144928	0.000133654	1
B3GNT4	BLCA	328	2	0.00609756	-14.9975	1020.84	-0.0146914	0.988278	NA	NA	2	0	0	172	87	69	0.0116279	0	0	0.0116279	2
B3GNTL1	BLCA	328	3	0.00914634	-0.107195	1.24079	-0.0863927	0.931154	NA	NA	2	1	0	172	87	69	0.0116279	0.0114943	0	0.000133654	1
B4GALNT2	BLCA	328	5	0.0152439	-0.447273	1.16515	-0.383876	0.701071	NA	NA	3	1	1	172	87	69	0.0174419	0.0114943	0.0144928	0.00594761	2
B4GALNT3	BLCA	328	8	0.0243902	-0.502775	0.862042	-0.583238	0.559733	NA	NA	5	2	1	172	87	69	0.0290698	0.0229885	0.0144928	0.00608126	3
B4GALNT4	BLCA	328	2	0.00609756	-14.9615	1024.78	-0.0145997	0.988352	NA	NA	2	0	0	172	87	69	0.0116279	0	0	0.0116279	2
B4GALT1	BLCA	328	3	0.00914634	-15.3107	1025.11	-0.0149357	0.988083	NA	NA	2	0	1	172	87	69	0.0116279	0	0.0144928	0.0116279	2
B4GALT3	BLCA	328	4	0.0121951	-14.9762	1021.35	-0.0146632	0.988301	NA	NA	2	0	2	172	87	69	0.0116279	0	0.0289855	0.0116279	2
B4GALT6	BLCA	328	2	0.00609756	-15.0432	1027.94	-0.0146343	0.988324	NA	NA	2	0	0	172	87	69	0.0116279	0	0	0.0116279	2
BAAT	BLCA	328	3	0.00914634	-15.638	1026	-0.0152417	0.987839	NA	NA	2	0	1	172	87	69	0.0116279	0	0.0144928	0.0116279	2
BACE2	BLCA	328	3	0.00914634	-0.233472	1.24435	-0.187626	0.85117	NA	NA	2	1	0	172	87	69	0.0116279	0.0114943	0	0.000133654	1
BACH2	BLCA	328	8	0.0243902	-0.221804	0.882518	-0.251331	0.801558	NA	NA	4	2	2	172	87	69	0.0232558	0.0229885	0.0289855	0.000267308	2
BAG4	BLCA	328	3	0.00914634	-0.187404	1.24319	-0.150744	0.880178	NA	NA	2	1	0	172	87	69	0.0116279	0.0114943	0	0.000133654	1
BAHCC1	BLCA	328	5	0.0152439	-0.133533	1.23373	-0.108235	0.913809	NA	NA	2	1	2	172	87	69	0.0116279	0.0114943	0.0289855	0.000133654	1
BAI2	BLCA	328	7	0.0213415	-0.383611	0.855099	-0.448615	0.653709	NA	NA	5	2	0	172	87	69	0.0290698	0.0229885	0	0.00608126	3
BAIAP2	BLCA	328	4	0.0121951	-0.34665	1.24362	-0.278743	0.780442	NA	NA	2	1	1	172	87	69	0.0116279	0.0114943	0.0144928	0.000133654	1
BAIAP2L1	BLCA	328	4	0.0121951	-0.465056	1.16756	-0.398315	0.690398	NA	NA	3	1	0	172	87	69	0.0174419	0.0114943	0	0.00594761	2
BAIAP3	BLCA	328	6	0.0182927	-0.140062	1.23575	-0.113342	0.90976	NA	NA	2	1	3	172	87	69	0.0116279	0.0114943	0.0434783	0.000133654	1
BAMBI	BLCA	328	4	0.0121951	-0.912389	1.20694	-0.755949	0.44968	NA	NA	3	1	0	172	87	69	0.0174419	0.0114943	0	0.00594761	2
BAP1	BLCA	328	11	0.0335366	-0.238548	0.708754	-0.336574	0.736438	NA	NA	7	3	1	172	87	69	0.0406977	0.0344828	0.0144928	0.00621492	4
BARD1	BLCA	328	8	0.0243902	-0.840428	1.19962	-0.70058	0.483565	NA	NA	3	1	4	172	87	69	0.0174419	0.0114943	0.057971	0.00594761	2
BARHL2	BLCA	328	3	0.00914634	-15.2688	1028.57	-0.0148447	0.988156	NA	NA	2	0	1	172	87	69	0.0116279	0	0.0144928	0.0116279	2
BAT1	BLCA	328	5	0.0152439	-0.621015	1.1675	-0.53192	0.594781	NA	NA	3	1	1	172	87	69	0.0174419	0.0114943	0.0144928	0.00594761	2
BAT5	BLCA	328	8	0.0243902	-0.220878	0.887363	-0.248916	0.803426	NA	NA	4	2	2	172	87	69	0.0232558	0.0229885	0.0289855	0.000267308	2
BAZ1A	BLCA	328	9	0.027439	-0.593449	0.863559	-0.687213	0.491948	NA	NA	5	2	2	172	87	69	0.0290698	0.0229885	0.0289855	0.00608126	3
BAZ2A	BLCA	328	11	0.0335366	-0.180457	0.730558	-0.247013	0.804898	NA	NA	6	3	2	172	87	69	0.0348837	0.0344828	0.0289855	0.000400962	3
BBS10	BLCA	328	6	0.0182927	-1.09847	1.11065	-0.989033	0.322647	NA	NA	5	1	0	172	87	69	0.0290698	0.0114943	0	0.0175755	4
BBS12	BLCA	328	4	0.0121951	-0.264297	1.28461	-0.205742	0.836993	NA	NA	2	1	1	172	87	69	0.0116279	0.0114943	0.0144928	0.000133654	1
BBS4	BLCA	328	3	0.00914634	-15.1429	1028.77	-0.0147194	0.988256	NA	NA	2	0	1	172	87	69	0.0116279	0	0.0144928	0.0116279	2
BBS7	BLCA	328	6	0.0182927	-1.28427	1.17362	-1.09428	0.273831	NA	NA	4	1	1	172	87	69	0.0232558	0.0114943	0.0144928	0.0117616	3
BBS9	BLCA	328	12	0.0365854	-0.146939	0.728005	-0.201837	0.840044	NA	NA	6	3	3	172	87	69	0.0348837	0.0344828	0.0434783	0.000400962	3
BBX	BLCA	328	7	0.0213415	-0.497488	0.866201	-0.574334	0.565742	NA	NA	5	2	0	172	87	69	0.0290698	0.0229885	0	0.00608126	3
BCAN	BLCA	328	5	0.0152439	-0.269376	0.967386	-0.278458	0.780661	NA	NA	3	2	0	172	87	69	0.0174419	0.0229885	0	-0.00554665	1
BCAR3	BLCA	328	4	0.0121951	-0.787745	1.17586	-0.669928	0.502904	NA	NA	3	1	0	172	87	69	0.0174419	0.0114943	0	0.00594761	2
BCAS1	BLCA	328	5	0.0152439	-0.926498	1.13361	-0.817297	0.413759	NA	NA	4	1	0	172	87	69	0.0232558	0.0114943	0	0.0117616	3
BCAS3	BLCA	328	8	0.0243902	-0.0188537	0.879461	-0.0214378	0.982896	NA	NA	4	2	2	172	87	69	0.0232558	0.0229885	0.0289855	0.000267308	2
BCAT2	BLCA	328	3	0.00914634	-0.231504	1.24205	-0.186388	0.852141	NA	NA	2	1	0	172	87	69	0.0116279	0.0114943	0	0.000133654	1
BCL2L1	BLCA	328	3	0.00914634	-14.9643	1028.25	-0.0145531	0.988389	NA	NA	2	0	1	172	87	69	0.0116279	0	0.0144928	0.0116279	2
BCL2L10	BLCA	328	2	0.00609756	-15.5185	983.711	-0.0157755	0.987414	NA	NA	2	0	0	172	87	69	0.0116279	0	0	0.0116279	2
BCL2L14	BLCA	328	2	0.00609756	-14.8569	1019.51	-0.0145725	0.988373	NA	NA	2	0	0	172	87	69	0.0116279	0	0	0.0116279	2
BCO2	BLCA	328	7	0.0213415	-1.08886	1.15594	-0.941968	0.346209	NA	NA	4	1	2	172	87	69	0.0232558	0.0114943	0.0289855	0.0117616	3
BDP1	BLCA	328	22	0.0670732	-0.01753	0.523073	-0.0335136	0.973265	0.973265	0.991923	11	7	4	172	87	69	0.0639535	0.0804598	0.057971	-0.0165063	4
BEND3	BLCA	328	8	0.0243902	-1.36299	1.13541	-1.20043	0.229971	NA	NA	5	1	2	172	87	69	0.0290698	0.0114943	0.0289855	0.0175755	4
BEST2	BLCA	328	4	0.0121951	-0.633595	1.17092	-0.541107	0.588434	NA	NA	3	1	0	172	87	69	0.0174419	0.0114943	0	0.00594761	2
BEST3	BLCA	328	7	0.0213415	-16.3044	943.8	-0.0172753	0.986217	NA	NA	6	0	1	172	87	69	0.0348837	0	0.0144928	0.0348837	6
BFAR	BLCA	328	4	0.0121951	-15.1746	711.495	-0.0213278	0.982984	NA	NA	4	0	0	172	87	69	0.0232558	0	0	0.0232558	4
BFSP1	BLCA	328	7	0.0213415	-0.3917	0.905546	-0.432557	0.665337	NA	NA	4	2	1	172	87	69	0.0232558	0.0229885	0.0144928	0.000267308	2
BHLHB9	BLCA	328	3	0.00914634	-15.1085	830.756	-0.0181864	0.98549	NA	NA	3	0	0	172	87	69	0.0174419	0	0	0.0174419	3
BHLHE22	BLCA	328	4	0.0121951	-15.0104	1021.8	-0.0146902	0.988279	NA	NA	2	0	2	172	87	69	0.0116279	0	0.0289855	0.0116279	2
BHLHE40	BLCA	328	3	0.00914634	-0.308383	1.26498	-0.243784	0.807398	NA	NA	2	1	0	172	87	69	0.0116279	0.0114943	0	0.000133654	1
BHLHE41	BLCA	328	5	0.0152439	-0.490131	1.18055	-0.415172	0.678016	NA	NA	3	1	1	172	87	69	0.0174419	0.0114943	0.0144928	0.00594761	2
BHMT2	BLCA	328	4	0.0121951	-0.896998	1.20242	-0.745993	0.455672	NA	NA	3	1	0	172	87	69	0.0174419	0.0114943	0	0.00594761	2
BICC1	BLCA	328	7	0.0213415	-15.3406	648.506	-0.0236552	0.981128	NA	NA	5	0	2	172	87	69	0.0290698	0	0.0289855	0.0290698	5
BICD2	BLCA	328	6	0.0182927	-0.157546	0.881104	-0.178805	0.85809	NA	NA	4	2	0	172	87	69	0.0232558	0.0229885	0	0.000267308	2
BIRC6	BLCA	328	38	0.115854	-0.373387	0.447509	-0.834366	0.404075	0.404075	0.656545	20	10	8	172	87	69	0.116279	0.114943	0.115942	0.00133654	10
BIVM	BLCA	328	4	0.0121951	-15.2237	816.441	-0.0186465	0.985123	NA	NA	3	0	1	172	87	69	0.0174419	0	0.0144928	0.0174419	3
BLM	BLCA	328	15	0.0457317	-0.002693	0.598741	-0.00449777	0.996411	NA	NA	8	5	2	172	87	69	0.0465116	0.0574713	0.0289855	-0.0109596	3
BLNK	BLCA	328	4	0.0121951	-0.356682	1.24371	-0.286789	0.774274	NA	NA	2	1	1	172	87	69	0.0116279	0.0114943	0.0144928	0.000133654	1
BLVRA	BLCA	328	5	0.0152439	-0.438252	1.16656	-0.375677	0.707157	NA	NA	3	1	1	172	87	69	0.0174419	0.0114943	0.0144928	0.00594761	2
BMP2K	BLCA	328	10	0.0304878	-0.848729	0.835942	-1.0153	0.309965	NA	NA	7	2	1	172	87	69	0.0406977	0.0229885	0.0144928	0.0177092	5
BMP6	BLCA	328	5	0.0152439	-15.7145	710.121	-0.0221294	0.982345	NA	NA	4	0	1	172	87	69	0.0232558	0	0.0144928	0.0232558	4
BMPER	BLCA	328	4	0.0121951	-0.556267	1.27978	-0.434657	0.663811	NA	NA	2	1	1	172	87	69	0.0116279	0.0114943	0.0144928	0.000133654	1
BMPR1A	BLCA	328	3	0.00914634	-0.566356	1.27759	-0.443299	0.657549	NA	NA	2	1	0	172	87	69	0.0116279	0.0114943	0	0.000133654	1
BMPR2	BLCA	328	8	0.0243902	-15.0112	723.448	-0.0207495	0.983445	NA	NA	4	0	4	172	87	69	0.0232558	0	0.057971	0.0232558	4
BNC1	BLCA	328	6	0.0182927	-0.0994833	1.24251	-0.0800661	0.936185	NA	NA	2	1	3	172	87	69	0.0116279	0.0114943	0.0434783	0.000133654	1
BNC2	BLCA	328	9	0.027439	-0.149049	0.770644	-0.193409	0.846639	NA	NA	5	3	1	172	87	69	0.0290698	0.0344828	0.0144928	-0.00541299	2
BOC	BLCA	328	9	0.027439	-0.538765	0.876405	-0.614744	0.538724	NA	NA	5	2	2	172	87	69	0.0290698	0.0229885	0.0289855	0.00608126	3
BOLA1	BLCA	328	2	0.00609756	-15.1021	1012.7	-0.0149126	0.988102	NA	NA	2	0	0	172	87	69	0.0116279	0	0	0.0116279	2
BPI	BLCA	328	3	0.00914634	-0.248389	1.24034	-0.200259	0.841278	NA	NA	2	1	0	172	87	69	0.0116279	0.0114943	0	0.000133654	1
BPIL3	BLCA	328	10	0.0304878	-0.0914781	0.693582	-0.131892	0.89507	NA	NA	6	4	0	172	87	69	0.0348837	0.045977	0	-0.0110933	2
BPTF	BLCA	328	26	0.0792683	-0.142649	0.4918	-0.290054	0.771775	0.771775	0.816733	14	7	5	172	87	69	0.0813953	0.0804598	0.0724638	0.000935579	7
BRAF	BLCA	328	9	0.027439	-1.25923	1.09518	-1.1498	0.250227	NA	NA	6	1	2	172	87	69	0.0348837	0.0114943	0.0289855	0.0233895	5
BRCA1	BLCA	328	16	0.0487805	-1.04742	0.801259	-1.30722	0.191138	NA	NA	9	2	5	172	87	69	0.0523256	0.0229885	0.0724638	0.0293371	7
BRCA2	BLCA	328	31	0.0945122	-0.466768	0.475503	-0.981631	0.326282	0.326282	0.656545	18	8	5	172	87	69	0.104651	0.091954	0.0724638	0.0126971	10
BRD1	BLCA	328	2	0.00609756	-15.5185	983.711	-0.0157755	0.987414	NA	NA	2	0	0	172	87	69	0.0116279	0	0	0.0116279	2
BRD8	BLCA	328	7	0.0213415	-0.190693	1.24592	-0.153054	0.878356	NA	NA	2	1	4	172	87	69	0.0116279	0.0114943	0.057971	0.000133654	1
BRDT	BLCA	328	10	0.0304878	-0.945738	0.843245	-1.12155	0.262056	NA	NA	7	2	1	172	87	69	0.0406977	0.0229885	0.0144928	0.0177092	5
BRIX1	BLCA	328	2	0.00609756	-15.8101	1016.44	-0.0155543	0.98759	NA	NA	2	0	0	172	87	69	0.0116279	0	0	0.0116279	2
BRMS1	BLCA	328	5	0.0152439	-0.571521	1.16625	-0.490053	0.624097	NA	NA	3	1	1	172	87	69	0.0174419	0.0114943	0.0144928	0.00594761	2
BRPF1	BLCA	328	10	0.0304878	-1.50329	1.08924	-1.38012	0.167549	NA	NA	7	1	2	172	87	69	0.0406977	0.0114943	0.0289855	0.0292034	6
BRSK1	BLCA	328	5	0.0152439	-0.42344	1.27997	-0.330821	0.740779	NA	NA	2	1	2	172	87	69	0.0116279	0.0114943	0.0289855	0.000133654	1
BRWD1	BLCA	328	17	0.0518293	-0.675957	0.816173	-0.828204	0.407555	0.407555	0.656545	7	2	8	172	87	69	0.0406977	0.0229885	0.115942	0.0177092	5
BSN	BLCA	328	21	0.0640244	-0.656953	0.557364	-1.17868	0.238526	0.238526	0.649983	14	5	2	172	87	69	0.0813953	0.0574713	0.0289855	0.0239241	9
BSX	BLCA	328	4	0.0121951	-15.638	822.524	-0.0190122	0.984831	NA	NA	3	0	1	172	87	69	0.0174419	0	0.0144928	0.0174419	3
BTAF1	BLCA	328	11	0.0335366	-0.80213	0.82229	-0.975483	0.329321	NA	NA	7	2	2	172	87	69	0.0406977	0.0229885	0.0289855	0.0177092	5
BTBD1	BLCA	328	3	0.00914634	-0.175275	1.23638	-0.141765	0.887266	NA	NA	2	1	0	172	87	69	0.0116279	0.0114943	0	0.000133654	1
BTBD3	BLCA	328	2	0.00609756	-0.00721665	1.47525	-0.0048918	0.996097	NA	NA	1	1	0	172	87	69	0.00581395	0.0114943	0	-0.0056803	0
BTBD7	BLCA	328	10	0.0304878	-0.320747	0.737425	-0.434956	0.663595	NA	NA	6	3	1	172	87	69	0.0348837	0.0344828	0.0144928	0.000400962	3
BTBD8	BLCA	328	3	0.00914634	-0.2609	1.24422	-0.20969	0.833909	NA	NA	2	1	0	172	87	69	0.0116279	0.0114943	0	0.000133654	1
BTBD9	BLCA	328	5	0.0152439	-0.425189	1.2475	-0.340832	0.73323	NA	NA	2	1	2	172	87	69	0.0116279	0.0114943	0.0289855	0.000133654	1
BTF3	BLCA	328	3	0.00914634	-14.9712	1025.31	-0.0146017	0.98835	NA	NA	2	0	1	172	87	69	0.0116279	0	0.0144928	0.0116279	2
BTG2	BLCA	328	5	0.0152439	-0.416099	1.2551	-0.331525	0.740248	NA	NA	2	1	2	172	87	69	0.0116279	0.0114943	0.0289855	0.000133654	1
BTN2A1	BLCA	328	5	0.0152439	-0.162722	0.95485	-0.170416	0.864683	NA	NA	3	2	0	172	87	69	0.0174419	0.0229885	0	-0.00554665	1
BTN2A2	BLCA	328	5	0.0152439	-0.804533	1.13272	-0.710267	0.477538	NA	NA	4	1	0	172	87	69	0.0232558	0.0114943	0	0.0117616	3
BTN3A1	BLCA	328	4	0.0121951	-0.380522	1.2455	-0.305518	0.759972	NA	NA	2	1	1	172	87	69	0.0116279	0.0114943	0.0144928	0.000133654	1
BTNL2	BLCA	328	3	0.00914634	-0.226551	1.24121	-0.182524	0.855171	NA	NA	2	1	0	172	87	69	0.0116279	0.0114943	0	0.000133654	1
BTNL9	BLCA	328	3	0.00914634	-0.427068	1.27964	-0.33374	0.738576	NA	NA	2	1	0	172	87	69	0.0116279	0.0114943	0	0.000133654	1
BUB1B	BLCA	328	10	0.0304878	-0.257082	0.735865	-0.349361	0.726818	NA	NA	6	3	1	172	87	69	0.0348837	0.0344828	0.0144928	0.000400962	3
BUD13	BLCA	328	10	0.0304878	-1.50753	1.08652	-1.38748	0.165295	NA	NA	7	1	2	172	87	69	0.0406977	0.0114943	0.0289855	0.0292034	6
BZRAP1	BLCA	328	10	0.0304878	-0.815264	0.858546	-0.949587	0.342322	NA	NA	6	2	2	172	87	69	0.0348837	0.0229885	0.0289855	0.0118952	4
BZW1	BLCA	328	3	0.00914634	-13.867	623.896	-0.0222264	0.982267	NA	NA	2	0	1	172	87	69	0.0116279	0	0.0144928	0.0116279	2
C10orf129	BLCA	328	2	0.00609756	-14.9843	1021.38	-0.0146706	0.988295	NA	NA	2	0	0	172	87	69	0.0116279	0	0	0.0116279	2
C10orf137	BLCA	328	9	0.027439	-0.0938809	0.758341	-0.123798	0.901475	NA	NA	5	3	1	172	87	69	0.0290698	0.0344828	0.0144928	-0.00541299	2
C10orf28	BLCA	328	4	0.0121951	-0.464419	1.25526	-0.369979	0.711398	NA	NA	2	1	1	172	87	69	0.0116279	0.0114943	0.0144928	0.000133654	1
C10orf35	BLCA	328	2	0.00609756	-15.2981	1024.13	-0.0149377	0.988082	NA	NA	2	0	0	172	87	69	0.0116279	0	0	0.0116279	2
C10orf58	BLCA	328	2	0.00609756	-14.7226	1027.8	-0.0143244	0.988571	NA	NA	2	0	0	172	87	69	0.0116279	0	0	0.0116279	2
C10orf68	BLCA	328	5	0.0152439	-0.315206	1.24494	-0.253189	0.800122	NA	NA	2	1	2	172	87	69	0.0116279	0.0114943	0.0289855	0.000133654	1
C10orf78	BLCA	328	2	0.00609756	-14.0682	624.193	-0.0225382	0.982019	NA	NA	2	0	0	172	87	69	0.0116279	0	0	0.0116279	2
C10orf84	BLCA	328	2	0.00609756	-15.2425	1027.74	-0.0148311	0.988167	NA	NA	2	0	0	172	87	69	0.0116279	0	0	0.0116279	2
C10orf88	BLCA	328	4	0.0121951	-0.242679	1.24701	-0.194608	0.8457	NA	NA	2	1	1	172	87	69	0.0116279	0.0114943	0.0144928	0.000133654	1
C10orf90	BLCA	328	7	0.0213415	-0.74049	1.17428	-0.630591	0.528308	NA	NA	3	1	3	172	87	69	0.0174419	0.0114943	0.0434783	0.00594761	2
C11orf16	BLCA	328	5	0.0152439	-0.113773	1.23503	-0.0921215	0.926602	NA	NA	2	1	2	172	87	69	0.0116279	0.0114943	0.0289855	0.000133654	1
C11orf2	BLCA	328	4	0.0121951	-0.45066	1.25091	-0.360266	0.718648	NA	NA	2	1	1	172	87	69	0.0116279	0.0114943	0.0144928	0.000133654	1
C11orf24	BLCA	328	6	0.0182927	-0.813311	1.20592	-0.674431	0.500038	NA	NA	3	1	2	172	87	69	0.0174419	0.0114943	0.0289855	0.00594761	2
C11orf30	BLCA	328	12	0.0365854	-1.80953	1.08165	-1.67294	0.0943397	NA	NA	9	1	2	172	87	69	0.0523256	0.0114943	0.0289855	0.0408313	8
C11orf41	BLCA	328	4	0.0121951	-0.885791	1.19051	-0.744041	0.456852	NA	NA	3	1	0	172	87	69	0.0174419	0.0114943	0	0.00594761	2
C11orf58	BLCA	328	2	0.00609756	-14.8807	1016.37	-0.014641	0.988319	NA	NA	2	0	0	172	87	69	0.0116279	0	0	0.0116279	2
C11orf61	BLCA	328	2	0.00609756	-14.1172	624.186	-0.022617	0.981956	NA	NA	2	0	0	172	87	69	0.0116279	0	0	0.0116279	2
C11orf82	BLCA	328	11	0.0335366	-0.44991	0.767326	-0.586334	0.557651	NA	NA	6	3	2	172	87	69	0.0348837	0.0344828	0.0289855	0.000400962	3
C11orf84	BLCA	328	4	0.0121951	-0.61163	1.17122	-0.522215	0.601521	NA	NA	3	1	0	172	87	69	0.0174419	0.0114943	0	0.00594761	2
C11orf85	BLCA	328	3	0.00914634	-0.179741	1.23555	-0.145474	0.884336	NA	NA	2	1	0	172	87	69	0.0116279	0.0114943	0	0.000133654	1
C11orf88	BLCA	328	3	0.00914634	-0.310311	1.30093	-0.23853	0.81147	NA	NA	2	1	0	172	87	69	0.0116279	0.0114943	0	0.000133654	1
C11orf9	BLCA	328	10	0.0304878	-1.52195	1.07502	-1.41574	0.156852	NA	NA	8	1	1	172	87	69	0.0465116	0.0114943	0.0144928	0.0350174	7
C12orf10	BLCA	328	3	0.00914634	-15.4707	828.262	-0.0186785	0.985098	NA	NA	3	0	0	172	87	69	0.0174419	0	0	0.0174419	3
C12orf24	BLCA	328	4	0.0121951	-0.337703	1.24262	-0.271766	0.785802	NA	NA	2	1	1	172	87	69	0.0116279	0.0114943	0.0144928	0.000133654	1
C12orf26	BLCA	328	6	0.0182927	-0.929136	1.13518	-0.818489	0.413078	NA	NA	4	1	1	172	87	69	0.0232558	0.0114943	0.0144928	0.0117616	3
C12orf35	BLCA	328	14	0.0426829	-16.1937	714.447	-0.0226661	0.981917	NA	NA	11	0	3	172	87	69	0.0639535	0	0.0434783	0.0639535	11
C12orf43	BLCA	328	6	0.0182927	-0.126645	0.951496	-0.133101	0.894113	NA	NA	3	2	1	172	87	69	0.0174419	0.0229885	0.0144928	-0.00554665	1
C12orf45	BLCA	328	4	0.0121951	-0.279924	1.24551	-0.224747	0.822176	NA	NA	2	1	1	172	87	69	0.0116279	0.0114943	0.0144928	0.000133654	1
C12orf5	BLCA	328	4	0.0121951	-0.61559	1.17185	-0.525314	0.599365	NA	NA	3	1	0	172	87	69	0.0174419	0.0114943	0	0.00594761	2
C12orf53	BLCA	328	3	0.00914634	-15.2068	834.616	-0.0182202	0.985463	NA	NA	3	0	0	172	87	69	0.0174419	0	0	0.0174419	3
C12orf56	BLCA	328	3	0.00914634	-15.5543	988.941	-0.0157283	0.987451	NA	NA	2	0	1	172	87	69	0.0116279	0	0.0144928	0.0116279	2
C12orf60	BLCA	328	2	0.00609756	-13.9375	624.178	-0.0223294	0.982185	NA	NA	2	0	0	172	87	69	0.0116279	0	0	0.0116279	2
C12orf64	BLCA	328	14	0.0426829	-0.832929	0.808921	-1.02968	0.303161	NA	NA	8	2	4	172	87	69	0.0465116	0.0229885	0.057971	0.0235231	6
C12orf66	BLCA	328	3	0.00914634	-0.196442	1.24497	-0.157789	0.874623	NA	NA	2	1	0	172	87	69	0.0116279	0.0114943	0	0.000133654	1
C12orf72	BLCA	328	2	0.00609756	-15.0966	1028.97	-0.0146715	0.988294	NA	NA	2	0	0	172	87	69	0.0116279	0	0	0.0116279	2
C13orf26	BLCA	328	4	0.0121951	-15.2664	716.367	-0.0213109	0.982998	NA	NA	4	0	0	172	87	69	0.0232558	0	0	0.0232558	4
C13orf27	BLCA	328	3	0.00914634	-0.126596	1.23347	-0.102634	0.918254	NA	NA	2	1	0	172	87	69	0.0116279	0.0114943	0	0.000133654	1
C13orf28	BLCA	328	2	0.00609756	-15.0256	1008.3	-0.0149019	0.98811	NA	NA	2	0	0	172	87	69	0.0116279	0	0	0.0116279	2
C13orf33	BLCA	328	3	0.00914634	-15.0152	835.172	-0.0179785	0.985656	NA	NA	3	0	0	172	87	69	0.0174419	0	0	0.0174419	3
C13orf39	BLCA	328	4	0.0121951	-1.03632	1.20901	-0.857166	0.391353	NA	NA	3	1	0	172	87	69	0.0174419	0.0114943	0	0.00594761	2
C14orf101	BLCA	328	5	0.0152439	-0.809262	1.19948	-0.674679	0.49988	NA	NA	3	1	1	172	87	69	0.0174419	0.0114943	0.0144928	0.00594761	2
C14orf102	BLCA	328	8	0.0243902	-0.661636	0.878504	-0.75314	0.451366	NA	NA	5	2	1	172	87	69	0.0290698	0.0229885	0.0144928	0.00608126	3
C14orf104	BLCA	328	7	0.0213415	-0.256513	0.901948	-0.284399	0.776104	NA	NA	4	2	1	172	87	69	0.0232558	0.0229885	0.0144928	0.000267308	2
C14orf105	BLCA	328	2	0.00609756	-15.4896	1017.06	-0.0152298	0.987849	NA	NA	2	0	0	172	87	69	0.0116279	0	0	0.0116279	2
C14orf106	BLCA	328	8	0.0243902	-0.201635	0.77551	-0.260003	0.794862	NA	NA	5	3	0	172	87	69	0.0290698	0.0344828	0	-0.00541299	2
C14orf115	BLCA	328	5	0.0152439	-0.0482037	0.938775	-0.0513475	0.959049	NA	NA	3	2	0	172	87	69	0.0174419	0.0229885	0	-0.00554665	1
C14orf135	BLCA	328	10	0.0304878	-0.0828334	0.687374	-0.120507	0.904082	NA	NA	6	4	0	172	87	69	0.0348837	0.045977	0	-0.0110933	2
C14orf148	BLCA	328	4	0.0121951	-0.595428	1.2818	-0.464526	0.642271	NA	NA	2	1	1	172	87	69	0.0116279	0.0114943	0.0144928	0.000133654	1
C14orf149	BLCA	328	2	0.00609756	-15.1423	1020.53	-0.0148378	0.988162	NA	NA	2	0	0	172	87	69	0.0116279	0	0	0.0116279	2
C14orf174	BLCA	328	7	0.0213415	-1.14451	1.15916	-0.98736	0.323466	NA	NA	4	1	2	172	87	69	0.0232558	0.0114943	0.0289855	0.0117616	3
C14orf179	BLCA	328	3	0.00914634	-14.7772	1028.24	-0.0143713	0.988534	NA	NA	2	0	1	172	87	69	0.0116279	0	0.0144928	0.0116279	2
C14orf21	BLCA	328	6	0.0182927	-0.182985	1.24459	-0.147024	0.883113	NA	NA	2	1	3	172	87	69	0.0116279	0.0114943	0.0434783	0.000133654	1
C14orf37	BLCA	328	5	0.0152439	-16.5194	1034.93	-0.0159618	0.987265	NA	NA	5	0	0	172	87	69	0.0290698	0	0	0.0290698	5
C14orf4	BLCA	328	6	0.0182927	-0.129816	0.961452	-0.135021	0.892596	NA	NA	3	2	1	172	87	69	0.0174419	0.0229885	0.0144928	-0.00554665	1
C14orf45	BLCA	328	5	0.0152439	-0.247312	1.24037	-0.199385	0.841962	NA	NA	2	1	2	172	87	69	0.0116279	0.0114943	0.0289855	0.000133654	1
C14orf49	BLCA	328	8	0.0243902	-1.32006	1.09582	-1.20463	0.228347	NA	NA	6	1	1	172	87	69	0.0348837	0.0114943	0.0144928	0.0233895	5
C14orf50	BLCA	328	6	0.0182927	-1.02621	1.13879	-0.901143	0.367512	NA	NA	4	1	1	172	87	69	0.0232558	0.0114943	0.0144928	0.0117616	3
C14orf73	BLCA	328	5	0.0152439	-0.575909	1.27804	-0.450618	0.652265	NA	NA	2	1	2	172	87	69	0.0116279	0.0114943	0.0289855	0.000133654	1
C14orf93	BLCA	328	3	0.00914634	-15.1623	835.506	-0.0181474	0.985521	NA	NA	3	0	0	172	87	69	0.0174419	0	0	0.0174419	3
C15orf17	BLCA	328	2	0.00609756	-15.406	1028.42	-0.0149802	0.988048	NA	NA	2	0	0	172	87	69	0.0116279	0	0	0.0116279	2
C15orf23	BLCA	328	5	0.0152439	-0.480739	1.26332	-0.380537	0.703547	NA	NA	2	1	2	172	87	69	0.0116279	0.0114943	0.0289855	0.000133654	1
C15orf24	BLCA	328	3	0.00914634	-14.8095	838.606	-0.0176596	0.98591	NA	NA	3	0	0	172	87	69	0.0174419	0	0	0.0174419	3
C15orf27	BLCA	328	4	0.0121951	-0.750231	1.18925	-0.630845	0.528142	NA	NA	3	1	0	172	87	69	0.0174419	0.0114943	0	0.00594761	2
C15orf33	BLCA	328	3	0.00914634	-0.201062	1.23886	-0.162296	0.871073	NA	NA	2	1	0	172	87	69	0.0116279	0.0114943	0	0.000133654	1
C15orf40	BLCA	328	2	0.00609756	-15.6348	1025.87	-0.0152405	0.98784	NA	NA	2	0	0	172	87	69	0.0116279	0	0	0.0116279	2
C15orf55	BLCA	328	11	0.0335366	-1.73362	1.09295	-1.58619	0.112696	NA	NA	8	1	2	172	87	69	0.0465116	0.0114943	0.0289855	0.0350174	7
C15orf58	BLCA	328	2	0.00609756	-14.8678	1023.7	-0.0145236	0.988412	NA	NA	2	0	0	172	87	69	0.0116279	0	0	0.0116279	2
C15orf59	BLCA	328	2	0.00609756	-15.1021	1027.2	-0.0147023	0.98827	NA	NA	2	0	0	172	87	69	0.0116279	0	0	0.0116279	2
C16orf11	BLCA	328	3	0.00914634	-15.1254	831.758	-0.0181848	0.985491	NA	NA	3	0	0	172	87	69	0.0174419	0	0	0.0174419	3
C16orf62	BLCA	328	7	0.0213415	-0.556451	1.16695	-0.476842	0.633474	NA	NA	3	1	3	172	87	69	0.0174419	0.0114943	0.0434783	0.00594761	2
C16orf71	BLCA	328	3	0.00914634	-13.8962	623.88	-0.0222738	0.98223	NA	NA	2	0	1	172	87	69	0.0116279	0	0.0144928	0.0116279	2
C16orf78	BLCA	328	3	0.00914634	-15.1533	839.918	-0.0180414	0.985606	NA	NA	3	0	0	172	87	69	0.0174419	0	0	0.0174419	3
C16orf86	BLCA	328	2	0.00609756	-15.0479	1028.23	-0.0146348	0.988324	NA	NA	2	0	0	172	87	69	0.0116279	0	0	0.0116279	2
C16orf87	BLCA	328	2	0.00609756	-15.3889	961.744	-0.016001	0.987234	NA	NA	2	0	0	172	87	69	0.0116279	0	0	0.0116279	2
C17orf37	BLCA	328	4	0.0121951	-0.435718	1.1636	-0.374458	0.708063	NA	NA	3	1	0	172	87	69	0.0174419	0.0114943	0	0.00594761	2
C17orf47	BLCA	328	5	0.0152439	-0.976404	1.13357	-0.86135	0.389045	NA	NA	4	1	0	172	87	69	0.0232558	0.0114943	0	0.0117616	3
C17orf57	BLCA	328	7	0.0213415	-0.158422	0.959845	-0.16505	0.868905	NA	NA	3	2	2	172	87	69	0.0174419	0.0229885	0.0289855	-0.00554665	1
C17orf68	BLCA	328	3	0.00914634	-15.1567	800.697	-0.0189294	0.984897	NA	NA	3	0	0	172	87	69	0.0174419	0	0	0.0174419	3
C17orf80	BLCA	328	3	0.00914634	-0.370325	1.24378	-0.29774	0.765901	NA	NA	2	1	0	172	87	69	0.0116279	0.0114943	0	0.000133654	1
C17orf85	BLCA	328	3	0.00914634	-13.9868	624.185	-0.0224081	0.982122	NA	NA	2	0	1	172	87	69	0.0116279	0	0.0144928	0.0116279	2
C18orf54	BLCA	328	3	0.00914634	-14.9837	1019.94	-0.0146908	0.988279	NA	NA	2	0	1	172	87	69	0.0116279	0	0.0144928	0.0116279	2
C18orf8	BLCA	328	6	0.0182927	-0.731012	1.17348	-0.622947	0.53332	NA	NA	3	1	2	172	87	69	0.0174419	0.0114943	0.0289855	0.00594761	2
C19orf2	BLCA	328	3	0.00914634	-0.421141	1.26651	-0.33252	0.739497	NA	NA	2	1	0	172	87	69	0.0116279	0.0114943	0	0.000133654	1
C19orf29	BLCA	328	5	0.0152439	-0.00151845	0.937791	-0.00161918	0.998708	NA	NA	3	2	0	172	87	69	0.0174419	0.0229885	0	-0.00554665	1
C19orf48	BLCA	328	3	0.00914634	-15.076	1003.57	-0.0150224	0.988014	NA	NA	2	0	1	172	87	69	0.0116279	0	0.0144928	0.0116279	2
C19orf51	BLCA	328	6	0.0182927	-0.220715	0.96459	-0.228818	0.819011	NA	NA	3	2	1	172	87	69	0.0174419	0.0229885	0.0144928	-0.00554665	1
C19orf52	BLCA	328	3	0.00914634	-15.1414	831.874	-0.0182015	0.985478	NA	NA	3	0	0	172	87	69	0.0174419	0	0	0.0174419	3
C19orf54	BLCA	328	2	0.00609756	-14.7919	1027.83	-0.0143914	0.988518	NA	NA	2	0	0	172	87	69	0.0116279	0	0	0.0116279	2
C19orf57	BLCA	328	3	0.00914634	-0.127225	1.23646	-0.102894	0.918047	NA	NA	2	1	0	172	87	69	0.0116279	0.0114943	0	0.000133654	1
C1GALT1	BLCA	328	3	0.00914634	-14.9295	839.639	-0.0177809	0.985814	NA	NA	3	0	0	172	87	69	0.0174419	0	0	0.0174419	3
C1orf107	BLCA	328	8	0.0243902	-0.458062	0.910907	-0.502864	0.61506	NA	NA	4	2	2	172	87	69	0.0232558	0.0229885	0.0289855	0.000267308	2
C1orf110	BLCA	328	4	0.0121951	-0.781151	1.20067	-0.650594	0.515308	NA	NA	3	1	0	172	87	69	0.0174419	0.0114943	0	0.00594761	2
C1orf112	BLCA	328	2	0.00609756	-15.0545	1024.26	-0.014698	0.988273	NA	NA	2	0	0	172	87	69	0.0116279	0	0	0.0116279	2
C1orf113	BLCA	328	3	0.00914634	-0.315685	1.24423	-0.25372	0.799712	NA	NA	2	1	0	172	87	69	0.0116279	0.0114943	0	0.000133654	1
C1orf114	BLCA	328	5	0.0152439	-15.2412	821.354	-0.0185562	0.985195	NA	NA	3	0	2	172	87	69	0.0174419	0	0.0289855	0.0174419	3
C1orf125	BLCA	328	15	0.0457317	-0.364479	0.65648	-0.555202	0.578756	NA	NA	8	4	3	172	87	69	0.0465116	0.045977	0.0434783	0.000534616	4
C1orf127	BLCA	328	5	0.0152439	-0.687897	1.17286	-0.58651	0.557533	NA	NA	3	1	1	172	87	69	0.0174419	0.0114943	0.0144928	0.00594761	2
C1orf128	BLCA	328	3	0.00914634	-15.1474	1028.14	-0.0147328	0.988245	NA	NA	2	0	1	172	87	69	0.0116279	0	0.0144928	0.0116279	2
C1orf130	BLCA	328	2	0.00609756	-15.1006	1027.64	-0.0146945	0.988276	NA	NA	2	0	0	172	87	69	0.0116279	0	0	0.0116279	2
C1orf14	BLCA	328	5	0.0152439	-0.857508	1.18126	-0.725928	0.467883	NA	NA	3	1	1	172	87	69	0.0174419	0.0114943	0.0144928	0.00594761	2
C1orf156	BLCA	328	3	0.00914634	-15.4256	1028.76	-0.0149943	0.988037	NA	NA	2	0	1	172	87	69	0.0116279	0	0.0144928	0.0116279	2
C1orf158	BLCA	328	3	0.00914634	-14.9184	1026.71	-0.0145303	0.988407	NA	NA	2	0	1	172	87	69	0.0116279	0	0.0144928	0.0116279	2
C1orf168	BLCA	328	5	0.0152439	-0.801385	1.18672	-0.675296	0.499488	NA	NA	3	1	1	172	87	69	0.0174419	0.0114943	0.0144928	0.00594761	2
C1orf172	BLCA	328	3	0.00914634	-15.7823	822.256	-0.0191939	0.984686	NA	NA	3	0	0	172	87	69	0.0174419	0	0	0.0174419	3
C1orf173	BLCA	328	15	0.0457317	-2.20264	1.08741	-2.02559	0.042807	NA	NA	10	1	4	172	87	69	0.0581395	0.0114943	0.057971	0.0466453	9
C1orf183	BLCA	328	4	0.0121951	-13.8023	624.024	-0.0221182	0.982354	NA	NA	2	0	2	172	87	69	0.0116279	0	0.0289855	0.0116279	2
C1orf187	BLCA	328	2	0.00609756	-0.10271	1.48034	-0.0693825	0.944685	NA	NA	1	1	0	172	87	69	0.00581395	0.0114943	0	-0.0056803	0
C1orf201	BLCA	328	2	0.00609756	-15.078	1026.82	-0.0146841	0.988284	NA	NA	2	0	0	172	87	69	0.0116279	0	0	0.0116279	2
C1orf38	BLCA	328	4	0.0121951	-15.0937	834.909	-0.0180782	0.985576	NA	NA	3	0	1	172	87	69	0.0174419	0	0.0144928	0.0174419	3
C1orf43	BLCA	328	3	0.00914634	-15.0339	833.953	-0.0180273	0.985617	NA	NA	3	0	0	172	87	69	0.0174419	0	0	0.0174419	3
C1orf51	BLCA	328	7	0.0213415	-0.184551	0.954392	-0.19337	0.846669	NA	NA	3	2	2	172	87	69	0.0174419	0.0229885	0.0289855	-0.00554665	1
C1orf54	BLCA	328	4	0.0121951	-0.235025	1.24686	-0.188494	0.85049	NA	NA	2	1	1	172	87	69	0.0116279	0.0114943	0.0144928	0.000133654	1
C1orf83	BLCA	328	2	0.00609756	-15.6585	1002.18	-0.0156244	0.987534	NA	NA	2	0	0	172	87	69	0.0116279	0	0	0.0116279	2
C1orf89	BLCA	328	2	0.00609756	-15.0111	1021.39	-0.0146968	0.988274	NA	NA	2	0	0	172	87	69	0.0116279	0	0	0.0116279	2
C1orf9	BLCA	328	8	0.0243902	-0.884337	1.13499	-0.779158	0.435886	NA	NA	4	1	3	172	87	69	0.0232558	0.0114943	0.0434783	0.0117616	3
C1QTNF2	BLCA	328	2	0.00609756	-15.1588	1027.83	-0.0147484	0.988233	NA	NA	2	0	0	172	87	69	0.0116279	0	0	0.0116279	2
C1QTNF9	BLCA	328	5	0.0152439	-0.0298838	0.95313	-0.0313533	0.974988	NA	NA	3	2	0	172	87	69	0.0174419	0.0229885	0	-0.00554665	1
C1S	BLCA	328	5	0.0152439	-15.1109	833.43	-0.018131	0.985534	NA	NA	3	0	2	172	87	69	0.0174419	0	0.0289855	0.0174419	3
C2	BLCA	328	5	0.0152439	-0.474965	1.17076	-0.405688	0.684972	NA	NA	3	1	1	172	87	69	0.0174419	0.0114943	0.0144928	0.00594761	2
C20orf103	BLCA	328	3	0.00914634	-15.3968	797.889	-0.0192969	0.984604	NA	NA	3	0	0	172	87	69	0.0174419	0	0	0.0174419	3
C20orf117	BLCA	328	6	0.0182927	-0.197853	0.892667	-0.221643	0.824592	NA	NA	4	2	0	172	87	69	0.0232558	0.0229885	0	0.000267308	2
C20orf144	BLCA	328	5	0.0152439	-1.24035	1.15812	-1.071	0.284168	NA	NA	4	1	0	172	87	69	0.0232558	0.0114943	0	0.0117616	3
C20orf151	BLCA	328	3	0.00914634	-0.0707748	1.23361	-0.057372	0.954249	NA	NA	2	1	0	172	87	69	0.0116279	0.0114943	0	0.000133654	1
C20orf20	BLCA	328	3	0.00914634	-0.099316	1.24135	-0.0800066	0.936232	NA	NA	2	1	0	172	87	69	0.0116279	0.0114943	0	0.000133654	1
C20orf4	BLCA	328	4	0.0121951	-0.285434	1.24321	-0.229595	0.818406	NA	NA	2	1	1	172	87	69	0.0116279	0.0114943	0.0144928	0.000133654	1
C20orf94	BLCA	328	7	0.0213415	-0.0213417	0.95027	-0.0224586	0.982082	NA	NA	3	2	2	172	87	69	0.0174419	0.0229885	0.0289855	-0.00554665	1
C21orf58	BLCA	328	3	0.00914634	-15.5582	1021.96	-0.0152239	0.987854	NA	NA	2	0	1	172	87	69	0.0116279	0	0.0144928	0.0116279	2
C21orf63	BLCA	328	3	0.00914634	-0.408314	1.24909	-0.32689	0.743751	NA	NA	2	1	0	172	87	69	0.0116279	0.0114943	0	0.000133654	1
C22orf24	BLCA	328	2	0.00609756	-15.0107	1001.69	-0.0149854	0.988044	NA	NA	2	0	0	172	87	69	0.0116279	0	0	0.0116279	2
C22orf29	BLCA	328	5	0.0152439	-0.0856096	0.94086	-0.0909908	0.9275	NA	NA	3	2	0	172	87	69	0.0174419	0.0229885	0	-0.00554665	1
C22orf9	BLCA	328	4	0.0121951	-15.1974	711.764	-0.0213518	0.982965	NA	NA	4	0	0	172	87	69	0.0232558	0	0	0.0232558	4
C2CD2	BLCA	328	5	0.0152439	-0.205983	1.23969	-0.166157	0.868033	NA	NA	2	1	2	172	87	69	0.0116279	0.0114943	0.0289855	0.000133654	1
C2orf16	BLCA	328	21	0.0640244	-0.112	0.537266	-0.208462	0.834868	0.834868	0.991923	11	7	3	172	87	69	0.0639535	0.0804598	0.0434783	-0.0165063	4
C2orf29	BLCA	328	2	0.00609756	-15.4964	1017.6	-0.0152283	0.98785	NA	NA	2	0	0	172	87	69	0.0116279	0	0	0.0116279	2
C2orf39	BLCA	328	4	0.0121951	-15.5704	820.126	-0.0189853	0.984853	NA	NA	3	0	1	172	87	69	0.0174419	0	0.0144928	0.0174419	3
C2orf43	BLCA	328	3	0.00914634	-15.8068	1016.19	-0.0155549	0.987589	NA	NA	2	0	1	172	87	69	0.0116279	0	0.0144928	0.0116279	2
C2orf44	BLCA	328	8	0.0243902	-14.8698	642.66	-0.0231379	0.98154	NA	NA	5	0	3	172	87	69	0.0290698	0	0.0434783	0.0290698	5
C2orf53	BLCA	328	3	0.00914634	-15.3115	1028.5	-0.0148871	0.988122	NA	NA	2	0	1	172	87	69	0.0116279	0	0.0144928	0.0116279	2
C2orf63	BLCA	328	7	0.0213415	-0.412863	0.899892	-0.458792	0.646384	NA	NA	4	2	1	172	87	69	0.0232558	0.0229885	0.0144928	0.000267308	2
C2orf76	BLCA	328	2	0.00609756	-15.0927	1015.52	-0.014862	0.988142	NA	NA	2	0	0	172	87	69	0.0116279	0	0	0.0116279	2
C2orf77	BLCA	328	5	0.0152439	-0.635755	1.16869	-0.543989	0.586449	NA	NA	3	1	1	172	87	69	0.0174419	0.0114943	0.0144928	0.00594761	2
C2orf86	BLCA	328	6	0.0182927	-0.703381	1.12915	-0.62293	0.53333	NA	NA	4	1	1	172	87	69	0.0232558	0.0114943	0.0144928	0.0117616	3
C3	BLCA	328	13	0.0396341	-0.997369	0.799603	-1.24733	0.212276	NA	NA	9	2	2	172	87	69	0.0523256	0.0229885	0.0289855	0.0293371	7
C3AR1	BLCA	328	2	0.00609756	-15.0654	1017.85	-0.0148012	0.988191	NA	NA	2	0	0	172	87	69	0.0116279	0	0	0.0116279	2
C3orf17	BLCA	328	5	0.0152439	-0.895648	1.13392	-0.789869	0.429604	NA	NA	4	1	0	172	87	69	0.0232558	0.0114943	0	0.0117616	3
C3orf26	BLCA	328	9	0.027439	-0.152247	0.881775	-0.17266	0.862919	NA	NA	4	2	3	172	87	69	0.0232558	0.0229885	0.0434783	0.000267308	2
C3orf59	BLCA	328	5	0.0152439	-0.505264	1.16473	-0.433804	0.664431	NA	NA	3	1	1	172	87	69	0.0174419	0.0114943	0.0144928	0.00594761	2
C3orf62	BLCA	328	5	0.0152439	-1.16909	1.21677	-0.960813	0.336646	NA	NA	3	1	1	172	87	69	0.0174419	0.0114943	0.0144928	0.00594761	2
C3orf63	BLCA	328	5	0.0152439	-15.0281	722.638	-0.0207961	0.983408	NA	NA	4	0	1	172	87	69	0.0232558	0	0.0144928	0.0232558	4
C3orf64	BLCA	328	4	0.0121951	-0.233025	1.24347	-0.187399	0.851347	NA	NA	2	1	1	172	87	69	0.0116279	0.0114943	0.0144928	0.000133654	1
C3orf67	BLCA	328	7	0.0213415	-15.1313	813.324	-0.0186043	0.985157	NA	NA	3	0	4	172	87	69	0.0174419	0	0.057971	0.0174419	3
C3orf70	BLCA	328	16	0.0487805	-0.017682	0.569868	-0.0310283	0.975247	NA	NA	9	6	1	172	87	69	0.0523256	0.0689655	0.0144928	-0.0166399	3
C3orf71	BLCA	328	4	0.0121951	-15.278	799.733	-0.0191038	0.984758	NA	NA	3	0	1	172	87	69	0.0174419	0	0.0144928	0.0174419	3
C4orf23	BLCA	328	3	0.00914634	-15.2785	837.064	-0.0182525	0.985437	NA	NA	3	0	0	172	87	69	0.0174419	0	0	0.0174419	3
C4orf27	BLCA	328	3	0.00914634	-15.2166	783.746	-0.0194152	0.98451	NA	NA	3	0	0	172	87	69	0.0174419	0	0	0.0174419	3
C4orf31	BLCA	328	4	0.0121951	-14.8993	722.831	-0.0206125	0.983555	NA	NA	4	0	0	172	87	69	0.0232558	0	0	0.0232558	4
C4orf35	BLCA	328	4	0.0121951	-0.34752	1.24261	-0.27967	0.779731	NA	NA	2	1	1	172	87	69	0.0116279	0.0114943	0.0144928	0.000133654	1
C5	BLCA	328	5	0.0152439	-15.2815	697.042	-0.0219234	0.982509	NA	NA	4	0	1	172	87	69	0.0232558	0	0.0144928	0.0232558	4
C5orf20	BLCA	328	3	0.00914634	-0.475629	1.27656	-0.372587	0.709456	NA	NA	2	1	0	172	87	69	0.0116279	0.0114943	0	0.000133654	1
C5orf22	BLCA	328	3	0.00914634	-0.268916	1.24386	-0.216196	0.828835	NA	NA	2	1	0	172	87	69	0.0116279	0.0114943	0	0.000133654	1
C5orf25	BLCA	328	3	0.00914634	-0.600208	1.26818	-0.473282	0.636012	NA	NA	2	1	0	172	87	69	0.0116279	0.0114943	0	0.000133654	1
C5orf28	BLCA	328	3	0.00914634	-0.190617	1.23904	-0.153843	0.877733	NA	NA	2	1	0	172	87	69	0.0116279	0.0114943	0	0.000133654	1
C5orf35	BLCA	328	3	0.00914634	-15.4896	1017.06	-0.0152298	0.987849	NA	NA	2	0	1	172	87	69	0.0116279	0	0.0144928	0.0116279	2
C5orf42	BLCA	328	22	0.0670732	-0.289141	0.559458	-0.516823	0.605279	0.605279	0.991923	11	6	5	172	87	69	0.0639535	0.0689655	0.0724638	-0.00501203	5
C5orf44	BLCA	328	2	0.00609756	-13.9721	624.101	-0.0223876	0.982139	NA	NA	2	0	0	172	87	69	0.0116279	0	0	0.0116279	2
C5orf53	BLCA	328	4	0.0121951	-0.579717	1.28274	-0.451937	0.651314	NA	NA	2	1	1	172	87	69	0.0116279	0.0114943	0.0144928	0.000133654	1
C6orf10	BLCA	328	4	0.0121951	-0.771134	1.18307	-0.651808	0.514525	NA	NA	3	1	0	172	87	69	0.0174419	0.0114943	0	0.00594761	2
C6orf105	BLCA	328	3	0.00914634	-0.209799	1.23884	-0.169352	0.86552	NA	NA	2	1	0	172	87	69	0.0116279	0.0114943	0	0.000133654	1
C6orf129	BLCA	328	2	0.00609756	-15.6585	1002.18	-0.0156244	0.987534	NA	NA	2	0	0	172	87	69	0.0116279	0	0	0.0116279	2
C6orf138	BLCA	328	4	0.0121951	-15.2362	836.951	-0.0182045	0.985476	NA	NA	3	0	1	172	87	69	0.0174419	0	0.0144928	0.0174419	3
C6orf154	BLCA	328	2	0.00609756	-0.0118731	1.46302	-0.00811552	0.993525	NA	NA	1	1	0	172	87	69	0.00581395	0.0114943	0	-0.0056803	0
C6orf167	BLCA	328	5	0.0152439	-0.146868	0.960642	-0.152885	0.878489	NA	NA	3	2	0	172	87	69	0.0174419	0.0229885	0	-0.00554665	1
C6orf168	BLCA	328	4	0.0121951	-0.7873	1.19165	-0.660678	0.508819	NA	NA	3	1	0	172	87	69	0.0174419	0.0114943	0	0.00594761	2
C6orf174	BLCA	328	9	0.027439	-0.0611885	0.941209	-0.0650105	0.948166	NA	NA	3	2	4	172	87	69	0.0174419	0.0229885	0.057971	-0.00554665	1
C6orf192	BLCA	328	4	0.0121951	-0.719193	1.17684	-0.61112	0.54112	NA	NA	3	1	0	172	87	69	0.0174419	0.0114943	0	0.00594761	2
C6orf204	BLCA	328	7	0.0213415	-0.113975	0.878929	-0.129675	0.896824	NA	NA	4	2	1	172	87	69	0.0232558	0.0229885	0.0144928	0.000267308	2
C6orf222	BLCA	328	10	0.0304878	-0.43158	0.757366	-0.569844	0.568784	NA	NA	6	3	1	172	87	69	0.0348837	0.0344828	0.0144928	0.000400962	3
C6orf223	BLCA	328	3	0.00914634	-15.2919	824.096	-0.018556	0.985195	NA	NA	3	0	0	172	87	69	0.0174419	0	0	0.0174419	3
C6orf27	BLCA	328	11	0.0335366	-0.593951	0.841776	-0.705593	0.480442	NA	NA	6	2	3	172	87	69	0.0348837	0.0229885	0.0434783	0.0118952	4
C6orf64	BLCA	328	2	0.00609756	-15.6533	1001.59	-0.0156284	0.987531	NA	NA	2	0	0	172	87	69	0.0116279	0	0	0.0116279	2
C6orf81	BLCA	328	2	0.00609756	-14.8538	1027.32	-0.0144588	0.988464	NA	NA	2	0	0	172	87	69	0.0116279	0	0	0.0116279	2
C7orf23	BLCA	328	3	0.00914634	-14.9714	829.769	-0.0180428	0.985605	NA	NA	3	0	0	172	87	69	0.0174419	0	0	0.0174419	3
C7orf27	BLCA	328	4	0.0121951	-15.2479	820.303	-0.0185881	0.98517	NA	NA	3	0	1	172	87	69	0.0174419	0	0.0144928	0.0174419	3
C7orf29	BLCA	328	2	0.00609756	-15.5582	1021.96	-0.0152239	0.987854	NA	NA	2	0	0	172	87	69	0.0116279	0	0	0.0116279	2
C7orf30	BLCA	328	5	0.0152439	-0.506881	1.16316	-0.43578	0.662996	NA	NA	3	1	1	172	87	69	0.0174419	0.0114943	0.0144928	0.00594761	2
C7orf33	BLCA	328	3	0.00914634	-15.0649	838.863	-0.0179587	0.985672	NA	NA	3	0	0	172	87	69	0.0174419	0	0	0.0174419	3
C7orf36	BLCA	328	4	0.0121951	-15.0643	827.766	-0.0181988	0.98548	NA	NA	3	0	1	172	87	69	0.0174419	0	0.0144928	0.0174419	3
C7orf43	BLCA	328	4	0.0121951	-15.1608	718.321	-0.0211059	0.983161	NA	NA	4	0	0	172	87	69	0.0232558	0	0	0.0232558	4
C8A	BLCA	328	5	0.0152439	-0.600927	1.20319	-0.499445	0.617466	NA	NA	3	1	1	172	87	69	0.0174419	0.0114943	0.0144928	0.00594761	2
C8orf34	BLCA	328	7	0.0213415	-15.2863	694.124	-0.0220224	0.98243	NA	NA	4	0	3	172	87	69	0.0232558	0	0.0434783	0.0232558	4
C8orf37	BLCA	328	3	0.00914634	-15.4457	830.817	-0.018591	0.985167	NA	NA	3	0	0	172	87	69	0.0174419	0	0	0.0174419	3
C8orf42	BLCA	328	2	0.00609756	-15.2236	1025.11	-0.0148508	0.988151	NA	NA	2	0	0	172	87	69	0.0116279	0	0	0.0116279	2
C8orf45	BLCA	328	4	0.0121951	-15.4957	815.289	-0.0190063	0.984836	NA	NA	3	0	1	172	87	69	0.0174419	0	0.0144928	0.0174419	3
C8orf74	BLCA	328	3	0.00914634	-15.9773	1025.77	-0.0155759	0.987573	NA	NA	2	0	1	172	87	69	0.0116279	0	0.0144928	0.0116279	2
C8orf80	BLCA	328	2	0.00609756	-15.6416	1000.23	-0.015638	0.987523	NA	NA	2	0	0	172	87	69	0.0116279	0	0	0.0116279	2
C9	BLCA	328	7	0.0213415	-1.16918	1.15878	-1.00898	0.312984	NA	NA	4	1	2	172	87	69	0.0232558	0.0114943	0.0289855	0.0117616	3
C9orf117	BLCA	328	2	0.00609756	-14.8761	1022.23	-0.0145525	0.988389	NA	NA	2	0	0	172	87	69	0.0116279	0	0	0.0116279	2
C9orf152	BLCA	328	2	0.00609756	-15.2128	1025.01	-0.0148416	0.988159	NA	NA	2	0	0	172	87	69	0.0116279	0	0	0.0116279	2
C9orf170	BLCA	328	2	0.00609756	-15.4377	1012.43	-0.0152481	0.987834	NA	NA	2	0	0	172	87	69	0.0116279	0	0	0.0116279	2
C9orf24	BLCA	328	4	0.0121951	-0.78709	1.19976	-0.656042	0.511797	NA	NA	3	1	0	172	87	69	0.0174419	0.0114943	0	0.00594761	2
C9orf30	BLCA	328	2	0.00609756	-15.549	988.19	-0.0157349	0.987446	NA	NA	2	0	0	172	87	69	0.0116279	0	0	0.0116279	2
C9orf43	BLCA	328	4	0.0121951	-0.376269	1.25162	-0.300626	0.7637	NA	NA	2	1	1	172	87	69	0.0116279	0.0114943	0.0144928	0.000133654	1
C9orf5	BLCA	328	6	0.0182927	-15.0125	644.547	-0.0232915	0.981418	NA	NA	5	0	1	172	87	69	0.0290698	0	0.0144928	0.0290698	5
C9orf50	BLCA	328	4	0.0121951	-0.681665	1.27286	-0.535538	0.592278	NA	NA	2	1	1	172	87	69	0.0116279	0.0114943	0.0144928	0.000133654	1
C9orf64	BLCA	328	4	0.0121951	-15.024	1028.72	-0.0146045	0.988348	NA	NA	2	0	2	172	87	69	0.0116279	0	0.0289855	0.0116279	2
C9orf79	BLCA	328	4	0.0121951	-0.483477	1.25779	-0.384387	0.700692	NA	NA	2	1	1	172	87	69	0.0116279	0.0114943	0.0144928	0.000133654	1
C9orf80	BLCA	328	2	0.00609756	-14.9221	1025.19	-0.0145555	0.988387	NA	NA	2	0	0	172	87	69	0.0116279	0	0	0.0116279	2
C9orf84	BLCA	328	8	0.0243902	-0.380829	0.895297	-0.425366	0.67057	NA	NA	4	2	2	172	87	69	0.0232558	0.0229885	0.0289855	0.000267308	2
C9orf86	BLCA	328	4	0.0121951	-14.9015	836.872	-0.0178062	0.985793	NA	NA	3	0	1	172	87	69	0.0174419	0	0.0144928	0.0174419	3
C9orf95	BLCA	328	3	0.00914634	-0.276426	1.25067	-0.221023	0.825075	NA	NA	2	1	0	172	87	69	0.0116279	0.0114943	0	0.000133654	1
C9orf98	BLCA	328	5	0.0152439	-0.576082	1.17244	-0.491351	0.623178	NA	NA	3	1	1	172	87	69	0.0174419	0.0114943	0.0144928	0.00594761	2
CA10	BLCA	328	6	0.0182927	-0.869672	1.13319	-0.767456	0.442811	NA	NA	4	1	1	172	87	69	0.0232558	0.0114943	0.0144928	0.0117616	3
CA11	BLCA	328	2	0.00609756	-14.7745	1021.43	-0.0144645	0.988459	NA	NA	2	0	0	172	87	69	0.0116279	0	0	0.0116279	2
CA9	BLCA	328	3	0.00914634	-15.1834	828.852	-0.0183186	0.985385	NA	NA	3	0	0	172	87	69	0.0174419	0	0	0.0174419	3
CABC1	BLCA	328	4	0.0121951	-0.211221	1.23899	-0.170478	0.864634	NA	NA	2	1	1	172	87	69	0.0116279	0.0114943	0.0144928	0.000133654	1
CABLES2	BLCA	328	3	0.00914634	-15.2967	1027.95	-0.0148808	0.988127	NA	NA	2	0	1	172	87	69	0.0116279	0	0.0144928	0.0116279	2
CABP4	BLCA	328	3	0.00914634	-0.0103835	1.23317	-0.00842018	0.993282	NA	NA	2	1	0	172	87	69	0.0116279	0.0114943	0	0.000133654	1
CACHD1	BLCA	328	7	0.0213415	-0.985859	1.10533	-0.891918	0.372437	NA	NA	5	1	1	172	87	69	0.0290698	0.0114943	0.0144928	0.0175755	4
CACNA1B	BLCA	328	13	0.0396341	-0.132907	0.728186	-0.182517	0.855177	NA	NA	6	3	4	172	87	69	0.0348837	0.0344828	0.057971	0.000400962	3
CACNA1C	BLCA	328	12	0.0365854	-0.333522	0.708844	-0.470515	0.637987	NA	NA	7	3	2	172	87	69	0.0406977	0.0344828	0.0289855	0.00621492	4
CACNA1D	BLCA	328	11	0.0335366	-1.48174	1.09811	-1.34936	0.177222	NA	NA	7	1	3	172	87	69	0.0406977	0.0114943	0.0434783	0.0292034	6
CACNA1E	BLCA	328	16	0.0487805	-0.949932	0.813192	-1.16815	0.242746	NA	NA	8	2	6	172	87	69	0.0465116	0.0229885	0.0869565	0.0235231	6
CACNA1F	BLCA	328	8	0.0243902	-0.103391	0.958092	-0.107914	0.914064	NA	NA	3	2	3	172	87	69	0.0174419	0.0229885	0.0434783	-0.00554665	1
CACNA2D4	BLCA	328	8	0.0243902	-1.0761	1.11144	-0.968211	0.332939	NA	NA	5	1	2	172	87	69	0.0290698	0.0114943	0.0289855	0.0175755	4
CACNB2	BLCA	328	6	0.0182927	-0.554819	1.17002	-0.474196	0.63536	NA	NA	3	1	2	172	87	69	0.0174419	0.0114943	0.0289855	0.00594761	2
CACNG3	BLCA	328	2	0.00609756	-15.3066	997.147	-0.0153504	0.987753	NA	NA	2	0	0	172	87	69	0.0116279	0	0	0.0116279	2
CACNG4	BLCA	328	5	0.0152439	-0.0163528	0.940956	-0.0173789	0.986134	NA	NA	3	2	0	172	87	69	0.0174419	0.0229885	0	-0.00554665	1
CACNG5	BLCA	328	6	0.0182927	-0.864828	1.19107	-0.726091	0.467783	NA	NA	3	1	2	172	87	69	0.0174419	0.0114943	0.0289855	0.00594761	2
CACNG7	BLCA	328	5	0.0152439	-0.644213	1.17752	-0.547093	0.584315	NA	NA	3	1	1	172	87	69	0.0174419	0.0114943	0.0144928	0.00594761	2
CACNG8	BLCA	328	3	0.00914634	-0.116459	1.23536	-0.0942713	0.924894	NA	NA	2	1	0	172	87	69	0.0116279	0.0114943	0	0.000133654	1
CAD	BLCA	328	13	0.0396341	-0.082803	0.728702	-0.113631	0.90953	NA	NA	6	3	4	172	87	69	0.0348837	0.0344828	0.057971	0.000400962	3
CADPS	BLCA	328	15	0.0457317	-0.344504	0.656193	-0.525004	0.59958	NA	NA	8	4	3	172	87	69	0.0465116	0.045977	0.0434783	0.000534616	4
CAGE1	BLCA	328	6	0.0182927	-0.967977	1.20586	-0.802727	0.422133	NA	NA	3	1	2	172	87	69	0.0174419	0.0114943	0.0289855	0.00594761	2
CALCOCO1	BLCA	328	5	0.0152439	-0.0420329	0.956288	-0.0439542	0.964941	NA	NA	3	2	0	172	87	69	0.0174419	0.0229885	0	-0.00554665	1
CALCRL	BLCA	328	5	0.0152439	-0.643651	1.16754	-0.551286	0.581438	NA	NA	3	1	1	172	87	69	0.0174419	0.0114943	0.0144928	0.00594761	2
CALD1	BLCA	328	12	0.0365854	-0.473281	0.726257	-0.651672	0.514613	NA	NA	7	3	2	172	87	69	0.0406977	0.0344828	0.0289855	0.00621492	4
CALHM2	BLCA	328	3	0.00914634	-15.1646	835.361	-0.0181534	0.985516	NA	NA	3	0	0	172	87	69	0.0174419	0	0	0.0174419	3
CALU	BLCA	328	3	0.00914634	-0.295152	1.24111	-0.237813	0.812026	NA	NA	2	1	0	172	87	69	0.0116279	0.0114943	0	0.000133654	1
CAMK1	BLCA	328	4	0.0121951	-15.0984	832.773	-0.0181302	0.985535	NA	NA	3	0	1	172	87	69	0.0174419	0	0.0144928	0.0174419	3
CAMK1D	BLCA	328	4	0.0121951	-0.428319	1.17257	-0.365282	0.714901	NA	NA	3	1	0	172	87	69	0.0174419	0.0114943	0	0.00594761	2
CAMK4	BLCA	328	3	0.00914634	-15.4434	1012.98	-0.0152455	0.987836	NA	NA	2	0	1	172	87	69	0.0116279	0	0.0144928	0.0116279	2
CAMKK2	BLCA	328	4	0.0121951	-0.209973	1.24588	-0.168534	0.866164	NA	NA	2	1	1	172	87	69	0.0116279	0.0114943	0.0144928	0.000133654	1
CAMLG	BLCA	328	3	0.00914634	-13.8638	624.135	-0.0222129	0.982278	NA	NA	2	0	1	172	87	69	0.0116279	0	0.0144928	0.0116279	2
CAMSAP1	BLCA	328	7	0.0213415	-0.827963	1.13314	-0.730679	0.464976	NA	NA	4	1	2	172	87	69	0.0232558	0.0114943	0.0289855	0.0117616	3
CAMSAP1L1	BLCA	328	12	0.0365854	-1.1983	0.818804	-1.46348	0.143337	NA	NA	9	2	1	172	87	69	0.0523256	0.0229885	0.0144928	0.0293371	7
CAND1	BLCA	328	8	0.0243902	-0.447533	0.862986	-0.518586	0.604049	NA	NA	5	2	1	172	87	69	0.0290698	0.0229885	0.0144928	0.00608126	3
CAND2	BLCA	328	3	0.00914634	-14.9468	1023.47	-0.014604	0.988348	NA	NA	2	0	1	172	87	69	0.0116279	0	0.0144928	0.0116279	2
CAPN1	BLCA	328	4	0.0121951	-0.332192	1.16473	-0.28521	0.775483	NA	NA	3	1	0	172	87	69	0.0174419	0.0114943	0	0.00594761	2
CAPN5	BLCA	328	3	0.00914634	-15.0512	1025.46	-0.0146776	0.988289	NA	NA	2	0	1	172	87	69	0.0116279	0	0.0144928	0.0116279	2
CAPN6	BLCA	328	3	0.00914634	-0.353022	1.28362	-0.27502	0.783301	NA	NA	2	1	0	172	87	69	0.0116279	0.0114943	0	0.000133654	1
CAPN9	BLCA	328	6	0.0182927	-1.22109	1.16327	-1.0497	0.293855	NA	NA	4	1	1	172	87	69	0.0232558	0.0114943	0.0144928	0.0117616	3
CAPRIN2	BLCA	328	7	0.0213415	-0.029263	0.936486	-0.0312476	0.975072	NA	NA	3	2	2	172	87	69	0.0174419	0.0229885	0.0289855	-0.00554665	1
CAPZA1	BLCA	328	3	0.00914634	-0.231067	1.2484	-0.185091	0.853158	NA	NA	2	1	0	172	87	69	0.0116279	0.0114943	0	0.000133654	1
CARD10	BLCA	328	4	0.0121951	-0.0961138	1.23626	-0.0777453	0.938031	NA	NA	2	1	1	172	87	69	0.0116279	0.0114943	0.0144928	0.000133654	1
CARD14	BLCA	328	6	0.0182927	-14.9628	644.478	-0.0232169	0.981477	NA	NA	5	0	1	172	87	69	0.0290698	0	0.0144928	0.0290698	5
CARD16	BLCA	328	3	0.00914634	-0.289131	1.24078	-0.233025	0.815742	NA	NA	2	1	0	172	87	69	0.0116279	0.0114943	0	0.000133654	1
CARD6	BLCA	328	11	0.0335366	-0.285603	0.674431	-0.423473	0.67195	NA	NA	7	4	0	172	87	69	0.0406977	0.045977	0	-0.00527934	3
CARKD	BLCA	328	4	0.0121951	-0.407223	1.2841	-0.317127	0.751147	NA	NA	2	1	1	172	87	69	0.0116279	0.0114943	0.0144928	0.000133654	1
CARM1	BLCA	328	5	0.0152439	-14.9025	645.46	-0.0230881	0.98158	NA	NA	5	0	0	172	87	69	0.0290698	0	0	0.0290698	5
CARS2	BLCA	328	6	0.0182927	-0.896922	1.18862	-0.754593	0.450493	NA	NA	3	1	2	172	87	69	0.0174419	0.0114943	0.0289855	0.00594761	2
CASC1	BLCA	328	10	0.0304878	-1.40435	1.10075	-1.27581	0.202022	NA	NA	6	1	3	172	87	69	0.0348837	0.0114943	0.0434783	0.0233895	5
CASC4	BLCA	328	5	0.0152439	-0.0318796	0.937761	-0.0339954	0.972881	NA	NA	3	2	0	172	87	69	0.0174419	0.0229885	0	-0.00554665	1
CASC5	BLCA	328	16	0.0487805	-0.960413	0.702276	-1.36757	0.171446	NA	NA	10	3	3	172	87	69	0.0581395	0.0344828	0.0434783	0.0236568	7
CASD1	BLCA	328	5	0.0152439	-0.871183	1.20507	-0.722929	0.469724	NA	NA	3	1	1	172	87	69	0.0174419	0.0114943	0.0144928	0.00594761	2
CASKIN1	BLCA	328	5	0.0152439	-15.4236	702.021	-0.0219703	0.982472	NA	NA	4	0	1	172	87	69	0.0232558	0	0.0144928	0.0232558	4
CASP5	BLCA	328	6	0.0182927	-0.652801	1.19968	-0.544145	0.586342	NA	NA	3	1	2	172	87	69	0.0174419	0.0114943	0.0289855	0.00594761	2
CASP7	BLCA	328	4	0.0121951	-0.0800623	1.23524	-0.0648153	0.948321	NA	NA	2	1	1	172	87	69	0.0116279	0.0114943	0.0144928	0.000133654	1
CASP8	BLCA	328	13	0.0396341	-0.0244759	0.685493	-0.0357055	0.971517	NA	NA	6	4	3	172	87	69	0.0348837	0.045977	0.0434783	-0.0110933	2
CASQ2	BLCA	328	5	0.0152439	-0.879481	1.13184	-0.777038	0.437136	NA	NA	4	1	0	172	87	69	0.0232558	0.0114943	0	0.0117616	3
CAST	BLCA	328	4	0.0121951	-15.0478	838.095	-0.0179548	0.985675	NA	NA	3	0	1	172	87	69	0.0174419	0	0.0144928	0.0174419	3
CASZ1	BLCA	328	6	0.0182927	-0.111852	1.2394	-0.0902468	0.928091	NA	NA	2	1	3	172	87	69	0.0116279	0.0114943	0.0434783	0.000133654	1
CATSPERB	BLCA	328	9	0.027439	-0.0244353	0.942008	-0.0259396	0.979306	NA	NA	3	2	4	172	87	69	0.0174419	0.0229885	0.057971	-0.00554665	1
CATSPERG	BLCA	328	9	0.027439	-0.53304	0.833549	-0.639482	0.522509	NA	NA	6	2	1	172	87	69	0.0348837	0.0229885	0.0144928	0.0118952	4
CBFA2T2	BLCA	328	7	0.0213415	-0.280571	0.888346	-0.315836	0.752127	NA	NA	4	2	1	172	87	69	0.0232558	0.0229885	0.0144928	0.000267308	2
CBFA2T3	BLCA	328	5	0.0152439	-1.05608	1.15016	-0.918203	0.358512	NA	NA	4	1	0	172	87	69	0.0232558	0.0114943	0	0.0117616	3
CBFB	BLCA	328	2	0.00609756	-15.1939	1025.9	-0.0148102	0.988184	NA	NA	2	0	0	172	87	69	0.0116279	0	0	0.0116279	2
CBLL1	BLCA	328	3	0.00914634	-15.4979	814.517	-0.0190271	0.984819	NA	NA	3	0	0	172	87	69	0.0174419	0	0	0.0174419	3
CC2D1B	BLCA	328	6	0.0182927	-15.096	724.98	-0.0208227	0.983387	NA	NA	4	0	2	172	87	69	0.0232558	0	0.0289855	0.0232558	4
CCDC102B	BLCA	328	7	0.0213415	-15.791	823.124	-0.0191842	0.984694	NA	NA	3	0	4	172	87	69	0.0174419	0	0.057971	0.0174419	3
CCDC104	BLCA	328	3	0.00914634	-15.0987	840.21	-0.0179702	0.985663	NA	NA	3	0	0	172	87	69	0.0174419	0	0	0.0174419	3
CCDC108	BLCA	328	16	0.0487805	-1.11264	0.701717	-1.58559	0.112832	NA	NA	11	3	2	172	87	69	0.0639535	0.0344828	0.0289855	0.0294707	8
CCDC109A	BLCA	328	3	0.00914634	-0.243063	1.24325	-0.195506	0.844997	NA	NA	2	1	0	172	87	69	0.0116279	0.0114943	0	0.000133654	1
CCDC11	BLCA	328	5	0.0152439	-0.194513	0.961285	-0.202347	0.839646	NA	NA	3	2	0	172	87	69	0.0174419	0.0229885	0	-0.00554665	1
CCDC120	BLCA	328	5	0.0152439	-14.9102	725.084	-0.0205634	0.983594	NA	NA	4	0	1	172	87	69	0.0232558	0	0.0144928	0.0232558	4
CCDC123	BLCA	328	6	0.0182927	-0.338481	0.901529	-0.375452	0.707324	NA	NA	4	2	0	172	87	69	0.0232558	0.0229885	0	0.000267308	2
CCDC129	BLCA	328	7	0.0213415	-0.0299691	0.956646	-0.0313272	0.975009	NA	NA	3	2	2	172	87	69	0.0174419	0.0229885	0.0289855	-0.00554665	1
CCDC135	BLCA	328	7	0.0213415	-0.358554	0.89944	-0.398641	0.690157	NA	NA	4	2	1	172	87	69	0.0232558	0.0229885	0.0144928	0.000267308	2
CCDC14	BLCA	328	3	0.00914634	-15.094	1011.85	-0.0149173	0.988098	NA	NA	2	0	1	172	87	69	0.0116279	0	0.0144928	0.0116279	2
CCDC141	BLCA	328	9	0.027439	-1.56088	1.10171	-1.41677	0.15655	NA	NA	7	1	1	172	87	69	0.0406977	0.0114943	0.0144928	0.0292034	6
CCDC146	BLCA	328	5	0.0152439	-15.5088	634.215	-0.0244536	0.980491	NA	NA	5	0	0	172	87	69	0.0290698	0	0	0.0290698	5
CCDC147	BLCA	328	6	0.0182927	-15.3849	705.446	-0.0218088	0.982601	NA	NA	4	0	2	172	87	69	0.0232558	0	0.0289855	0.0232558	4
CCDC149	BLCA	328	2	0.00609756	-13.9768	624.166	-0.0223927	0.982135	NA	NA	2	0	0	172	87	69	0.0116279	0	0	0.0116279	2
CCDC151	BLCA	328	5	0.0152439	-0.620932	1.17775	-0.527218	0.598042	NA	NA	3	1	1	172	87	69	0.0174419	0.0114943	0.0144928	0.00594761	2
CCDC155	BLCA	328	4	0.0121951	-15.509	813.023	-0.0190757	0.984781	NA	NA	3	0	1	172	87	69	0.0174419	0	0.0144928	0.0174419	3
CCDC158	BLCA	328	7	0.0213415	-1.32343	1.12454	-1.17686	0.239251	NA	NA	5	1	1	172	87	69	0.0290698	0.0114943	0.0144928	0.0175755	4
CCDC17	BLCA	328	3	0.00914634	-15.2981	1024.13	-0.0149377	0.988082	NA	NA	2	0	1	172	87	69	0.0116279	0	0.0144928	0.0116279	2
CCDC19	BLCA	328	6	0.0182927	-0.512763	0.917518	-0.558859	0.576258	NA	NA	4	2	0	172	87	69	0.0232558	0.0229885	0	0.000267308	2
CCDC21	BLCA	328	3	0.00914634	-0.672192	1.28217	-0.524262	0.600096	NA	NA	2	1	0	172	87	69	0.0116279	0.0114943	0	0.000133654	1
CCDC27	BLCA	328	6	0.0182927	-0.148733	0.96146	-0.154695	0.877062	NA	NA	3	2	1	172	87	69	0.0174419	0.0229885	0.0144928	-0.00554665	1
CCDC34	BLCA	328	4	0.0121951	-15.2947	837.055	-0.0182721	0.985422	NA	NA	3	0	1	172	87	69	0.0174419	0	0.0144928	0.0174419	3
CCDC36	BLCA	328	10	0.0304878	-0.42446	0.757543	-0.560311	0.575267	NA	NA	6	3	1	172	87	69	0.0348837	0.0344828	0.0144928	0.000400962	3
CCDC37	BLCA	328	5	0.0152439	-0.186078	0.964265	-0.192973	0.84698	NA	NA	3	2	0	172	87	69	0.0174419	0.0229885	0	-0.00554665	1
CCDC39	BLCA	328	8	0.0243902	-16.382	1030.72	-0.0158938	0.987319	NA	NA	5	0	3	172	87	69	0.0290698	0	0.0434783	0.0290698	5
CCDC46	BLCA	328	6	0.0182927	-1.24146	1.12974	-1.09889	0.271816	NA	NA	5	1	0	172	87	69	0.0290698	0.0114943	0	0.0175755	4
CCDC47	BLCA	328	8	0.0243902	-0.0846299	0.820981	-0.103084	0.917896	NA	NA	4	3	1	172	87	69	0.0232558	0.0344828	0.0144928	-0.0112269	1
CCDC48	BLCA	328	3	0.00914634	-15.0841	840.27	-0.0179515	0.985678	NA	NA	3	0	0	172	87	69	0.0174419	0	0	0.0174419	3
CCDC51	BLCA	328	4	0.0121951	-0.808786	1.18163	-0.684465	0.493682	NA	NA	3	1	0	172	87	69	0.0174419	0.0114943	0	0.00594761	2
CCDC54	BLCA	328	5	0.0152439	-0.654904	1.28245	-0.510668	0.609584	NA	NA	2	1	2	172	87	69	0.0116279	0.0114943	0.0289855	0.000133654	1
CCDC57	BLCA	328	9	0.027439	-0.0632079	0.757415	-0.0834522	0.933492	NA	NA	5	3	1	172	87	69	0.0290698	0.0344828	0.0144928	-0.00541299	2
CCDC62	BLCA	328	5	0.0152439	-0.964477	1.13409	-0.850443	0.395079	NA	NA	4	1	0	172	87	69	0.0232558	0.0114943	0	0.0117616	3
CCDC63	BLCA	328	7	0.0213415	-0.92615	1.14011	-0.812331	0.416602	NA	NA	4	1	2	172	87	69	0.0232558	0.0114943	0.0289855	0.0117616	3
CCDC65	BLCA	328	3	0.00914634	-0.494424	1.2823	-0.385577	0.69981	NA	NA	2	1	0	172	87	69	0.0116279	0.0114943	0	0.000133654	1
CCDC73	BLCA	328	9	0.027439	-1.11057	0.850268	-1.30614	0.191503	NA	NA	7	2	0	172	87	69	0.0406977	0.0229885	0	0.0177092	5
CCDC74A	BLCA	328	3	0.00914634	-0.0755109	1.24079	-0.060857	0.951473	NA	NA	2	1	0	172	87	69	0.0116279	0.0114943	0	0.000133654	1
CCDC78	BLCA	328	4	0.0121951	-15.2523	796.782	-0.0191423	0.984728	NA	NA	3	0	1	172	87	69	0.0174419	0	0.0144928	0.0174419	3
CCDC8	BLCA	328	4	0.0121951	-0.186586	1.23585	-0.150978	0.879993	NA	NA	2	1	1	172	87	69	0.0116279	0.0114943	0.0144928	0.000133654	1
CCDC80	BLCA	328	6	0.0182927	-0.226371	0.96334	-0.234986	0.81422	NA	NA	3	2	1	172	87	69	0.0174419	0.0229885	0.0144928	-0.00554665	1
CCDC85A	BLCA	328	5	0.0152439	-0.187238	1.24086	-0.150894	0.88006	NA	NA	2	1	2	172	87	69	0.0116279	0.0114943	0.0289855	0.000133654	1
CCDC86	BLCA	328	4	0.0121951	-0.359051	1.24558	-0.288261	0.773147	NA	NA	2	1	1	172	87	69	0.0116279	0.0114943	0.0144928	0.000133654	1
CCDC88C	BLCA	328	6	0.0182927	-1.03304	1.15381	-0.895323	0.370615	NA	NA	4	1	1	172	87	69	0.0232558	0.0114943	0.0144928	0.0117616	3
CCDC90B	BLCA	328	2	0.00609756	-14.8389	1006.9	-0.0147372	0.988242	NA	NA	2	0	0	172	87	69	0.0116279	0	0	0.0116279	2
CCDC97	BLCA	328	4	0.0121951	-14.1024	624.166	-0.0225939	0.981974	NA	NA	2	0	2	172	87	69	0.0116279	0	0.0289855	0.0116279	2
CCHCR1	BLCA	328	10	0.0304878	-0.876781	0.828827	-1.05786	0.29012	NA	NA	7	2	1	172	87	69	0.0406977	0.0229885	0.0144928	0.0177092	5
CCKBR	BLCA	328	6	0.0182927	-1.152	1.1583	-0.994566	0.319947	NA	NA	4	1	1	172	87	69	0.0232558	0.0114943	0.0144928	0.0117616	3
CCL22	BLCA	328	2	0.00609756	-15.362	956.571	-0.0160594	0.987187	NA	NA	2	0	0	172	87	69	0.0116279	0	0	0.0116279	2
CCL7	BLCA	328	2	0.00609756	-14.966	1026.88	-0.0145743	0.988372	NA	NA	2	0	0	172	87	69	0.0116279	0	0	0.0116279	2
CCM2	BLCA	328	5	0.0152439	-14.936	647.08	-0.0230822	0.981585	NA	NA	5	0	0	172	87	69	0.0290698	0	0	0.0290698	5
CCNB1	BLCA	328	3	0.00914634	-0.361274	1.25009	-0.288999	0.772582	NA	NA	2	1	0	172	87	69	0.0116279	0.0114943	0	0.000133654	1
CCNB3	BLCA	328	7	0.0213415	-1.2009	1.11725	-1.07486	0.282436	NA	NA	5	1	1	172	87	69	0.0290698	0.0114943	0.0144928	0.0175755	4
CCND3	BLCA	328	4	0.0121951	-0.48321	1.16539	-0.414633	0.67841	NA	NA	3	1	0	172	87	69	0.0174419	0.0114943	0	0.00594761	2
CCNE2	BLCA	328	7	0.0213415	-0.62331	0.878216	-0.709745	0.477862	NA	NA	5	2	0	172	87	69	0.0290698	0.0229885	0	0.00608126	3
CCNF	BLCA	328	6	0.0182927	-0.361946	0.898902	-0.402653	0.687203	NA	NA	4	2	0	172	87	69	0.0232558	0.0229885	0	0.000267308	2
CCNJL	BLCA	328	2	0.00609756	-15.3326	1029.12	-0.0148988	0.988113	NA	NA	2	0	0	172	87	69	0.0116279	0	0	0.0116279	2
CCNK	BLCA	328	2	0.00609756	-15.087	1015.8	-0.0148523	0.98815	NA	NA	2	0	0	172	87	69	0.0116279	0	0	0.0116279	2
CCNL2	BLCA	328	5	0.0152439	-1.0368	1.14108	-0.908618	0.363552	NA	NA	4	1	0	172	87	69	0.0232558	0.0114943	0	0.0117616	3
CCR3	BLCA	328	3	0.00914634	-14.9502	1026.7	-0.0145614	0.988382	NA	NA	2	0	1	172	87	69	0.0116279	0	0.0144928	0.0116279	2
CCR5	BLCA	328	3	0.00914634	-15.4291	811.292	-0.0190179	0.984827	NA	NA	3	0	0	172	87	69	0.0174419	0	0	0.0174419	3
CCT3	BLCA	328	5	0.0152439	-0.062749	0.937846	-0.0669075	0.946655	NA	NA	3	2	0	172	87	69	0.0174419	0.0229885	0	-0.00554665	1
CD101	BLCA	328	15	0.0457317	-0.320645	0.628949	-0.50981	0.610184	NA	NA	9	4	2	172	87	69	0.0523256	0.045977	0.0289855	0.00634857	5
CD163L1	BLCA	328	7	0.0213415	-0.509145	1.25456	-0.405836	0.684863	NA	NA	2	1	4	172	87	69	0.0116279	0.0114943	0.057971	0.000133654	1
CD1B	BLCA	328	3	0.00914634	-0.292682	1.24288	-0.235488	0.81383	NA	NA	2	1	0	172	87	69	0.0116279	0.0114943	0	0.000133654	1
CD1C	BLCA	328	2	0.00609756	-13.9949	624.069	-0.0224252	0.982109	NA	NA	2	0	0	172	87	69	0.0116279	0	0	0.0116279	2
CD1D	BLCA	328	10	0.0304878	-0.642667	0.847197	-0.758581	0.448103	NA	NA	6	2	2	172	87	69	0.0348837	0.0229885	0.0289855	0.0118952	4
CD200	BLCA	328	5	0.0152439	-15.1047	715.344	-0.0211153	0.983154	NA	NA	4	0	1	172	87	69	0.0232558	0	0.0144928	0.0232558	4
CD22	BLCA	328	3	0.00914634	-14.8167	1027.76	-0.0144165	0.988498	NA	NA	2	0	1	172	87	69	0.0116279	0	0.0144928	0.0116279	2
CD226	BLCA	328	5	0.0152439	-0.774046	1.18374	-0.653898	0.513178	NA	NA	3	1	1	172	87	69	0.0174419	0.0114943	0.0144928	0.00594761	2
CD2AP	BLCA	328	8	0.0243902	-0.323163	0.901859	-0.35833	0.720096	NA	NA	4	2	2	172	87	69	0.0232558	0.0229885	0.0289855	0.000267308	2
CD300C	BLCA	328	3	0.00914634	-0.167322	1.24523	-0.13437	0.89311	NA	NA	2	1	0	172	87	69	0.0116279	0.0114943	0	0.000133654	1
CD300E	BLCA	328	2	0.00609756	-14.8047	1024.04	-0.0144571	0.988465	NA	NA	2	0	0	172	87	69	0.0116279	0	0	0.0116279	2
CD33	BLCA	328	4	0.0121951	-0.418449	1.27724	-0.327619	0.743199	NA	NA	2	1	1	172	87	69	0.0116279	0.0114943	0.0144928	0.000133654	1
CD34	BLCA	328	3	0.00914634	-15.0104	1023.09	-0.0146717	0.988294	NA	NA	2	0	1	172	87	69	0.0116279	0	0.0144928	0.0116279	2
CD3E	BLCA	328	2	0.00609756	-15.5887	993.635	-0.0156886	0.987483	NA	NA	2	0	0	172	87	69	0.0116279	0	0	0.0116279	2
CD3EAP	BLCA	328	5	0.0152439	-0.180738	1.24333	-0.145366	0.884422	NA	NA	2	1	2	172	87	69	0.0116279	0.0114943	0.0289855	0.000133654	1
CD40	BLCA	328	3	0.00914634	-0.270022	1.24102	-0.217581	0.827756	NA	NA	2	1	0	172	87	69	0.0116279	0.0114943	0	0.000133654	1
CD46	BLCA	328	6	0.0182927	-0.320531	0.893398	-0.358777	0.719762	NA	NA	4	2	0	172	87	69	0.0232558	0.0229885	0	0.000267308	2
CD5L	BLCA	328	5	0.0152439	-1.06444	1.15562	-0.921099	0.356999	NA	NA	4	1	0	172	87	69	0.0232558	0.0114943	0	0.0117616	3
CD63	BLCA	328	3	0.00914634	-14.8372	835.894	-0.0177501	0.985838	NA	NA	3	0	0	172	87	69	0.0174419	0	0	0.0174419	3
CD79A	BLCA	328	3	0.00914634	-0.106857	1.23655	-0.086415	0.931137	NA	NA	2	1	0	172	87	69	0.0116279	0.0114943	0	0.000133654	1
CD93	BLCA	328	8	0.0243902	-0.369127	0.899734	-0.410262	0.681614	NA	NA	4	2	2	172	87	69	0.0232558	0.0229885	0.0289855	0.000267308	2
CD96	BLCA	328	8	0.0243902	-0.520074	0.863444	-0.602325	0.546958	NA	NA	5	2	1	172	87	69	0.0290698	0.0229885	0.0144928	0.00608126	3
CD97	BLCA	328	4	0.0121951	-0.302757	1.24988	-0.242228	0.808604	NA	NA	2	1	1	172	87	69	0.0116279	0.0114943	0.0144928	0.000133654	1
CD99L2	BLCA	328	2	0.00609756	-13.9039	624.193	-0.0222751	0.982229	NA	NA	2	0	0	172	87	69	0.0116279	0	0	0.0116279	2
CDC16	BLCA	328	3	0.00914634	-0.367418	1.24886	-0.294202	0.768604	NA	NA	2	1	0	172	87	69	0.0116279	0.0114943	0	0.000133654	1
CDC20	BLCA	328	3	0.00914634	-15.0374	831.745	-0.0180794	0.985576	NA	NA	3	0	0	172	87	69	0.0174419	0	0	0.0174419	3
CDC25A	BLCA	328	5	0.0152439	-0.752886	1.12725	-0.667898	0.504199	NA	NA	4	1	0	172	87	69	0.0232558	0.0114943	0	0.0117616	3
CDC27	BLCA	328	10	0.0304878	-0.400891	0.829449	-0.483322	0.628867	NA	NA	6	2	2	172	87	69	0.0348837	0.0229885	0.0289855	0.0118952	4
CDC42BPB	BLCA	328	9	0.027439	-1.47081	1.0836	-1.35734	0.174674	NA	NA	7	1	1	172	87	69	0.0406977	0.0114943	0.0144928	0.0292034	6
CDC45	BLCA	328	5	0.0152439	-0.032688	0.938007	-0.0348483	0.972201	NA	NA	3	2	0	172	87	69	0.0174419	0.0229885	0	-0.00554665	1
CDC5L	BLCA	328	6	0.0182927	-0.39258	0.904066	-0.434238	0.664115	NA	NA	4	2	0	172	87	69	0.0232558	0.0229885	0	0.000267308	2
CDC7	BLCA	328	4	0.0121951	-1.07856	1.21841	-0.885217	0.37604	NA	NA	3	1	0	172	87	69	0.0174419	0.0114943	0	0.00594761	2
CDC73	BLCA	328	3	0.00914634	-15.1422	1019.84	-0.0148477	0.988154	NA	NA	2	0	1	172	87	69	0.0116279	0	0.0144928	0.0116279	2
CDCA4	BLCA	328	3	0.00914634	-0.188363	1.23466	-0.152563	0.878743	NA	NA	2	1	0	172	87	69	0.0116279	0.0114943	0	0.000133654	1
CDCA5	BLCA	328	5	0.0152439	-15.4732	832.455	-0.0185874	0.98517	NA	NA	3	0	2	172	87	69	0.0174419	0	0.0289855	0.0174419	3
CDCA7	BLCA	328	4	0.0121951	-15.3795	706.564	-0.0217666	0.982634	NA	NA	4	0	0	172	87	69	0.0232558	0	0	0.0232558	4
CDCA7L	BLCA	328	7	0.0213415	-0.271928	0.899934	-0.302165	0.762526	NA	NA	4	2	1	172	87	69	0.0232558	0.0229885	0.0144928	0.000267308	2
CDCP1	BLCA	328	5	0.0152439	-1.17925	1.22351	-0.963825	0.335134	NA	NA	3	1	1	172	87	69	0.0174419	0.0114943	0.0144928	0.00594761	2
CDCP2	BLCA	328	3	0.00914634	-15.0922	1026.58	-0.0147014	0.98827	NA	NA	2	0	1	172	87	69	0.0116279	0	0.0144928	0.0116279	2
CDH1	BLCA	328	11	0.0335366	-0.664687	0.847575	-0.784222	0.43291	NA	NA	6	2	3	172	87	69	0.0348837	0.0229885	0.0434783	0.0118952	4
CDH11	BLCA	328	9	0.027439	-1.62559	1.10396	-1.47251	0.140884	NA	NA	7	1	1	172	87	69	0.0406977	0.0114943	0.0144928	0.0292034	6
CDH13	BLCA	328	9	0.027439	-0.223093	0.852987	-0.261543	0.793673	NA	NA	5	2	2	172	87	69	0.0290698	0.0229885	0.0289855	0.00608126	3
CDH15	BLCA	328	8	0.0243902	-0.645756	0.840016	-0.768742	0.442046	NA	NA	6	2	0	172	87	69	0.0348837	0.0229885	0	0.0118952	4
CDH16	BLCA	328	12	0.0365854	-0.0692915	0.728121	-0.0951648	0.924184	NA	NA	6	3	3	172	87	69	0.0348837	0.0344828	0.0434783	0.000400962	3
CDH17	BLCA	328	9	0.027439	-0.161599	0.776373	-0.208146	0.835115	NA	NA	5	3	1	172	87	69	0.0290698	0.0344828	0.0144928	-0.00541299	2
CDH18	BLCA	328	13	0.0396341	-0.167069	0.665768	-0.250942	0.801859	NA	NA	7	4	2	172	87	69	0.0406977	0.045977	0.0289855	-0.00527934	3
CDH2	BLCA	328	11	0.0335366	-1.0218	0.849062	-1.20345	0.228802	NA	NA	7	2	2	172	87	69	0.0406977	0.0229885	0.0289855	0.0177092	5
CDH22	BLCA	328	8	0.0243902	-0.967801	1.10483	-0.875977	0.381043	NA	NA	5	1	2	172	87	69	0.0290698	0.0114943	0.0289855	0.0175755	4
CDH24	BLCA	328	3	0.00914634	-0.424981	1.24879	-0.340313	0.733621	NA	NA	2	1	0	172	87	69	0.0116279	0.0114943	0	0.000133654	1
CDH3	BLCA	328	4	0.0121951	-0.473185	1.16376	-0.406599	0.684302	NA	NA	3	1	0	172	87	69	0.0174419	0.0114943	0	0.00594761	2
CDH5	BLCA	328	7	0.0213415	-0.42941	0.909019	-0.472389	0.636649	NA	NA	4	2	1	172	87	69	0.0232558	0.0229885	0.0144928	0.000267308	2
CDH6	BLCA	328	11	0.0335366	-0.356885	0.750421	-0.47558	0.634373	NA	NA	6	3	2	172	87	69	0.0348837	0.0344828	0.0289855	0.000400962	3
CDH7	BLCA	328	9	0.027439	-1.27125	1.11733	-1.13776	0.255222	NA	NA	5	1	3	172	87	69	0.0290698	0.0114943	0.0434783	0.0175755	4
CDH8	BLCA	328	10	0.0304878	-0.814566	0.857854	-0.949538	0.342347	NA	NA	6	2	2	172	87	69	0.0348837	0.0229885	0.0289855	0.0118952	4
CDH9	BLCA	328	7	0.0213415	-14.9813	835.466	-0.0179317	0.985693	NA	NA	3	0	4	172	87	69	0.0174419	0	0.057971	0.0174419	3
CDHR2	BLCA	328	11	0.0335366	-1.02285	0.828366	-1.23478	0.216914	NA	NA	8	2	1	172	87	69	0.0465116	0.0229885	0.0144928	0.0235231	6
CDHR3	BLCA	328	4	0.0121951	-15.1397	811.384	-0.018659	0.985113	NA	NA	3	0	1	172	87	69	0.0174419	0	0.0144928	0.0174419	3
CDHR5	BLCA	328	10	0.0304878	-0.475562	0.862905	-0.551117	0.581553	NA	NA	5	2	3	172	87	69	0.0290698	0.0229885	0.0434783	0.00608126	3
CDK11B	BLCA	328	2	0.00609756	-15.4334	1028.79	-0.0150016	0.988031	NA	NA	2	0	0	172	87	69	0.0116279	0	0	0.0116279	2
CDK12	BLCA	328	20	0.0609756	-1.04045	0.686516	-1.51555	0.129634	0.129634	0.599629	12	3	5	172	87	69	0.0697674	0.0344828	0.0724638	0.0352847	9
CDK13	BLCA	328	10	0.0304878	-0.329552	0.714681	-0.461118	0.644714	NA	NA	7	3	0	172	87	69	0.0406977	0.0344828	0	0.00621492	4
CDK15	BLCA	328	6	0.0182927	-0.705126	1.17787	-0.598647	0.549409	NA	NA	3	1	2	172	87	69	0.0174419	0.0114943	0.0289855	0.00594761	2
CDK16	BLCA	328	5	0.0152439	-0.0669202	0.947203	-0.0706503	0.943676	NA	NA	3	2	0	172	87	69	0.0174419	0.0229885	0	-0.00554665	1
CDK19	BLCA	328	2	0.00609756	-14.0697	624.167	-0.0225415	0.982016	NA	NA	2	0	0	172	87	69	0.0116279	0	0	0.0116279	2
CDK2AP2	BLCA	328	2	0.00609756	-0.0756093	1.47847	-0.0511401	0.959214	NA	NA	1	1	0	172	87	69	0.00581395	0.0114943	0	-0.0056803	0
CDK5	BLCA	328	3	0.00914634	-0.253612	1.24158	-0.204265	0.838146	NA	NA	2	1	0	172	87	69	0.0116279	0.0114943	0	0.000133654	1
CDK5R1	BLCA	328	3	0.00914634	-0.398782	1.24608	-0.320029	0.748947	NA	NA	2	1	0	172	87	69	0.0116279	0.0114943	0	0.000133654	1
CDK5RAP2	BLCA	328	8	0.0243902	-0.774715	0.893753	-0.866812	0.386045	NA	NA	5	2	1	172	87	69	0.0290698	0.0229885	0.0144928	0.00608126	3
CDK6	BLCA	328	4	0.0121951	-0.758222	1.20049	-0.631592	0.527654	NA	NA	3	1	0	172	87	69	0.0174419	0.0114943	0	0.00594761	2
CDK7	BLCA	328	5	0.0152439	-1.22332	1.17121	-1.04449	0.296257	NA	NA	4	1	0	172	87	69	0.0232558	0.0114943	0	0.0117616	3
CDK8	BLCA	328	6	0.0182927	-0.156072	0.886767	-0.176001	0.860293	NA	NA	4	2	0	172	87	69	0.0232558	0.0229885	0	0.000267308	2
CDK9	BLCA	328	6	0.0182927	-15.2136	838.253	-0.0181492	0.98552	NA	NA	3	0	3	172	87	69	0.0174419	0	0.0434783	0.0174419	3
CDKL3	BLCA	328	4	0.0121951	-15.0763	723.86	-0.0208276	0.983383	NA	NA	4	0	0	172	87	69	0.0232558	0	0	0.0232558	4
CDKL5	BLCA	328	3	0.00914634	-15.3121	824.448	-0.0185726	0.985182	NA	NA	3	0	0	172	87	69	0.0174419	0	0	0.0174419	3
CDKN1A	BLCA	328	28	0.0853659	-0.111533	0.483215	-0.230815	0.817459	0.817459	0.832738	15	7	6	172	87	69	0.0872093	0.0804598	0.0869565	0.00674953	8
CDKN1B	BLCA	328	5	0.0152439	-0.342447	1.25172	-0.273581	0.784407	NA	NA	2	1	2	172	87	69	0.0116279	0.0114943	0.0289855	0.000133654	1
CDKN2A	BLCA	328	18	0.054878	-0.0965421	0.586493	-0.164609	0.869252	0.869252	0.991923	9	5	4	172	87	69	0.0523256	0.0574713	0.057971	-0.00514568	4
CDS2	BLCA	328	3	0.00914634	-15.3516	826.048	-0.0185844	0.985173	NA	NA	3	0	0	172	87	69	0.0174419	0	0	0.0174419	3
CEACAM1	BLCA	328	3	0.00914634	-15.5085	982.182	-0.0157898	0.987402	NA	NA	2	0	1	172	87	69	0.0116279	0	0.0144928	0.0116279	2
CEACAM19	BLCA	328	2	0.00609756	-15.4964	1017.6	-0.0152283	0.98785	NA	NA	2	0	0	172	87	69	0.0116279	0	0	0.0116279	2
CEACAM7	BLCA	328	5	0.0152439	-0.493647	1.16935	-0.422156	0.672911	NA	NA	3	1	1	172	87	69	0.0174419	0.0114943	0.0144928	0.00594761	2
CEACAM8	BLCA	328	9	0.027439	-0.607429	0.881125	-0.689378	0.490585	NA	NA	5	2	2	172	87	69	0.0290698	0.0229885	0.0289855	0.00608126	3
CEBPB	BLCA	328	3	0.00914634	-15.0799	833.413	-0.0180942	0.985564	NA	NA	3	0	0	172	87	69	0.0174419	0	0	0.0174419	3
CECR5	BLCA	328	2	0.00609756	-15.1375	1028.98	-0.0147111	0.988263	NA	NA	2	0	0	172	87	69	0.0116279	0	0	0.0116279	2
CEL	BLCA	328	7	0.0213415	-1.69761	1.13584	-1.49458	0.135024	NA	NA	6	1	0	172	87	69	0.0348837	0.0114943	0	0.0233895	5
CELA1	BLCA	328	2	0.00609756	-14.8963	1013.59	-0.0146966	0.988274	NA	NA	2	0	0	172	87	69	0.0116279	0	0	0.0116279	2
CELF1	BLCA	328	2	0.00609756	-14.7023	1027.62	-0.0143071	0.988585	NA	NA	2	0	0	172	87	69	0.0116279	0	0	0.0116279	2
CELF2	BLCA	328	6	0.0182927	-0.278875	0.893541	-0.3121	0.754964	NA	NA	4	2	0	172	87	69	0.0232558	0.0229885	0	0.000267308	2
CELF3	BLCA	328	5	0.0152439	-0.292836	1.25801	-0.232778	0.815934	NA	NA	2	1	2	172	87	69	0.0116279	0.0114943	0.0289855	0.000133654	1
CELF4	BLCA	328	7	0.0213415	-0.565113	0.87768	-0.643871	0.519659	NA	NA	5	2	0	172	87	69	0.0290698	0.0229885	0	0.00608126	3
CELF5	BLCA	328	3	0.00914634	-15.1403	1028.56	-0.0147198	0.988256	NA	NA	2	0	1	172	87	69	0.0116279	0	0.0144928	0.0116279	2
CELSR1	BLCA	328	15	0.0457317	-0.0309733	0.657077	-0.0471381	0.962403	NA	NA	7	4	4	172	87	69	0.0406977	0.045977	0.057971	-0.00527934	3
CELSR3	BLCA	328	20	0.0609756	-0.310546	0.566683	-0.548006	0.583688	0.583688	0.71708	11	5	4	172	87	69	0.0639535	0.0574713	0.057971	0.00648222	6
CEND1	BLCA	328	3	0.00914634	-0.0618213	1.23552	-0.0500366	0.960093	NA	NA	2	1	0	172	87	69	0.0116279	0.0114943	0	0.000133654	1
CENPE	BLCA	328	15	0.0457317	-0.171323	0.66468	-0.257752	0.796598	NA	NA	7	4	4	172	87	69	0.0406977	0.045977	0.057971	-0.00527934	3
CENPF	BLCA	328	16	0.0487805	-0.317969	0.65373	-0.486391	0.62669	NA	NA	8	4	4	172	87	69	0.0465116	0.045977	0.057971	0.000534616	4
CENPI	BLCA	328	4	0.0121951	-15.4905	1017.13	-0.0152296	0.987849	NA	NA	2	0	2	172	87	69	0.0116279	0	0.0289855	0.0116279	2
CENPN	BLCA	328	3	0.00914634	-15.6575	1002.08	-0.0156251	0.987534	NA	NA	2	0	1	172	87	69	0.0116279	0	0.0144928	0.0116279	2
CENPP	BLCA	328	4	0.0121951	-15.3264	703.924	-0.0217729	0.982629	NA	NA	4	0	0	172	87	69	0.0232558	0	0	0.0232558	4
CENPT	BLCA	328	7	0.0213415	-0.190968	0.890833	-0.21437	0.830258	NA	NA	4	2	1	172	87	69	0.0232558	0.0229885	0.0144928	0.000267308	2
CEP110	BLCA	328	13	0.0396341	-0.271543	0.644705	-0.421189	0.673617	NA	NA	8	4	1	172	87	69	0.0465116	0.045977	0.0144928	0.000534616	4
CEP120	BLCA	328	5	0.0152439	-0.843011	1.20018	-0.702405	0.482427	NA	NA	3	1	1	172	87	69	0.0174419	0.0114943	0.0144928	0.00594761	2
CEP152	BLCA	328	12	0.0365854	-0.528404	0.733808	-0.720084	0.471473	NA	NA	7	3	2	172	87	69	0.0406977	0.0344828	0.0289855	0.00621492	4
CEP350	BLCA	328	18	0.054878	-1.51082	0.782922	-1.92972	0.0536413	0.0536413	0.599629	13	2	3	172	87	69	0.0755814	0.0229885	0.0434783	0.0525929	11
CEP55	BLCA	328	5	0.0152439	-15.4098	702.518	-0.0219351	0.9825	NA	NA	4	0	1	172	87	69	0.0232558	0	0.0144928	0.0232558	4
CEP63	BLCA	328	5	0.0152439	-0.485765	1.17002	-0.415177	0.678013	NA	NA	3	1	1	172	87	69	0.0174419	0.0114943	0.0144928	0.00594761	2
CEP70	BLCA	328	3	0.00914634	-0.143657	1.23381	-0.116434	0.907308	NA	NA	2	1	0	172	87	69	0.0116279	0.0114943	0	0.000133654	1
CEP97	BLCA	328	9	0.027439	-1.68474	1.12882	-1.49248	0.135574	NA	NA	6	1	2	172	87	69	0.0348837	0.0114943	0.0289855	0.0233895	5
CER1	BLCA	328	4	0.0121951	-15.0283	1024.2	-0.0146732	0.988293	NA	NA	2	0	2	172	87	69	0.0116279	0	0.0289855	0.0116279	2
CES1	BLCA	328	3	0.00914634	-15.1203	833.629	-0.0181379	0.985529	NA	NA	3	0	0	172	87	69	0.0174419	0	0	0.0174419	3
CETN1	BLCA	328	2	0.00609756	-15.4855	1016.72	-0.0152308	0.987848	NA	NA	2	0	0	172	87	69	0.0116279	0	0	0.0116279	2
CETN2	BLCA	328	4	0.0121951	-0.439939	1.28014	-0.343665	0.731098	NA	NA	2	1	1	172	87	69	0.0116279	0.0114943	0.0144928	0.000133654	1
CFH	BLCA	328	11	0.0335366	-0.27958	0.904647	-0.309049	0.757285	NA	NA	4	2	5	172	87	69	0.0232558	0.0229885	0.0724638	0.000267308	2
CFHR2	BLCA	328	6	0.0182927	-0.48819	1.16727	-0.418232	0.675777	NA	NA	3	1	2	172	87	69	0.0174419	0.0114943	0.0289855	0.00594761	2
CFHR5	BLCA	328	5	0.0152439	-0.0520181	0.954684	-0.0544873	0.956547	NA	NA	3	2	0	172	87	69	0.0174419	0.0229885	0	-0.00554665	1
CFI	BLCA	328	3	0.00914634	-0.636216	1.28899	-0.493579	0.621604	NA	NA	2	1	0	172	87	69	0.0116279	0.0114943	0	0.000133654	1
CFL2	BLCA	328	3	0.00914634	-0.577799	1.26603	-0.456386	0.648112	NA	NA	2	1	0	172	87	69	0.0116279	0.0114943	0	0.000133654	1
CFLAR	BLCA	328	2	0.00609756	-14.9796	1020.9	-0.0146729	0.988293	NA	NA	2	0	0	172	87	69	0.0116279	0	0	0.0116279	2
CFTR	BLCA	328	15	0.0457317	-0.0242001	0.605967	-0.0399364	0.968144	NA	NA	8	5	2	172	87	69	0.0465116	0.0574713	0.0289855	-0.0109596	3
CGNL1	BLCA	328	6	0.0182927	-0.943192	1.20466	-0.782954	0.433654	NA	NA	3	1	2	172	87	69	0.0174419	0.0114943	0.0289855	0.00594761	2
CGRRF1	BLCA	328	2	0.00609756	-15.9773	1025.77	-0.0155759	0.987573	NA	NA	2	0	0	172	87	69	0.0116279	0	0	0.0116279	2
CHAC2	BLCA	328	3	0.00914634	-15.6105	996.439	-0.0156662	0.987501	NA	NA	2	0	1	172	87	69	0.0116279	0	0.0144928	0.0116279	2
CHAF1A	BLCA	328	8	0.0243902	-0.206303	0.886954	-0.232597	0.816074	NA	NA	4	2	2	172	87	69	0.0232558	0.0229885	0.0289855	0.000267308	2
CHAF1B	BLCA	328	2	0.00609756	-15.4792	1029.12	-0.0150412	0.987999	NA	NA	2	0	0	172	87	69	0.0116279	0	0	0.0116279	2
CHD1	BLCA	328	15	0.0457317	-1.0854	0.852203	-1.27364	0.202792	NA	NA	7	2	6	172	87	69	0.0406977	0.0229885	0.0869565	0.0177092	5
CHD1L	BLCA	328	4	0.0121951	-0.043797	1.24841	-0.0350823	0.972014	NA	NA	2	1	1	172	87	69	0.0116279	0.0114943	0.0144928	0.000133654	1
CHD3	BLCA	328	11	0.0335366	-0.156265	0.887838	-0.176006	0.860289	NA	NA	4	2	5	172	87	69	0.0232558	0.0229885	0.0724638	0.000267308	2
CHD5	BLCA	328	13	0.0396341	-1.71619	1.08981	-1.57476	0.115311	NA	NA	8	1	4	172	87	69	0.0465116	0.0114943	0.057971	0.0350174	7
CHD8	BLCA	328	14	0.0426829	-0.169096	0.636411	-0.265702	0.790468	NA	NA	8	4	2	172	87	69	0.0465116	0.045977	0.0289855	0.000534616	4
CHDH	BLCA	328	4	0.0121951	-0.238678	1.24418	-0.191836	0.847871	NA	NA	2	1	1	172	87	69	0.0116279	0.0114943	0.0144928	0.000133654	1
CHERP	BLCA	328	5	0.0152439	-15.2963	838.816	-0.0182356	0.985451	NA	NA	3	0	2	172	87	69	0.0174419	0	0.0289855	0.0174419	3
CHGA	BLCA	328	2	0.00609756	-14.999	1022.55	-0.0146682	0.988297	NA	NA	2	0	0	172	87	69	0.0116279	0	0	0.0116279	2
CHGB	BLCA	328	8	0.0243902	-0.640921	0.882967	-0.725873	0.467917	NA	NA	5	2	1	172	87	69	0.0290698	0.0229885	0.0144928	0.00608126	3
CHL1	BLCA	328	10	0.0304878	-1.66999	1.12967	-1.4783	0.139328	NA	NA	6	1	3	172	87	69	0.0348837	0.0114943	0.0434783	0.0233895	5
CHML	BLCA	328	4	0.0121951	-0.375145	1.16531	-0.321927	0.747508	NA	NA	3	1	0	172	87	69	0.0174419	0.0114943	0	0.00594761	2
CHMP7	BLCA	328	3	0.00914634	-14.9223	1010.99	-0.01476	0.988224	NA	NA	2	0	1	172	87	69	0.0116279	0	0.0144928	0.0116279	2
CHPF2	BLCA	328	3	0.00914634	-14.8668	1027.16	-0.0144736	0.988452	NA	NA	2	0	1	172	87	69	0.0116279	0	0.0144928	0.0116279	2
CHPT1	BLCA	328	5	0.0152439	-14.9988	722.208	-0.0207679	0.983431	NA	NA	4	0	1	172	87	69	0.0232558	0	0.0144928	0.0232558	4
CHRAC1	BLCA	328	2	0.00609756	-15.2865	1027.92	-0.0148713	0.988135	NA	NA	2	0	0	172	87	69	0.0116279	0	0	0.0116279	2
CHRD	BLCA	328	7	0.0213415	-0.755414	1.17316	-0.643912	0.519632	NA	NA	3	1	3	172	87	69	0.0174419	0.0114943	0.0434783	0.00594761	2
CHRM3	BLCA	328	5	0.0152439	-0.840193	1.12958	-0.743812	0.45699	NA	NA	4	1	0	172	87	69	0.0232558	0.0114943	0	0.0117616	3
CHRM5	BLCA	328	3	0.00914634	-15.2786	796.772	-0.0191757	0.984701	NA	NA	3	0	0	172	87	69	0.0174419	0	0	0.0174419	3
CHRNA10	BLCA	328	3	0.00914634	-15.26	798.222	-0.0191175	0.984747	NA	NA	3	0	0	172	87	69	0.0174419	0	0	0.0174419	3
CHRNA4	BLCA	328	4	0.0121951	-15.2574	934.354	-0.0163293	0.986972	NA	NA	2	0	2	172	87	69	0.0116279	0	0.0289855	0.0116279	2
CHRNB1	BLCA	328	6	0.0182927	-0.53685	0.917587	-0.585067	0.558503	NA	NA	4	2	0	172	87	69	0.0232558	0.0229885	0	0.000267308	2
CHRNB2	BLCA	328	3	0.00914634	-14.0022	624.084	-0.0224364	0.9821	NA	NA	2	0	1	172	87	69	0.0116279	0	0.0144928	0.0116279	2
CHRND	BLCA	328	7	0.0213415	-1.24401	1.09445	-1.13665	0.255686	NA	NA	6	1	0	172	87	69	0.0348837	0.0114943	0	0.0233895	5
CHRNE	BLCA	328	3	0.00914634	-15.1618	1027.92	-0.01475	0.988232	NA	NA	2	0	1	172	87	69	0.0116279	0	0.0144928	0.0116279	2
CHST12	BLCA	328	3	0.00914634	-0.57968	1.26609	-0.45785	0.647061	NA	NA	2	1	0	172	87	69	0.0116279	0.0114943	0	0.000133654	1
CHST9	BLCA	328	3	0.00914634	-15.1371	831.973	-0.0181942	0.985484	NA	NA	3	0	0	172	87	69	0.0174419	0	0	0.0174419	3
CHSY3	BLCA	328	7	0.0213415	-0.351531	0.904371	-0.388702	0.697497	NA	NA	4	2	1	172	87	69	0.0232558	0.0229885	0.0144928	0.000267308	2
CHTF18	BLCA	328	3	0.00914634	-0.528386	1.27682	-0.413829	0.678999	NA	NA	2	1	0	172	87	69	0.0116279	0.0114943	0	0.000133654	1
CHUK	BLCA	328	6	0.0182927	-0.0379491	0.956713	-0.0396661	0.968359	NA	NA	3	2	1	172	87	69	0.0174419	0.0229885	0.0144928	-0.00554665	1
CIB3	BLCA	328	2	0.00609756	-0.0173009	1.47559	-0.0117247	0.990645	NA	NA	1	1	0	172	87	69	0.00581395	0.0114943	0	-0.0056803	0
CIITA	BLCA	328	6	0.0182927	-15.1106	649.704	-0.0232577	0.981445	NA	NA	5	0	1	172	87	69	0.0290698	0	0.0144928	0.0290698	5
CILP	BLCA	328	5	0.0152439	-0.928095	1.20825	-0.768132	0.442409	NA	NA	3	1	1	172	87	69	0.0174419	0.0114943	0.0144928	0.00594761	2
CIRBP	BLCA	328	3	0.00914634	-13.8556	624.071	-0.022202	0.982287	NA	NA	2	0	1	172	87	69	0.0116279	0	0.0144928	0.0116279	2
CIZ1	BLCA	328	8	0.0243902	-0.155001	0.8818	-0.175778	0.860468	NA	NA	4	2	2	172	87	69	0.0232558	0.0229885	0.0289855	0.000267308	2
CKAP4	BLCA	328	4	0.0121951	-0.942839	1.20258	-0.784012	0.433033	NA	NA	3	1	0	172	87	69	0.0174419	0.0114943	0	0.00594761	2
CKB	BLCA	328	5	0.0152439	-0.902178	1.20227	-0.750393	0.453018	NA	NA	3	1	1	172	87	69	0.0174419	0.0114943	0.0144928	0.00594761	2
CKMT2	BLCA	328	5	0.0152439	-0.600208	1.26818	-0.473282	0.636012	NA	NA	2	1	2	172	87	69	0.0116279	0.0114943	0.0289855	0.000133654	1
CLASP1	BLCA	328	7	0.0213415	-16.3519	1032.98	-0.0158298	0.98737	NA	NA	5	0	2	172	87	69	0.0290698	0	0.0289855	0.0290698	5
CLASP2	BLCA	328	13	0.0396341	-0.0418223	0.640703	-0.0652757	0.947954	NA	NA	7	5	1	172	87	69	0.0406977	0.0574713	0.0144928	-0.0167736	2
CLCA2	BLCA	328	4	0.0121951	-0.393796	1.24692	-0.315814	0.752143	NA	NA	2	1	1	172	87	69	0.0116279	0.0114943	0.0144928	0.000133654	1
CLCN2	BLCA	328	5	0.0152439	-0.652222	1.17188	-0.556559	0.577829	NA	NA	3	1	1	172	87	69	0.0174419	0.0114943	0.0144928	0.00594761	2
CLCN4	BLCA	328	4	0.0121951	-15.1403	1028.56	-0.0147198	0.988256	NA	NA	2	0	2	172	87	69	0.0116279	0	0.0289855	0.0116279	2
CLCN5	BLCA	328	4	0.0121951	-0.766458	1.17905	-0.650066	0.515649	NA	NA	3	1	0	172	87	69	0.0174419	0.0114943	0	0.00594761	2
CLCNKA	BLCA	328	4	0.0121951	-0.273285	1.23847	-0.220663	0.825355	NA	NA	2	1	1	172	87	69	0.0116279	0.0114943	0.0144928	0.000133654	1
CLCNKB	BLCA	328	5	0.0152439	-0.462569	1.28454	-0.360106	0.718768	NA	NA	2	1	2	172	87	69	0.0116279	0.0114943	0.0289855	0.000133654	1
CLDN10	BLCA	328	2	0.00609756	-15.5816	992.692	-0.0156963	0.987477	NA	NA	2	0	0	172	87	69	0.0116279	0	0	0.0116279	2
CLDN18	BLCA	328	2	0.00609756	-15.2787	993.208	-0.0153831	0.987727	NA	NA	2	0	0	172	87	69	0.0116279	0	0	0.0116279	2
CLDN4	BLCA	328	3	0.00914634	-15.337	1026.05	-0.0149476	0.988074	NA	NA	2	0	1	172	87	69	0.0116279	0	0.0144928	0.0116279	2
CLDN5	BLCA	328	3	0.00914634	-0.583326	1.2804	-0.455583	0.64869	NA	NA	2	1	0	172	87	69	0.0116279	0.0114943	0	0.000133654	1
CLEC14A	BLCA	328	6	0.0182927	-0.641214	1.16942	-0.54832	0.583472	NA	NA	3	1	2	172	87	69	0.0174419	0.0114943	0.0289855	0.00594761	2
CLEC3A	BLCA	328	3	0.00914634	-0.195086	1.23887	-0.157471	0.874874	NA	NA	2	1	0	172	87	69	0.0116279	0.0114943	0	0.000133654	1
CLEC4A	BLCA	328	3	0.00914634	-15.3415	1001.73	-0.015315	0.987781	NA	NA	2	0	1	172	87	69	0.0116279	0	0.0144928	0.0116279	2
CLEC4C	BLCA	328	4	0.0121951	-0.212621	1.24659	-0.170562	0.864568	NA	NA	2	1	1	172	87	69	0.0116279	0.0114943	0.0144928	0.000133654	1
CLEC4D	BLCA	328	3	0.00914634	-15.4122	966.049	-0.0159538	0.987271	NA	NA	2	0	1	172	87	69	0.0116279	0	0.0144928	0.0116279	2
CLEC4E	BLCA	328	3	0.00914634	-15.4268	807.899	-0.019095	0.984765	NA	NA	3	0	0	172	87	69	0.0174419	0	0	0.0174419	3
CLEC7A	BLCA	328	4	0.0121951	-15.3765	840.193	-0.0183012	0.985399	NA	NA	3	0	1	172	87	69	0.0174419	0	0.0144928	0.0174419	3
CLGN	BLCA	328	5	0.0152439	-14.874	839.374	-0.0177203	0.985862	NA	NA	3	0	2	172	87	69	0.0174419	0	0.0289855	0.0174419	3
CLIC1	BLCA	328	3	0.00914634	-0.207275	1.24382	-0.166644	0.86765	NA	NA	2	1	0	172	87	69	0.0116279	0.0114943	0	0.000133654	1
CLIC6	BLCA	328	2	0.00609756	-14.9883	1028.07	-0.0145791	0.988368	NA	NA	2	0	0	172	87	69	0.0116279	0	0	0.0116279	2
CLIP2	BLCA	328	8	0.0243902	-0.237185	0.895235	-0.264942	0.791054	NA	NA	4	2	2	172	87	69	0.0232558	0.0229885	0.0289855	0.000267308	2
CLIP4	BLCA	328	5	0.0152439	-15.3859	706.552	-0.021776	0.982627	NA	NA	4	0	1	172	87	69	0.0232558	0	0.0144928	0.0232558	4
CLK1	BLCA	328	4	0.0121951	-0.252496	1.23788	-0.203975	0.838373	NA	NA	2	1	1	172	87	69	0.0116279	0.0114943	0.0144928	0.000133654	1
CLK2	BLCA	328	8	0.0243902	-1.21674	1.11252	-1.09368	0.274095	NA	NA	5	1	2	172	87	69	0.0290698	0.0114943	0.0289855	0.0175755	4
CLK4	BLCA	328	3	0.00914634	-15.5543	988.941	-0.0157283	0.987451	NA	NA	2	0	1	172	87	69	0.0116279	0	0.0144928	0.0116279	2
CLN3	BLCA	328	7	0.0213415	-1.5002	1.11371	-1.34702	0.177974	NA	NA	6	1	0	172	87	69	0.0348837	0.0114943	0	0.0233895	5
CLN5	BLCA	328	2	0.00609756	-14.9574	1027.04	-0.0145636	0.98838	NA	NA	2	0	0	172	87	69	0.0116279	0	0	0.0116279	2
CLNK	BLCA	328	3	0.00914634	-0.735823	1.28638	-0.57201	0.567316	NA	NA	2	1	0	172	87	69	0.0116279	0.0114943	0	0.000133654	1
CLOCK	BLCA	328	8	0.0243902	-0.62041	0.870684	-0.712555	0.476121	NA	NA	5	2	1	172	87	69	0.0290698	0.0229885	0.0144928	0.00608126	3
CLPX	BLCA	328	5	0.0152439	-0.687111	1.17516	-0.584698	0.558751	NA	NA	3	1	1	172	87	69	0.0174419	0.0114943	0.0144928	0.00594761	2
CLTC	BLCA	328	15	0.0457317	-0.453888	0.727414	-0.623974	0.532645	NA	NA	7	3	5	172	87	69	0.0406977	0.0344828	0.0724638	0.00621492	4
CLVS1	BLCA	328	4	0.0121951	-15.3349	704.537	-0.0217659	0.982635	NA	NA	4	0	0	172	87	69	0.0232558	0	0	0.0232558	4
CLVS2	BLCA	328	7	0.0213415	-0.419878	0.855804	-0.490625	0.623692	NA	NA	5	2	0	172	87	69	0.0290698	0.0229885	0	0.00608126	3
CLYBL	BLCA	328	4	0.0121951	-15.4521	830.205	-0.0186124	0.98515	NA	NA	3	0	1	172	87	69	0.0174419	0	0.0144928	0.0174419	3
CMIP	BLCA	328	4	0.0121951	-14.9695	837.004	-0.0178846	0.985731	NA	NA	3	0	1	172	87	69	0.0174419	0	0.0144928	0.0174419	3
CMKLR1	BLCA	328	2	0.00609756	-15.0075	1028.53	-0.0145912	0.988358	NA	NA	2	0	0	172	87	69	0.0116279	0	0	0.0116279	2
CNBD1	BLCA	328	6	0.0182927	-0.0741747	0.881574	-0.084139	0.932946	NA	NA	4	2	0	172	87	69	0.0232558	0.0229885	0	0.000267308	2
CNDP1	BLCA	328	4	0.0121951	-0.989026	1.20951	-0.817708	0.413524	NA	NA	3	1	0	172	87	69	0.0174419	0.0114943	0	0.00594761	2
CNGA2	BLCA	328	4	0.0121951	-0.546891	1.28419	-0.425865	0.670206	NA	NA	2	1	1	172	87	69	0.0116279	0.0114943	0.0144928	0.000133654	1
CNGA3	BLCA	328	3	0.00914634	-15.4513	972.921	-0.0158813	0.987329	NA	NA	2	0	1	172	87	69	0.0116279	0	0.0144928	0.0116279	2
CNGB3	BLCA	328	4	0.0121951	-0.0648097	1.24952	-0.0518678	0.958634	NA	NA	2	1	1	172	87	69	0.0116279	0.0114943	0.0144928	0.000133654	1
CNKSR2	BLCA	328	6	0.0182927	-1.20434	1.16357	-1.03504	0.300651	NA	NA	4	1	1	172	87	69	0.0232558	0.0114943	0.0144928	0.0117616	3
CNN1	BLCA	328	3	0.00914634	-0.107447	1.24175	-0.0865289	0.931046	NA	NA	2	1	0	172	87	69	0.0116279	0.0114943	0	0.000133654	1
CNNM1	BLCA	328	3	0.00914634	-0.0011704	1.24767	-0.000938066	0.999252	NA	NA	2	1	0	172	87	69	0.0116279	0.0114943	0	0.000133654	1
CNNM2	BLCA	328	6	0.0182927	-0.895378	1.13914	-0.786012	0.431861	NA	NA	4	1	1	172	87	69	0.0232558	0.0114943	0.0144928	0.0117616	3
CNOT1	BLCA	328	17	0.0518293	-0.636642	0.698775	-0.911083	0.362252	0.362252	0.656545	9	3	5	172	87	69	0.0523256	0.0344828	0.0724638	0.0178428	6
CNOT10	BLCA	328	4	0.0121951	-15.213	695.914	-0.0218605	0.982559	NA	NA	4	0	0	172	87	69	0.0232558	0	0	0.0232558	4
CNOT4	BLCA	328	3	0.00914634	-0.161936	1.25338	-0.129199	0.8972	NA	NA	2	1	0	172	87	69	0.0116279	0.0114943	0	0.000133654	1
CNPY3	BLCA	328	2	0.00609756	-15.1602	1028.88	-0.0147347	0.988244	NA	NA	2	0	0	172	87	69	0.0116279	0	0	0.0116279	2
CNR2	BLCA	328	4	0.0121951	-0.460913	1.25376	-0.367626	0.713152	NA	NA	2	1	1	172	87	69	0.0116279	0.0114943	0.0144928	0.000133654	1
CNST	BLCA	328	11	0.0335366	-0.5371	0.834164	-0.643878	0.519655	NA	NA	6	2	3	172	87	69	0.0348837	0.0229885	0.0434783	0.0118952	4
CNTLN	BLCA	328	14	0.0426829	-1.35422	0.807337	-1.67739	0.0934668	NA	NA	11	2	1	172	87	69	0.0639535	0.0229885	0.0144928	0.040965	9
CNTN2	BLCA	328	6	0.0182927	-0.291621	0.9698	-0.300702	0.763642	NA	NA	3	2	1	172	87	69	0.0174419	0.0229885	0.0144928	-0.00554665	1
CNTN3	BLCA	328	9	0.027439	-1.17942	1.09441	-1.07767	0.28118	NA	NA	6	1	2	172	87	69	0.0348837	0.0114943	0.0289855	0.0233895	5
CNTN4	BLCA	328	9	0.027439	-0.48527	0.861188	-0.563489	0.573102	NA	NA	5	2	2	172	87	69	0.0290698	0.0229885	0.0289855	0.00608126	3
CNTN5	BLCA	328	13	0.0396341	-1.73796	1.08605	-1.60025	0.109542	NA	NA	8	1	4	172	87	69	0.0465116	0.0114943	0.057971	0.0350174	7
CNTN6	BLCA	328	11	0.0335366	-0.145136	0.70603	-0.205566	0.83713	NA	NA	7	3	1	172	87	69	0.0406977	0.0344828	0.0144928	0.00621492	4
CNTNAP1	BLCA	328	7	0.0213415	-0.0472186	0.88351	-0.0534443	0.957378	NA	NA	4	2	1	172	87	69	0.0232558	0.0229885	0.0144928	0.000267308	2
CNTNAP2	BLCA	328	20	0.0609756	-1.2762	0.669606	-1.9059	0.0566626	0.0566626	0.599629	15	3	2	172	87	69	0.0872093	0.0344828	0.0289855	0.0527265	12
CNTNAP3	BLCA	328	5	0.0152439	-0.892829	1.13477	-0.786794	0.431402	NA	NA	4	1	0	172	87	69	0.0232558	0.0114943	0	0.0117616	3
CNTNAP5	BLCA	328	9	0.027439	-16.371	884.945	-0.0184995	0.98524	NA	NA	7	0	2	172	87	69	0.0406977	0	0.0289855	0.0406977	7
COBL	BLCA	328	7	0.0213415	-1.26207	1.17836	-1.07104	0.284151	NA	NA	4	1	2	172	87	69	0.0232558	0.0114943	0.0289855	0.0117616	3
COCH	BLCA	328	4	0.0121951	-15.3825	801.916	-0.0191822	0.984696	NA	NA	3	0	1	172	87	69	0.0174419	0	0.0144928	0.0174419	3
COG1	BLCA	328	7	0.0213415	-15.2717	648.869	-0.0235359	0.981223	NA	NA	5	0	2	172	87	69	0.0290698	0	0.0289855	0.0290698	5
COG7	BLCA	328	5	0.0152439	-0.628663	1.17766	-0.533823	0.593464	NA	NA	3	1	1	172	87	69	0.0174419	0.0114943	0.0144928	0.00594761	2
COG8	BLCA	328	8	0.0243902	-0.0239632	0.751044	-0.0319065	0.974547	NA	NA	5	3	0	172	87	69	0.0290698	0.0344828	0	-0.00541299	2
COL10A1	BLCA	328	3	0.00914634	-0.171288	1.24018	-0.138116	0.890149	NA	NA	2	1	0	172	87	69	0.0116279	0.0114943	0	0.000133654	1
COL11A1	BLCA	328	22	0.0670732	-0.190458	0.51251	-0.371618	0.710177	0.710177	0.991923	13	7	2	172	87	69	0.0755814	0.0804598	0.0289855	-0.00487837	6
COL11A2	BLCA	328	12	0.0365854	-0.265184	0.739862	-0.358424	0.720026	NA	NA	6	3	3	172	87	69	0.0348837	0.0344828	0.0434783	0.000400962	3
COL17A1	BLCA	328	5	0.0152439	-0.180182	1.23542	-0.145847	0.884042	NA	NA	2	1	2	172	87	69	0.0116279	0.0114943	0.0289855	0.000133654	1
COL21A1	BLCA	328	7	0.0213415	-0.537814	0.870241	-0.618006	0.536571	NA	NA	5	2	0	172	87	69	0.0290698	0.0229885	0	0.00608126	3
COL24A1	BLCA	328	11	0.0335366	-0.42851	0.754815	-0.567702	0.570237	NA	NA	6	3	2	172	87	69	0.0348837	0.0344828	0.0289855	0.000400962	3
COL25A1	BLCA	328	7	0.0213415	-1.32355	1.09339	-1.21049	0.226089	NA	NA	6	1	0	172	87	69	0.0348837	0.0114943	0	0.0233895	5
COL28A1	BLCA	328	6	0.0182927	-1.53341	1.14773	-1.33603	0.181539	NA	NA	5	1	0	172	87	69	0.0290698	0.0114943	0	0.0175755	4
COL2A1	BLCA	328	9	0.027439	-1.0492	1.10683	-0.94793	0.343165	NA	NA	5	1	3	172	87	69	0.0290698	0.0114943	0.0434783	0.0175755	4
COL3A1	BLCA	328	8	0.0243902	-0.62072	0.890532	-0.697021	0.48579	NA	NA	5	2	1	172	87	69	0.0290698	0.0229885	0.0144928	0.00608126	3
COL4A2	BLCA	328	11	0.0335366	-0.175489	0.768693	-0.228295	0.819417	NA	NA	5	3	3	172	87	69	0.0290698	0.0344828	0.0434783	-0.00541299	2
COL4A3	BLCA	328	11	0.0335366	-0.199017	0.772489	-0.257631	0.796692	NA	NA	5	3	3	172	87	69	0.0290698	0.0344828	0.0434783	-0.00541299	2
COL4A4	BLCA	328	13	0.0396341	-0.172424	0.730099	-0.236165	0.813304	NA	NA	6	3	4	172	87	69	0.0348837	0.0344828	0.057971	0.000400962	3
COL4A5	BLCA	328	4	0.0121951	-14.8752	722.843	-0.0205788	0.983582	NA	NA	4	0	0	172	87	69	0.0232558	0	0	0.0232558	4
COL4A6	BLCA	328	5	0.0152439	-15.0829	840.141	-0.0179528	0.985676	NA	NA	3	0	2	172	87	69	0.0174419	0	0.0289855	0.0174419	3
COL5A1	BLCA	328	10	0.0304878	-1.30742	1.09422	-1.19484	0.232148	NA	NA	6	1	3	172	87	69	0.0348837	0.0114943	0.0434783	0.0233895	5
COL5A2	BLCA	328	15	0.0457317	-0.495916	0.626254	-0.791877	0.428433	NA	NA	10	4	1	172	87	69	0.0581395	0.045977	0.0144928	0.0121625	6
COL5A3	BLCA	328	13	0.0396341	-0.983589	0.809499	-1.21506	0.224344	NA	NA	9	2	2	172	87	69	0.0523256	0.0229885	0.0289855	0.0293371	7
COL6A1	BLCA	328	3	0.00914634	-0.221449	1.26056	-0.175676	0.860549	NA	NA	2	1	0	172	87	69	0.0116279	0.0114943	0	0.000133654	1
COL6A2	BLCA	328	5	0.0152439	-0.795698	1.19979	-0.6632	0.507203	NA	NA	3	1	1	172	87	69	0.0174419	0.0114943	0.0144928	0.00594761	2
COL6A3	BLCA	328	24	0.0731707	-0.215231	0.566535	-0.379908	0.704014	0.704014	0.752328	11	5	8	172	87	69	0.0639535	0.0574713	0.115942	0.00648222	6
COL6A5	BLCA	328	11	0.0335366	-1.03489	1.10482	-0.936708	0.348909	NA	NA	5	1	5	172	87	69	0.0290698	0.0114943	0.0724638	0.0175755	4
COL6A6	BLCA	328	24	0.0731707	-0.0473084	0.508405	-0.0930526	0.925862	0.925862	0.991923	12	7	5	172	87	69	0.0697674	0.0804598	0.0724638	-0.0106923	5
COL7A1	BLCA	328	29	0.0884146	-0.0520793	0.464294	-0.112169	0.91069	0.91069	0.991923	15	9	5	172	87	69	0.0872093	0.103448	0.0724638	-0.016239	6
COL8A1	BLCA	328	3	0.00914634	-15.1319	1028.39	-0.0147142	0.98826	NA	NA	2	0	1	172	87	69	0.0116279	0	0.0144928	0.0116279	2
COL8A2	BLCA	328	2	0.00609756	-0.0484193	1.47693	-0.0327837	0.973847	NA	NA	1	1	0	172	87	69	0.00581395	0.0114943	0	-0.0056803	0
COL9A1	BLCA	328	7	0.0213415	-1.2484	1.13011	-1.10467	0.269302	NA	NA	5	1	1	172	87	69	0.0290698	0.0114943	0.0144928	0.0175755	4
COL9A2	BLCA	328	4	0.0121951	-14.9752	726.216	-0.0206208	0.983548	NA	NA	4	0	0	172	87	69	0.0232558	0	0	0.0232558	4
COLEC12	BLCA	328	4	0.0121951	-14.9588	999.558	-0.0149655	0.98806	NA	NA	2	0	2	172	87	69	0.0116279	0	0.0289855	0.0116279	2
COPG	BLCA	328	7	0.0213415	-0.357108	0.89688	-0.398167	0.690507	NA	NA	4	2	1	172	87	69	0.0232558	0.0229885	0.0144928	0.000267308	2
COPS4	BLCA	328	8	0.0243902	-0.155793	0.763744	-0.203985	0.838365	NA	NA	5	3	0	172	87	69	0.0290698	0.0344828	0	-0.00541299	2
COPZ2	BLCA	328	3	0.00914634	-15.1656	1022.2	-0.0148363	0.988163	NA	NA	2	0	1	172	87	69	0.0116279	0	0.0144928	0.0116279	2
COQ5	BLCA	328	4	0.0121951	-0.0185407	1.23207	-0.0150484	0.987994	NA	NA	2	1	1	172	87	69	0.0116279	0.0114943	0.0144928	0.000133654	1
CORIN	BLCA	328	7	0.0213415	-0.809848	1.19889	-0.675501	0.499358	NA	NA	3	1	3	172	87	69	0.0174419	0.0114943	0.0434783	0.00594761	2
CORO1A	BLCA	328	7	0.0213415	-0.601777	1.16636	-0.515945	0.605893	NA	NA	3	1	3	172	87	69	0.0174419	0.0114943	0.0434783	0.00594761	2
CORO1C	BLCA	328	6	0.0182927	-0.10581	1.23379	-0.0857606	0.931657	NA	NA	2	1	3	172	87	69	0.0116279	0.0114943	0.0434783	0.000133654	1
COX15	BLCA	328	3	0.00914634	-15.1405	1028.33	-0.0147233	0.988253	NA	NA	2	0	1	172	87	69	0.0116279	0	0.0144928	0.0116279	2
COX17	BLCA	328	2	0.00609756	-15.0778	1003.8	-0.0150208	0.988016	NA	NA	2	0	0	172	87	69	0.0116279	0	0	0.0116279	2
COX5A	BLCA	328	4	0.0121951	-15.1245	705.395	-0.0214412	0.982894	NA	NA	4	0	0	172	87	69	0.0232558	0	0	0.0232558	4
CP110	BLCA	328	5	0.0152439	-15.3468	838.16	-0.0183101	0.985391	NA	NA	3	0	2	172	87	69	0.0174419	0	0.0289855	0.0174419	3
CPA3	BLCA	328	6	0.0182927	-0.934877	1.20653	-0.774846	0.438431	NA	NA	3	1	2	172	87	69	0.0174419	0.0114943	0.0289855	0.00594761	2
CPA5	BLCA	328	2	0.00609756	-15.2236	1025.11	-0.0148508	0.988151	NA	NA	2	0	0	172	87	69	0.0116279	0	0	0.0116279	2
CPAMD8	BLCA	328	7	0.0213415	-0.32066	0.901443	-0.355719	0.722051	NA	NA	4	2	1	172	87	69	0.0232558	0.0229885	0.0144928	0.000267308	2
CPD	BLCA	328	17	0.0518293	-0.975503	0.692	-1.40969	0.158632	0.158632	0.61646	11	3	3	172	87	69	0.0639535	0.0344828	0.0434783	0.0294707	8
CPEB1	BLCA	328	6	0.0182927	-0.332281	0.901672	-0.368516	0.712488	NA	NA	4	2	0	172	87	69	0.0232558	0.0229885	0	0.000267308	2
CPEB2	BLCA	328	2	0.00609756	-14.9623	1025.39	-0.0145919	0.988358	NA	NA	2	0	0	172	87	69	0.0116279	0	0	0.0116279	2
CPLX1	BLCA	328	3	0.00914634	-15.1303	838.16	-0.0180517	0.985598	NA	NA	3	0	0	172	87	69	0.0174419	0	0	0.0174419	3
CPN2	BLCA	328	7	0.0213415	-0.666119	1.17307	-0.567843	0.570142	NA	NA	3	1	3	172	87	69	0.0174419	0.0114943	0.0434783	0.00594761	2
CPNE2	BLCA	328	4	0.0121951	-0.618736	1.28977	-0.479727	0.631422	NA	NA	2	1	1	172	87	69	0.0116279	0.0114943	0.0144928	0.000133654	1
CPNE3	BLCA	328	4	0.0121951	-1.0099	1.19697	-0.843712	0.39883	NA	NA	3	1	0	172	87	69	0.0174419	0.0114943	0	0.00594761	2
CPNE4	BLCA	328	3	0.00914634	-0.0554387	1.4773	-0.0375271	0.970065	NA	NA	1	1	1	172	87	69	0.00581395	0.0114943	0.0144928	-0.0056803	0
CPNE7	BLCA	328	4	0.0121951	-15.0583	839.636	-0.0179343	0.985691	NA	NA	3	0	1	172	87	69	0.0174419	0	0.0144928	0.0174419	3
CPNE8	BLCA	328	6	0.0182927	-15.2045	639.735	-0.0237669	0.981039	NA	NA	5	0	1	172	87	69	0.0290698	0	0.0144928	0.0290698	5
CPNE9	BLCA	328	3	0.00914634	-0.595318	1.28715	-0.462507	0.643718	NA	NA	2	1	0	172	87	69	0.0116279	0.0114943	0	0.000133654	1
CPO	BLCA	328	3	0.00914634	-0.270244	1.2383	-0.218237	0.827244	NA	NA	2	1	0	172	87	69	0.0116279	0.0114943	0	0.000133654	1
CPSF3	BLCA	328	5	0.0152439	-1.18788	1.16097	-1.02317	0.306226	NA	NA	4	1	0	172	87	69	0.0232558	0.0114943	0	0.0117616	3
CPT1C	BLCA	328	10	0.0304878	-0.0170639	0.757867	-0.0225156	0.982037	NA	NA	5	3	2	172	87	69	0.0290698	0.0344828	0.0289855	-0.00541299	2
CPT2	BLCA	328	5	0.0152439	-0.800232	1.18457	-0.675546	0.499329	NA	NA	3	1	1	172	87	69	0.0174419	0.0114943	0.0144928	0.00594761	2
CPXCR1	BLCA	328	2	0.00609756	-15.5887	993.635	-0.0156886	0.987483	NA	NA	2	0	0	172	87	69	0.0116279	0	0	0.0116279	2
CRAMP1L	BLCA	328	5	0.0152439	-0.66321	1.1718	-0.565974	0.571411	NA	NA	3	1	1	172	87	69	0.0174419	0.0114943	0.0144928	0.00594761	2
CRB1	BLCA	328	16	0.0487805	-0.865673	0.712284	-1.21535	0.224234	NA	NA	9	3	4	172	87	69	0.0523256	0.0344828	0.057971	0.0178428	6
CRB2	BLCA	328	5	0.0152439	-14.9863	836.441	-0.0179168	0.985705	NA	NA	3	0	2	172	87	69	0.0174419	0	0.0289855	0.0174419	3
CRCT1	BLCA	328	2	0.00609756	-14.9723	1022.57	-0.0146418	0.988318	NA	NA	2	0	0	172	87	69	0.0116279	0	0	0.0116279	2
CREB3L4	BLCA	328	3	0.00914634	-0.279516	1.24332	-0.224814	0.822124	NA	NA	2	1	0	172	87	69	0.0116279	0.0114943	0	0.000133654	1
CREB5	BLCA	328	9	0.027439	-1.21175	1.09636	-1.10525	0.269053	NA	NA	6	1	2	172	87	69	0.0348837	0.0114943	0.0289855	0.0233895	5
CREBZF	BLCA	328	2	0.00609756	-15.276	1028.55	-0.0148519	0.98815	NA	NA	2	0	0	172	87	69	0.0116279	0	0	0.0116279	2
CREM	BLCA	328	2	0.00609756	-15.0185	1028.54	-0.0146018	0.98835	NA	NA	2	0	0	172	87	69	0.0116279	0	0	0.0116279	2
CRHR2	BLCA	328	3	0.00914634	-0.0173409	1.24467	-0.0139321	0.988884	NA	NA	2	1	0	172	87	69	0.0116279	0.0114943	0	0.000133654	1
CRIPAK	BLCA	328	6	0.0182927	-0.844997	1.14012	-0.741149	0.458603	NA	NA	4	1	1	172	87	69	0.0232558	0.0114943	0.0144928	0.0117616	3
CRISPLD1	BLCA	328	6	0.0182927	-1.06763	1.2092	-0.882925	0.377277	NA	NA	3	1	2	172	87	69	0.0174419	0.0114943	0.0289855	0.00594761	2
CRK	BLCA	328	2	0.00609756	-15.638	1026	-0.0152417	0.987839	NA	NA	2	0	0	172	87	69	0.0116279	0	0	0.0116279	2
CRLF1	BLCA	328	3	0.00914634	-15.0311	1021.23	-0.0147186	0.988257	NA	NA	2	0	1	172	87	69	0.0116279	0	0.0144928	0.0116279	2
CRLF3	BLCA	328	3	0.00914634	-14.9052	831.67	-0.0179221	0.985701	NA	NA	3	0	0	172	87	69	0.0174419	0	0	0.0174419	3
CROCC	BLCA	328	10	0.0304878	-0.0533555	0.756626	-0.0705176	0.943782	NA	NA	5	3	2	172	87	69	0.0290698	0.0344828	0.0289855	-0.00541299	2
CRTAC1	BLCA	328	2	0.00609756	-14.9293	1027.15	-0.0145348	0.988403	NA	NA	2	0	0	172	87	69	0.0116279	0	0	0.0116279	2
CRX	BLCA	328	4	0.0121951	-15.1436	720.734	-0.0210113	0.983237	NA	NA	4	0	0	172	87	69	0.0232558	0	0	0.0232558	4
CRYBB1	BLCA	328	3	0.00914634	-0.670839	1.28217	-0.523206	0.600831	NA	NA	2	1	0	172	87	69	0.0116279	0.0114943	0	0.000133654	1
CRYBG3	BLCA	328	10	0.0304878	-0.741386	0.824491	-0.899204	0.368544	NA	NA	7	2	1	172	87	69	0.0406977	0.0229885	0.0144928	0.0177092	5
CRYZL1	BLCA	328	3	0.00914634	-0.218016	1.23579	-0.176419	0.859965	NA	NA	2	1	0	172	87	69	0.0116279	0.0114943	0	0.000133654	1
CS	BLCA	328	2	0.00609756	-14.9486	1024.64	-0.0145892	0.98836	NA	NA	2	0	0	172	87	69	0.0116279	0	0	0.0116279	2
CSAD	BLCA	328	2	0.00609756	-14.9111	1027.45	-0.0145126	0.988421	NA	NA	2	0	0	172	87	69	0.0116279	0	0	0.0116279	2
CSDA	BLCA	328	3	0.00914634	-15.0137	1023.89	-0.0146634	0.988301	NA	NA	2	0	1	172	87	69	0.0116279	0	0.0144928	0.0116279	2
CSDE1	BLCA	328	4	0.0121951	-15.3339	823.797	-0.0186137	0.985149	NA	NA	3	0	1	172	87	69	0.0174419	0	0.0144928	0.0174419	3
CSF1	BLCA	328	4	0.0121951	-0.0723138	1.23742	-0.0584393	0.953399	NA	NA	2	1	1	172	87	69	0.0116279	0.0114943	0.0144928	0.000133654	1
CSF2RB	BLCA	328	4	0.0121951	-14.94	839.187	-0.017803	0.985796	NA	NA	3	0	1	172	87	69	0.0174419	0	0.0144928	0.0174419	3
CSK	BLCA	328	6	0.0182927	-1.28492	1.16563	-1.10234	0.270312	NA	NA	4	1	1	172	87	69	0.0232558	0.0114943	0.0144928	0.0117616	3
CSMD1	BLCA	328	24	0.0731707	-0.812801	0.590024	-1.37757	0.168335	0.168335	0.61646	15	4	5	172	87	69	0.0872093	0.045977	0.0724638	0.0412323	11
CSMD2	BLCA	328	24	0.0731707	-0.467172	0.514266	-0.908425	0.363654	0.363654	0.656545	15	6	3	172	87	69	0.0872093	0.0689655	0.0434783	0.0182438	9
CSMD3	BLCA	328	50	0.152439	-0.0976788	0.39994	-0.244234	0.80705	0.80705	0.991923	22	12	16	172	87	69	0.127907	0.137931	0.231884	-0.0100241	10
CSNK1A1	BLCA	328	4	0.0121951	-0.00289434	1.23681	-0.00234017	0.998133	NA	NA	2	1	1	172	87	69	0.0116279	0.0114943	0.0144928	0.000133654	1
CSNK1G1	BLCA	328	6	0.0182927	-0.380229	1.16573	-0.326173	0.744294	NA	NA	3	1	2	172	87	69	0.0174419	0.0114943	0.0289855	0.00594761	2
CSNK1G2	BLCA	328	5	0.0152439	-0.473567	1.26549	-0.374217	0.708243	NA	NA	2	1	2	172	87	69	0.0116279	0.0114943	0.0289855	0.000133654	1
CSNK2B	BLCA	328	4	0.0121951	-15.0392	1028.75	-0.014619	0.988336	NA	NA	2	0	2	172	87	69	0.0116279	0	0.0289855	0.0116279	2
CSPP1	BLCA	328	8	0.0243902	-1.40751	1.12852	-1.24723	0.212315	NA	NA	5	1	2	172	87	69	0.0290698	0.0114943	0.0289855	0.0175755	4
CSRNP1	BLCA	328	3	0.00914634	-15.1166	836.256	-0.0180765	0.985578	NA	NA	3	0	0	172	87	69	0.0174419	0	0	0.0174419	3
CSRNP3	BLCA	328	6	0.0182927	-1.10177	1.21746	-0.904973	0.36548	NA	NA	3	1	2	172	87	69	0.0174419	0.0114943	0.0289855	0.00594761	2
CSRP2	BLCA	328	2	0.00609756	-15.2709	1022.5	-0.0149349	0.988084	NA	NA	2	0	0	172	87	69	0.0116279	0	0	0.0116279	2
CSRP2BP	BLCA	328	6	0.0182927	-1.35149	1.13479	-1.19096	0.233671	NA	NA	5	1	0	172	87	69	0.0290698	0.0114943	0	0.0175755	4
CSTF2T	BLCA	328	5	0.0152439	-1.92e-05	0.936811	-2.05e-05	0.999984	NA	NA	3	2	0	172	87	69	0.0174419	0.0229885	0	-0.00554665	1
CT47B1	BLCA	328	5	0.0152439	-0.827371	1.13473	-0.729135	0.465919	NA	NA	4	1	0	172	87	69	0.0232558	0.0114943	0	0.0117616	3
CTAGE9	BLCA	328	3	0.00914634	-14.8419	1026.86	-0.0144537	0.988468	NA	NA	2	0	1	172	87	69	0.0116279	0	0.0144928	0.0116279	2
CTCF	BLCA	328	10	0.0304878	-0.958135	0.841578	-1.1385	0.254913	NA	NA	7	2	1	172	87	69	0.0406977	0.0229885	0.0144928	0.0177092	5
CTCFL	BLCA	328	4	0.0121951	-14.9667	831.086	-0.0180085	0.985632	NA	NA	3	0	1	172	87	69	0.0174419	0	0.0144928	0.0174419	3
CTDSPL	BLCA	328	2	0.00609756	-15.2815	1027.78	-0.0148685	0.988137	NA	NA	2	0	0	172	87	69	0.0116279	0	0	0.0116279	2
CTDSPL2	BLCA	328	3	0.00914634	-0.265782	1.24093	-0.21418	0.830407	NA	NA	2	1	0	172	87	69	0.0116279	0.0114943	0	0.000133654	1
CTH	BLCA	328	5	0.0152439	-0.963948	1.13544	-0.848966	0.3959	NA	NA	4	1	0	172	87	69	0.0232558	0.0114943	0	0.0117616	3
CTHRC1	BLCA	328	4	0.0121951	-14.7902	837.706	-0.0176556	0.985914	NA	NA	3	0	1	172	87	69	0.0174419	0	0.0144928	0.0174419	3
CTNNA1	BLCA	328	6	0.0182927	-0.969239	1.14322	-0.847813	0.396542	NA	NA	4	1	1	172	87	69	0.0232558	0.0114943	0.0144928	0.0117616	3
CTNNA2	BLCA	328	15	0.0457317	-0.593662	0.693006	-0.856647	0.39164	NA	NA	9	3	3	172	87	69	0.0523256	0.0344828	0.0434783	0.0178428	6
CTNNA3	BLCA	328	8	0.0243902	-0.31085	0.904828	-0.343545	0.731188	NA	NA	4	2	2	172	87	69	0.0232558	0.0229885	0.0289855	0.000267308	2
CTNNAL1	BLCA	328	5	0.0152439	-0.664139	1.17537	-0.565047	0.572042	NA	NA	3	1	1	172	87	69	0.0174419	0.0114943	0.0144928	0.00594761	2
CTNNB1	BLCA	328	13	0.0396341	-0.0491916	0.633238	-0.0776827	0.93808	NA	NA	8	4	1	172	87	69	0.0465116	0.045977	0.0144928	0.000534616	4
CTNNBL1	BLCA	328	6	0.0182927	-0.370334	0.895121	-0.413726	0.679075	NA	NA	4	2	0	172	87	69	0.0232558	0.0229885	0	0.000267308	2
CTNND1	BLCA	328	6	0.0182927	-0.902119	1.13626	-0.793938	0.427232	NA	NA	4	1	1	172	87	69	0.0232558	0.0114943	0.0144928	0.0117616	3
CTNND2	BLCA	328	16	0.0487805	-0.450345	0.624047	-0.721652	0.470508	NA	NA	10	4	2	172	87	69	0.0581395	0.045977	0.0289855	0.0121625	6
CTPS	BLCA	328	3	0.00914634	-0.629151	1.2992	-0.48426	0.628201	NA	NA	2	1	0	172	87	69	0.0116279	0.0114943	0	0.000133654	1
CTPS2	BLCA	328	2	0.00609756	-14.8521	1020.87	-0.0145485	0.988392	NA	NA	2	0	0	172	87	69	0.0116279	0	0	0.0116279	2
CTRL	BLCA	328	2	0.00609756	-15.188	1023.08	-0.0148454	0.988156	NA	NA	2	0	0	172	87	69	0.0116279	0	0	0.0116279	2
CTSB	BLCA	328	4	0.0121951	-15.0971	830.074	-0.0181877	0.985489	NA	NA	3	0	1	172	87	69	0.0174419	0	0.0144928	0.0174419	3
CTSC	BLCA	328	3	0.00914634	-15.3307	804.085	-0.019066	0.984788	NA	NA	3	0	0	172	87	69	0.0174419	0	0	0.0174419	3
CTSD	BLCA	328	6	0.0182927	-15.2231	718.342	-0.021192	0.983093	NA	NA	4	0	2	172	87	69	0.0232558	0	0.0289855	0.0232558	4
CTSG	BLCA	328	4	0.0121951	-0.385467	1.24626	-0.309298	0.757095	NA	NA	2	1	1	172	87	69	0.0116279	0.0114943	0.0144928	0.000133654	1
CTSL2	BLCA	328	3	0.00914634	-0.448652	1.28267	-0.349778	0.726505	NA	NA	2	1	0	172	87	69	0.0116279	0.0114943	0	0.000133654	1
CTSO	BLCA	328	2	0.00609756	-15.4716	976.308	-0.015847	0.987356	NA	NA	2	0	0	172	87	69	0.0116279	0	0	0.0116279	2
CTTNBP2NL	BLCA	328	2	0.00609756	-15.3685	1005.03	-0.0152917	0.987799	NA	NA	2	0	0	172	87	69	0.0116279	0	0	0.0116279	2
CUL2	BLCA	328	9	0.027439	-0.588978	1.17408	-0.501649	0.615914	NA	NA	3	1	5	172	87	69	0.0174419	0.0114943	0.0724638	0.00594761	2
CUL4A	BLCA	328	5	0.0152439	-0.144528	0.950357	-0.152077	0.879126	NA	NA	3	2	0	172	87	69	0.0174419	0.0229885	0	-0.00554665	1
CUTA	BLCA	328	2	0.00609756	-15.5906	993.885	-0.0156865	0.987484	NA	NA	2	0	0	172	87	69	0.0116279	0	0	0.0116279	2
CUTC	BLCA	328	4	0.0121951	-0.654179	1.17964	-0.554556	0.579198	NA	NA	3	1	0	172	87	69	0.0174419	0.0114943	0	0.00594761	2
CUX2	BLCA	328	8	0.0243902	-0.25925	0.854448	-0.303412	0.761576	NA	NA	5	2	1	172	87	69	0.0290698	0.0229885	0.0144928	0.00608126	3
CWF19L1	BLCA	328	2	0.00609756	-13.8131	623.916	-0.0221393	0.982337	NA	NA	2	0	0	172	87	69	0.0116279	0	0	0.0116279	2
CWF19L2	BLCA	328	3	0.00914634	-15.9773	1025.77	-0.0155759	0.987573	NA	NA	2	0	1	172	87	69	0.0116279	0	0.0144928	0.0116279	2
CWH43	BLCA	328	3	0.00914634	-0.363842	1.27677	-0.284971	0.775667	NA	NA	2	1	0	172	87	69	0.0116279	0.0114943	0	0.000133654	1
CXADR	BLCA	328	3	0.00914634	-0.809644	1.29577	-0.624838	0.532078	NA	NA	2	1	0	172	87	69	0.0116279	0.0114943	0	0.000133654	1
CXCR3	BLCA	328	2	0.00609756	-15.3599	956.159	-0.0160642	0.987183	NA	NA	2	0	0	172	87	69	0.0116279	0	0	0.0116279	2
CXorf22	BLCA	328	7	0.0213415	-16.5889	950.507	-0.0174527	0.986075	NA	NA	6	0	1	172	87	69	0.0348837	0	0.0144928	0.0348837	6
CXorf57	BLCA	328	6	0.0182927	-0.449271	0.90554	-0.496136	0.619798	NA	NA	4	2	0	172	87	69	0.0232558	0.0229885	0	0.000267308	2
CXorf58	BLCA	328	2	0.00609756	-15.1217	1021.69	-0.0148006	0.988191	NA	NA	2	0	0	172	87	69	0.0116279	0	0	0.0116279	2
CXorf66	BLCA	328	4	0.0121951	-0.189257	1.23989	-0.152641	0.878682	NA	NA	2	1	1	172	87	69	0.0116279	0.0114943	0.0144928	0.000133654	1
CYB5R1	BLCA	328	2	0.00609756	-15.1765	1015.47	-0.0149453	0.988076	NA	NA	2	0	0	172	87	69	0.0116279	0	0	0.0116279	2
CYB5R3	BLCA	328	4	0.0121951	-0.638333	1.17283	-0.544268	0.586257	NA	NA	3	1	0	172	87	69	0.0174419	0.0114943	0	0.00594761	2
CYBA	BLCA	328	2	0.00609756	-13.6478	624.059	-0.0218694	0.982552	NA	NA	2	0	0	172	87	69	0.0116279	0	0	0.0116279	2
CYFIP1	BLCA	328	6	0.0182927	-0.897934	1.13264	-0.792779	0.427907	NA	NA	4	1	1	172	87	69	0.0232558	0.0114943	0.0144928	0.0117616	3
CYLC1	BLCA	328	6	0.0182927	-0.513884	0.914975	-0.561637	0.574363	NA	NA	4	2	0	172	87	69	0.0232558	0.0229885	0	0.000267308	2
CYLD	BLCA	328	2	0.00609756	-15.6105	996.439	-0.0156662	0.987501	NA	NA	2	0	0	172	87	69	0.0116279	0	0	0.0116279	2
CYP11B1	BLCA	328	3	0.00914634	-0.129312	1.24049	-0.104243	0.916977	NA	NA	2	1	0	172	87	69	0.0116279	0.0114943	0	0.000133654	1
CYP19A1	BLCA	328	3	0.00914634	-14.9815	1027.46	-0.0145812	0.988366	NA	NA	2	0	1	172	87	69	0.0116279	0	0.0144928	0.0116279	2
CYP21A2	BLCA	328	2	0.00609756	-0.0484193	1.47693	-0.0327837	0.973847	NA	NA	1	1	0	172	87	69	0.00581395	0.0114943	0	-0.0056803	0
CYP26B1	BLCA	328	6	0.0182927	-1.10094	1.15905	-0.949867	0.34218	NA	NA	4	1	1	172	87	69	0.0232558	0.0114943	0.0144928	0.0117616	3
CYP27A1	BLCA	328	6	0.0182927	-0.792825	1.13217	-0.70027	0.483759	NA	NA	4	1	1	172	87	69	0.0232558	0.0114943	0.0144928	0.0117616	3
CYP27B1	BLCA	328	6	0.0182927	-0.529403	1.16972	-0.452589	0.650845	NA	NA	3	1	2	172	87	69	0.0174419	0.0114943	0.0289855	0.00594761	2
CYP27C1	BLCA	328	4	0.0121951	-14.9266	1024.81	-0.0145653	0.988379	NA	NA	2	0	2	172	87	69	0.0116279	0	0.0289855	0.0116279	2
CYP2A13	BLCA	328	3	0.00914634	-0.32561	1.25801	-0.25883	0.795767	NA	NA	2	1	0	172	87	69	0.0116279	0.0114943	0	0.000133654	1
CYP2A6	BLCA	328	8	0.0243902	-1.60897	1.11169	-1.44731	0.147809	NA	NA	6	1	1	172	87	69	0.0348837	0.0114943	0.0144928	0.0233895	5
CYP2B6	BLCA	328	8	0.0243902	-16.2389	929.642	-0.0174679	0.986063	NA	NA	6	0	2	172	87	69	0.0348837	0	0.0289855	0.0348837	6
CYP2C18	BLCA	328	4	0.0121951	-15.0475	826.188	-0.0182132	0.985469	NA	NA	3	0	1	172	87	69	0.0174419	0	0.0144928	0.0174419	3
CYP2C8	BLCA	328	4	0.0121951	-0.725731	1.19962	-0.604967	0.545201	NA	NA	3	1	0	172	87	69	0.0174419	0.0114943	0	0.00594761	2
CYP2J2	BLCA	328	2	0.00609756	-15.2142	1018.78	-0.0149337	0.988085	NA	NA	2	0	0	172	87	69	0.0116279	0	0	0.0116279	2
CYP39A1	BLCA	328	4	0.0121951	-15.0344	837.86	-0.0179439	0.985684	NA	NA	3	0	1	172	87	69	0.0174419	0	0.0144928	0.0174419	3
CYP3A5	BLCA	328	4	0.0121951	-0.101019	1.24694	-0.0810135	0.935431	NA	NA	2	1	1	172	87	69	0.0116279	0.0114943	0.0144928	0.000133654	1
CYP4A11	BLCA	328	4	0.0121951	-0.509144	1.27823	-0.398318	0.690396	NA	NA	2	1	1	172	87	69	0.0116279	0.0114943	0.0144928	0.000133654	1
CYP4B1	BLCA	328	4	0.0121951	-15.5201	810.598	-0.0191464	0.984724	NA	NA	3	0	1	172	87	69	0.0174419	0	0.0144928	0.0174419	3
CYP4F11	BLCA	328	4	0.0121951	-0.555818	1.28371	-0.432978	0.665031	NA	NA	2	1	1	172	87	69	0.0116279	0.0114943	0.0144928	0.000133654	1
CYP4F12	BLCA	328	6	0.0182927	-14.9898	649.332	-0.0230849	0.981583	NA	NA	5	0	1	172	87	69	0.0290698	0	0.0144928	0.0290698	5
CYP4F2	BLCA	328	6	0.0182927	-0.191933	0.885598	-0.216726	0.828422	NA	NA	4	2	0	172	87	69	0.0232558	0.0229885	0	0.000267308	2
CYP4V2	BLCA	328	3	0.00914634	-0.55372	1.27969	-0.432698	0.665234	NA	NA	2	1	0	172	87	69	0.0116279	0.0114943	0	0.000133654	1
CYP51A1	BLCA	328	3	0.00914634	-0.301267	1.24342	-0.242289	0.808556	NA	NA	2	1	0	172	87	69	0.0116279	0.0114943	0	0.000133654	1
CYP7A1	BLCA	328	7	0.0213415	-1.28434	1.13315	-1.13343	0.257035	NA	NA	5	1	1	172	87	69	0.0290698	0.0114943	0.0144928	0.0175755	4
CYP8B1	BLCA	328	4	0.0121951	-0.567522	1.18196	-0.480154	0.631118	NA	NA	3	1	0	172	87	69	0.0174419	0.0114943	0	0.00594761	2
CYTH1	BLCA	328	4	0.0121951	-15.0349	839.298	-0.0179136	0.985708	NA	NA	3	0	1	172	87	69	0.0174419	0	0.0144928	0.0174419	3
CYTH2	BLCA	328	3	0.00914634	-14.8052	827.767	-0.0178857	0.98573	NA	NA	3	0	0	172	87	69	0.0174419	0	0	0.0174419	3
CYTH3	BLCA	328	4	0.0121951	-0.496002	1.1702	-0.423862	0.671667	NA	NA	3	1	0	172	87	69	0.0174419	0.0114943	0	0.00594761	2
CYTIP	BLCA	328	2	0.00609756	-15.1153	1027.14	-0.0147159	0.988259	NA	NA	2	0	0	172	87	69	0.0116279	0	0	0.0116279	2
CYTSA	BLCA	328	9	0.027439	-0.330364	0.850832	-0.388283	0.697807	NA	NA	5	2	2	172	87	69	0.0290698	0.0229885	0.0289855	0.00608126	3
CYTSB	BLCA	328	11	0.0335366	-0.0464738	0.816612	-0.0569105	0.954617	NA	NA	4	3	4	172	87	69	0.0232558	0.0344828	0.057971	-0.0112269	1
DAAM1	BLCA	328	8	0.0243902	-0.314817	0.854284	-0.368515	0.712489	NA	NA	5	2	1	172	87	69	0.0290698	0.0229885	0.0144928	0.00608126	3
DAAM2	BLCA	328	9	0.027439	-1.35954	1.08455	-1.25356	0.210003	NA	NA	7	1	1	172	87	69	0.0406977	0.0114943	0.0144928	0.0292034	6
DAB2	BLCA	328	8	0.0243902	-1.39761	1.1031	-1.26698	0.205163	NA	NA	6	1	1	172	87	69	0.0348837	0.0114943	0.0144928	0.0233895	5
DAB2IP	BLCA	328	5	0.0152439	-1.05644	1.14381	-0.923613	0.355688	NA	NA	4	1	0	172	87	69	0.0232558	0.0114943	0	0.0117616	3
DACH1	BLCA	328	9	0.027439	-0.506391	0.842532	-0.601034	0.547817	NA	NA	6	2	1	172	87	69	0.0348837	0.0229885	0.0144928	0.0118952	4
DAGLA	BLCA	328	6	0.0182927	-0.70551	1.17994	-0.597921	0.549893	NA	NA	3	1	2	172	87	69	0.0174419	0.0114943	0.0289855	0.00594761	2
DAK	BLCA	328	3	0.00914634	-15.8101	1016.44	-0.0155543	0.98759	NA	NA	2	0	1	172	87	69	0.0116279	0	0.0144928	0.0116279	2
DAP3	BLCA	328	6	0.0182927	-0.0685337	0.940131	-0.072898	0.941887	NA	NA	3	2	1	172	87	69	0.0174419	0.0229885	0.0144928	-0.00554665	1
DARS2	BLCA	328	10	0.0304878	-0.387691	0.750907	-0.516297	0.605647	NA	NA	6	3	1	172	87	69	0.0348837	0.0344828	0.0144928	0.000400962	3
DAZAP1	BLCA	328	5	0.0152439	-0.509994	1.16916	-0.436206	0.662687	NA	NA	3	1	1	172	87	69	0.0174419	0.0114943	0.0144928	0.00594761	2
DAZL	BLCA	328	2	0.00609756	-13.6986	624.16	-0.0219473	0.98249	NA	NA	2	0	0	172	87	69	0.0116279	0	0	0.0116279	2
DBC1	BLCA	328	8	0.0243902	-1.58041	1.12591	-1.40368	0.160415	NA	NA	6	1	1	172	87	69	0.0348837	0.0114943	0.0144928	0.0233895	5
DBF4B	BLCA	328	2	0.00609756	-15.0116	1007.65	-0.0148977	0.988114	NA	NA	2	0	0	172	87	69	0.0116279	0	0	0.0116279	2
DBNDD1	BLCA	328	2	0.00609756	-14.1005	624.146	-0.0225916	0.981976	NA	NA	2	0	0	172	87	69	0.0116279	0	0	0.0116279	2
DBP	BLCA	328	2	0.00609756	-13.9341	624.106	-0.0223264	0.982188	NA	NA	2	0	0	172	87	69	0.0116279	0	0	0.0116279	2
DBT	BLCA	328	4	0.0121951	-14.8118	727.143	-0.0203698	0.983748	NA	NA	4	0	0	172	87	69	0.0232558	0	0	0.0232558	4
DCAF10	BLCA	328	4	0.0121951	-0.598323	1.29099	-0.46346	0.643034	NA	NA	2	1	1	172	87	69	0.0116279	0.0114943	0.0144928	0.000133654	1
DCAF11	BLCA	328	5	0.0152439	-0.419724	1.25952	-0.333241	0.738952	NA	NA	2	1	2	172	87	69	0.0116279	0.0114943	0.0289855	0.000133654	1
DCAF12L1	BLCA	328	7	0.0213415	-0.994478	1.10464	-0.900277	0.367973	NA	NA	5	1	1	172	87	69	0.0290698	0.0114943	0.0144928	0.0175755	4
DCAF13	BLCA	328	4	0.0121951	-15.372	801.825	-0.0191713	0.984704	NA	NA	3	0	1	172	87	69	0.0174419	0	0.0144928	0.0174419	3
DCAF17	BLCA	328	3	0.00914634	-15.4462	812.317	-0.019015	0.984829	NA	NA	3	0	0	172	87	69	0.0174419	0	0	0.0174419	3
DCAF4	BLCA	328	3	0.00914634	-15.1429	1028.77	-0.0147194	0.988256	NA	NA	2	0	1	172	87	69	0.0116279	0	0.0144928	0.0116279	2
DCAF4L2	BLCA	328	12	0.0365854	-0.502803	0.732205	-0.686697	0.492274	NA	NA	7	3	2	172	87	69	0.0406977	0.0344828	0.0289855	0.00621492	4
DCAF6	BLCA	328	8	0.0243902	-16.1549	972.249	-0.016616	0.986743	NA	NA	6	0	2	172	87	69	0.0348837	0	0.0289855	0.0348837	6
DCAF8L2	BLCA	328	3	0.00914634	-15.074	824.807	-0.0182757	0.985419	NA	NA	3	0	0	172	87	69	0.0174419	0	0	0.0174419	3
DCDC1	BLCA	328	4	0.0121951	-0.159866	1.23484	-0.129463	0.896991	NA	NA	2	1	1	172	87	69	0.0116279	0.0114943	0.0144928	0.000133654	1
DCDC2B	BLCA	328	2	0.00609756	-15.3055	996.992	-0.0153516	0.987752	NA	NA	2	0	0	172	87	69	0.0116279	0	0	0.0116279	2
DCHS2	BLCA	328	24	0.0731707	-0.854611	0.5693	-1.50116	0.133314	0.133314	0.599629	15	5	4	172	87	69	0.0872093	0.0574713	0.057971	0.029738	10
DCK	BLCA	328	4	0.0121951	-15.3652	704.184	-0.0218199	0.982592	NA	NA	4	0	0	172	87	69	0.0232558	0	0	0.0232558	4
DCLK1	BLCA	328	9	0.027439	-1.4814	1.12215	-1.32015	0.186787	NA	NA	6	1	2	172	87	69	0.0348837	0.0114943	0.0289855	0.0233895	5
DCLK2	BLCA	328	8	0.0243902	-0.213326	0.848852	-0.251311	0.801574	NA	NA	5	2	1	172	87	69	0.0290698	0.0229885	0.0144928	0.00608126	3
DCLRE1A	BLCA	328	8	0.0243902	-1.49101	1.1095	-1.34386	0.178993	NA	NA	6	1	1	172	87	69	0.0348837	0.0114943	0.0144928	0.0233895	5
DCLRE1C	BLCA	328	7	0.0213415	-0.493846	0.863384	-0.571989	0.567329	NA	NA	5	2	0	172	87	69	0.0290698	0.0229885	0	0.00608126	3
DCP1B	BLCA	328	4	0.0121951	-0.299476	1.258	-0.238057	0.811837	NA	NA	2	1	1	172	87	69	0.0116279	0.0114943	0.0144928	0.000133654	1
DCPS	BLCA	328	4	0.0121951	-0.666756	1.17645	-0.566751	0.570883	NA	NA	3	1	0	172	87	69	0.0174419	0.0114943	0	0.00594761	2
DCST1	BLCA	328	5	0.0152439	-0.507886	1.16973	-0.434191	0.66415	NA	NA	3	1	1	172	87	69	0.0174419	0.0114943	0.0144928	0.00594761	2
DCT	BLCA	328	7	0.0213415	-0.922047	1.13219	-0.814393	0.41542	NA	NA	4	1	2	172	87	69	0.0232558	0.0114943	0.0289855	0.0117616	3
DCTN2	BLCA	328	4	0.0121951	-0.793417	1.19684	-0.662927	0.507377	NA	NA	3	1	0	172	87	69	0.0174419	0.0114943	0	0.00594761	2
DCTN4	BLCA	328	3	0.00914634	-15.0783	833.843	-0.0180829	0.985573	NA	NA	3	0	0	172	87	69	0.0174419	0	0	0.0174419	3
DCUN1D1	BLCA	328	3	0.00914634	-0.430363	1.25048	-0.344159	0.730727	NA	NA	2	1	0	172	87	69	0.0116279	0.0114943	0	0.000133654	1
DCXR	BLCA	328	2	0.00609756	-14.9368	1017.58	-0.0146787	0.988289	NA	NA	2	0	0	172	87	69	0.0116279	0	0	0.0116279	2
DDAH1	BLCA	328	6	0.0182927	-0.809497	1.18852	-0.681098	0.49581	NA	NA	3	1	2	172	87	69	0.0174419	0.0114943	0.0289855	0.00594761	2
DDHD1	BLCA	328	10	0.0304878	-0.5484	0.830182	-0.660578	0.508883	NA	NA	6	2	2	172	87	69	0.0348837	0.0229885	0.0289855	0.0118952	4
[truncated: 60,275 more rows]

## Sheet: TableS5
Table S5. List of mutated genes investigated in the individual cancer type analysis that are relatively enriched in T cell-inflamed relative to non-T cell-inflamed tumors. All genes are shown without filtering by p-values.
Gene	Cancer	Sample.all	Mut.all	Mut.frac	glm.estimate.mut.status.coefficient	glm.std.error	glm.statistic	glm.p.value	glm.p.value.mut.flt.models	glm.p.adj.BH.mut.flt.models	non-T cell-inflamed.mut	T cell-inflamed.mut	intermediate.mut	non-T cell-inflamed.all	T cell-inflamed.all	intermediate.all	non-T cell-inflamed.mut.frac	T cell-inflamed.mut.frac	intermediate.mut.frac	non-T-cell-inflamed.vs.T-cell-inflamed.mut.frac	non-T-cell-inflamed.vs.T-cell-inflamed.mut
ABCA12	ACC	54	2	0.037037	2.59641	1.76188	1.47366	0.140574	NA	NA	1	1	0	39	5	10	0.025641	0.2	0	-0.174359	0
ACIN1	ACC	54	2	0.037037	2.28774	1.54783	1.47803	0.1394	NA	NA	1	1	0	39	5	10	0.025641	0.2	0	-0.174359	0
ACSL1	ACC	54	2	0.037037	2.8156	1.92652	1.4615	0.143879	NA	NA	1	1	0	39	5	10	0.025641	0.2	0	-0.174359	0
ACTN1	ACC	54	2	0.037037	3.24743	2.22158	1.46177	0.143805	NA	NA	1	1	0	39	5	10	0.025641	0.2	0	-0.174359	0
ADAD2	ACC	54	4	0.0740741	1.82468	1.55885	1.17053	0.241787	0.241787	0.43628	2	1	1	39	5	10	0.0512821	0.2	0.1	-0.148718	1
ADAMTS17	ACC	54	4	0.0740741	1.41177	1.55219	0.909535	0.363068	0.363068	0.492514	3	1	0	39	5	10	0.0769231	0.2	0	-0.123077	2
ADAMTS7	ACC	54	4	0.0740741	1.60389	1.3626	1.17708	0.239163	0.239163	0.43628	2	1	1	39	5	10	0.0512821	0.2	0.1	-0.148718	1
ADCY2	ACC	54	2	0.037037	2.27746	1.53961	1.47924	0.139075	NA	NA	1	1	0	39	5	10	0.025641	0.2	0	-0.174359	0
ADCY8	ACC	54	2	0.037037	2.26539	1.51237	1.4979	0.134158	NA	NA	1	1	0	39	5	10	0.025641	0.2	0	-0.174359	0
ADSSL1	ACC	54	2	0.037037	2.8156	1.92652	1.4615	0.143879	NA	NA	1	1	0	39	5	10	0.025641	0.2	0	-0.174359	0
AKAP2	ACC	54	6	0.111111	2.17791	1.14993	1.89394	0.0582324	0.0582324	0.43628	3	2	1	39	5	10	0.0769231	0.4	0.1	-0.323077	1
ALPPL2	ACC	54	4	0.0740741	1.16953	1.30271	0.897766	0.36931	0.36931	0.492514	3	1	0	39	5	10	0.0769231	0.2	0	-0.123077	2
AMDHD1	ACC	54	9	0.166667	1.18905	1.06714	1.11424	0.265178	0.265178	0.440899	7	2	0	39	5	10	0.179487	0.4	0	-0.220513	5
ANK2	ACC	54	4	0.0740741	1.18097	1.37186	0.860852	0.389319	0.389319	0.492514	3	1	0	39	5	10	0.0769231	0.2	0	-0.123077	2
ANK3	ACC	54	4	0.0740741	1.24864	1.45682	0.8571	0.39139	0.39139	0.492514	3	1	0	39	5	10	0.0769231	0.2	0	-0.123077	2
ANKRD28	ACC	54	2	0.037037	4.17948	2.69997	1.54797	0.121629	NA	NA	1	1	0	39	5	10	0.025641	0.2	0	-0.174359	0
APOB	ACC	54	4	0.0740741	1.57541	1.69664	0.928547	0.353124	0.353124	0.492514	3	1	0	39	5	10	0.0769231	0.2	0	-0.123077	2
APOE	ACC	54	6	0.111111	0.565229	1.35514	0.4171	0.676606	0.676606	0.729465	5	1	0	39	5	10	0.128205	0.2	0	-0.0717949	4
ARFGEF2	ACC	54	2	0.037037	2.28455	1.54507	1.47861	0.139244	NA	NA	1	1	0	39	5	10	0.025641	0.2	0	-0.174359	0
ARHGAP35	ACC	54	2	0.037037	2.38486	1.61523	1.47649	0.139813	NA	NA	1	1	0	39	5	10	0.025641	0.2	0	-0.174359	0
ARSH	ACC	54	2	0.037037	3.49063	2.36908	1.47341	0.14064	NA	NA	1	1	0	39	5	10	0.025641	0.2	0	-0.174359	0
ASB16	ACC	54	4	0.0740741	1.53569	1.33389	1.15129	0.249613	0.249613	0.43628	2	1	1	39	5	10	0.0512821	0.2	0.1	-0.148718	1
ASXL3	ACC	54	3	0.0555556	1.62616	1.42691	1.13964	0.254438	0.254438	0.43628	2	1	0	39	5	10	0.0512821	0.2	0	-0.148718	1
ATN1	ACC	54	3	0.0555556	1.62629	1.37307	1.18442	0.236248	0.236248	0.43628	2	1	0	39	5	10	0.0512821	0.2	0	-0.148718	1
ATP1A4	ACC	54	2	0.037037	2.29204	1.55073	1.47804	0.139397	NA	NA	1	1	0	39	5	10	0.025641	0.2	0	-0.174359	0
ATP7B	ACC	54	3	0.0555556	1.67899	1.48336	1.13188	0.257683	0.257683	0.43628	2	1	0	39	5	10	0.0512821	0.2	0	-0.148718	1
BAI2	ACC	54	2	0.037037	4.17948	2.69997	1.54797	0.121629	NA	NA	1	1	0	39	5	10	0.025641	0.2	0	-0.174359	0
BEGAIN	ACC	54	2	0.037037	2.6722	1.80991	1.47643	0.13983	NA	NA	1	1	0	39	5	10	0.025641	0.2	0	-0.174359	0
BSN	ACC	54	2	0.037037	3.24743	2.22158	1.46177	0.143805	NA	NA	1	1	0	39	5	10	0.025641	0.2	0	-0.174359	0
C10orf120	ACC	54	2	0.037037	2.75916	1.88611	1.46289	0.143498	NA	NA	1	1	0	39	5	10	0.025641	0.2	0	-0.174359	0
C4orf32	ACC	54	3	0.0555556	1.52833	1.3432	1.13783	0.255193	0.255193	0.43628	2	1	0	39	5	10	0.0512821	0.2	0	-0.148718	1
C9orf66	ACC	54	5	0.0925926	0.778002	1.2598	0.617559	0.536866	0.536866	0.602799	4	1	0	39	5	10	0.102564	0.2	0	-0.0974359	3
CACNA1F	ACC	54	2	0.037037	2.28825	1.54787	1.47832	0.139323	NA	NA	1	1	0	39	5	10	0.025641	0.2	0	-0.174359	0
CACNA1H	ACC	54	2	0.037037	2.26469	1.52944	1.48074	0.138676	NA	NA	1	1	0	39	5	10	0.025641	0.2	0	-0.174359	0
CAPN6	ACC	54	3	0.0555556	1.58687	1.39511	1.13745	0.25535	0.25535	0.43628	2	1	0	39	5	10	0.0512821	0.2	0	-0.148718	1
CCDC150	ACC	54	4	0.0740741	1.10498	1.29848	0.85098	0.39478	0.39478	0.492514	3	1	0	39	5	10	0.0769231	0.2	0	-0.123077	2
CEP250	ACC	54	2	0.037037	3.30161	2.25583	1.46359	0.143306	NA	NA	1	1	0	39	5	10	0.025641	0.2	0	-0.174359	0
CHD2	ACC	54	3	0.0555556	3.33715	1.4267	2.33907	0.0193316	0.0193316	0.43628	1	2	0	39	5	10	0.025641	0.4	0	-0.374359	-1
CHD5	ACC	54	2	0.037037	2.57497	1.74796	1.47313	0.140716	NA	NA	1	1	0	39	5	10	0.025641	0.2	0	-0.174359	0
CHPT1	ACC	54	2	0.037037	2.35165	1.59424	1.47509	0.140188	NA	NA	1	1	0	39	5	10	0.025641	0.2	0	-0.174359	0
CHST13	ACC	54	3	0.0555556	1.55829	1.37283	1.13509	0.256337	0.256337	0.43628	2	1	0	39	5	10	0.0512821	0.2	0	-0.148718	1
CKM	ACC	54	2	0.037037	2.42727	1.6431	1.47725	0.139608	NA	NA	1	1	0	39	5	10	0.025641	0.2	0	-0.174359	0
CLDN23	ACC	54	10	0.185185	0.537099	1.2176	0.441114	0.65913	0.65913	0.721905	5	1	4	39	5	10	0.128205	0.2	0.4	-0.0717949	4
CMYA5	ACC	54	3	0.0555556	1.5649	1.34455	1.16389	0.244471	0.244471	0.43628	2	1	0	39	5	10	0.0512821	0.2	0	-0.148718	1
CNTN5	ACC	54	3	0.0555556	1.5629	1.34367	1.16316	0.244765	0.244765	0.43628	2	1	0	39	5	10	0.0512821	0.2	0	-0.148718	1
CNTNAP5	ACC	54	4	0.0740741	1.10349	1.29814	0.850061	0.395291	0.395291	0.492514	3	1	0	39	5	10	0.0769231	0.2	0	-0.123077	2
COQ2	ACC	54	4	0.0740741	1.09837	1.28916	0.852004	0.394212	0.394212	0.492514	3	1	0	39	5	10	0.0769231	0.2	0	-0.123077	2
CPXM1	ACC	54	2	0.037037	2.26187	1.52708	1.48117	0.138562	NA	NA	1	1	0	39	5	10	0.025641	0.2	0	-0.174359	0
CRYBB3	ACC	54	2	0.037037	2.61243	1.75708	1.4868	0.137067	NA	NA	1	1	0	39	5	10	0.025641	0.2	0	-0.174359	0
CSMD2	ACC	54	2	0.037037	2.30879	1.56448	1.47575	0.14001	NA	NA	1	1	0	39	5	10	0.025641	0.2	0	-0.174359	0
CSMD3	ACC	54	4	0.0740741	1.91743	1.62714	1.1784	0.238636	0.238636	0.43628	2	1	1	39	5	10	0.0512821	0.2	0.1	-0.148718	1
CSPG4	ACC	54	2	0.037037	2.75916	1.88611	1.46289	0.143498	NA	NA	1	1	0	39	5	10	0.025641	0.2	0	-0.174359	0
CTGF	ACC	54	3	0.0555556	2.2517	1.509	1.49218	0.135653	0.135653	0.43628	1	1	1	39	5	10	0.025641	0.2	0.1	-0.174359	0
DACT1	ACC	54	2	0.037037	2.75916	1.88611	1.46289	0.143498	NA	NA	1	1	0	39	5	10	0.025641	0.2	0	-0.174359	0
DBH	ACC	54	2	0.037037	2.25874	1.5256	1.48055	0.138726	NA	NA	1	1	0	39	5	10	0.025641	0.2	0	-0.174359	0
DCLK1	ACC	54	2	0.037037	2.55746	1.74117	1.46882	0.141882	NA	NA	1	1	0	39	5	10	0.025641	0.2	0	-0.174359	0
DDX50	ACC	54	2	0.037037	2.27168	1.514	1.50045	0.133497	NA	NA	1	1	0	39	5	10	0.025641	0.2	0	-0.174359	0
DENND4B	ACC	54	2	0.037037	2.34044	1.54066	1.51912	0.128732	NA	NA	1	1	0	39	5	10	0.025641	0.2	0	-0.174359	0
DHODH	ACC	54	2	0.037037	2.26356	1.52747	1.48191	0.138365	NA	NA	1	1	0	39	5	10	0.025641	0.2	0	-0.174359	0
DHX34	ACC	54	3	0.0555556	3.1436	2.46683	1.27434	0.202542	0.202542	0.43628	2	1	0	39	5	10	0.0512821	0.2	0	-0.148718	1
DLEC1	ACC	54	2	0.037037	2.38437	1.61857	1.47313	0.140716	NA	NA	1	1	0	39	5	10	0.025641	0.2	0	-0.174359	0
DNAH1	ACC	54	2	0.037037	2.75916	1.88611	1.46289	0.143498	NA	NA	1	1	0	39	5	10	0.025641	0.2	0	-0.174359	0
DNAH3	ACC	54	5	0.0925926	0.794335	1.23967	0.640765	0.521676	0.521676	0.602799	4	1	0	39	5	10	0.102564	0.2	0	-0.0974359	3
DNAH5	ACC	54	4	0.0740741	1.0984	1.26954	0.86519	0.386934	0.386934	0.492514	3	1	0	39	5	10	0.0769231	0.2	0	-0.123077	2
DNHD1	ACC	54	4	0.0740741	1.32666	1.49446	0.887718	0.374693	0.374693	0.492514	3	1	0	39	5	10	0.0769231	0.2	0	-0.123077	2
DNMT3L	ACC	54	2	0.037037	2.35165	1.59424	1.47509	0.140188	NA	NA	1	1	0	39	5	10	0.025641	0.2	0	-0.174359	0
DSPP	ACC	54	9	0.166667	0.152835	1.20271	0.127075	0.898881	0.898881	0.925713	7	1	1	39	5	10	0.179487	0.2	0.1	-0.0205128	6
DST	ACC	54	5	0.0925926	2.20941	1.84302	1.1988	0.230605	0.230605	0.43628	2	1	2	39	5	10	0.0512821	0.2	0.2	-0.148718	1
ENPEP	ACC	54	3	0.0555556	1.68071	1.4783	1.13692	0.255572	0.255572	0.43628	2	1	0	39	5	10	0.0512821	0.2	0	-0.148718	1
EP300	ACC	54	2	0.037037	3.30161	2.25583	1.46359	0.143306	NA	NA	1	1	0	39	5	10	0.025641	0.2	0	-0.174359	0
ETV1	ACC	54	2	0.037037	2.39885	1.62797	1.47352	0.14061	NA	NA	1	1	0	39	5	10	0.025641	0.2	0	-0.174359	0
EVPL	ACC	54	3	0.0555556	2.29182	1.55188	1.4768	0.139729	0.139729	0.43628	1	1	1	39	5	10	0.025641	0.2	0.1	-0.174359	0
EYS	ACC	54	4	0.0740741	2.64691	1.24371	2.12825	0.0333166	0.0333166	0.43628	2	2	0	39	5	10	0.0512821	0.4	0	-0.348718	0
FAM123C	ACC	54	3	0.0555556	1.63892	1.42977	1.14628	0.251678	0.251678	0.43628	2	1	0	39	5	10	0.0512821	0.2	0	-0.148718	1
FAM155B	ACC	54	3	0.0555556	2.261	1.5268	1.48088	0.138639	0.138639	0.43628	1	1	1	39	5	10	0.025641	0.2	0.1	-0.174359	0
FANCM	ACC	54	2	0.037037	2.29204	1.55073	1.47804	0.139397	NA	NA	1	1	0	39	5	10	0.025641	0.2	0	-0.174359	0
FAT3	ACC	54	2	0.037037	21.8283	2739.1	0.00796916	0.993642	NA	NA	0	2	0	39	5	10	0	0.4	0	-0.4	-2
FAT4	ACC	54	6	0.111111	1.38203	1.93424	0.714511	0.474912	0.474912	0.57998	4	1	1	39	5	10	0.102564	0.2	0.1	-0.0974359	3
FBN1	ACC	54	2	0.037037	4.17948	2.69997	1.54797	0.121629	NA	NA	1	1	0	39	5	10	0.025641	0.2	0	-0.174359	0
FBN2	ACC	54	3	0.0555556	1.52642	1.33927	1.13974	0.254396	0.254396	0.43628	2	1	0	39	5	10	0.0512821	0.2	0	-0.148718	1
FBXO18	ACC	54	2	0.037037	2.8156	1.92652	1.4615	0.143879	NA	NA	1	1	0	39	5	10	0.025641	0.2	0	-0.174359	0
FGFBP2	ACC	54	2	0.037037	2.28535	1.51948	1.50403	0.132573	NA	NA	1	1	0	39	5	10	0.025641	0.2	0	-0.174359	0
FLG	ACC	54	5	0.0925926	1.15701	1.3579	0.852056	0.394183	0.394183	0.492514	3	1	1	39	5	10	0.0769231	0.2	0.1	-0.123077	2
FRMPD1	ACC	54	2	0.037037	4.17948	2.69997	1.54797	0.121629	NA	NA	1	1	0	39	5	10	0.025641	0.2	0	-0.174359	0
FRMPD4	ACC	54	4	0.0740741	1.93615	1.99048	0.972708	0.330698	0.330698	0.492514	3	1	0	39	5	10	0.0769231	0.2	0	-0.123077	2
FSTL5	ACC	54	2	0.037037	2.27407	1.53697	1.47959	0.138984	NA	NA	1	1	0	39	5	10	0.025641	0.2	0	-0.174359	0
FUT3	ACC	54	3	0.0555556	2.2538	1.5211	1.4817	0.138421	0.138421	0.43628	1	1	1	39	5	10	0.025641	0.2	0.1	-0.174359	0
GARS	ACC	54	15	0.277778	0.169982	1.22157	0.13915	0.889331	0.889331	0.922765	7	1	7	39	5	10	0.179487	0.2	0.7	-0.0205128	6
GLI3	ACC	54	4	0.0740741	1.12129	1.27704	0.878032	0.379926	0.379926	0.492514	3	1	0	39	5	10	0.0769231	0.2	0	-0.123077	2
GLRA1	ACC	54	3	0.0555556	2.3773	1.6126	1.47421	0.140426	0.140426	0.43628	1	1	1	39	5	10	0.025641	0.2	0.1	-0.174359	0
GLTPD2	ACC	54	6	0.111111	2.86658	1.44704	1.981	0.0475915	0.0475915	0.43628	3	2	1	39	5	10	0.0769231	0.4	0.1	-0.323077	1
GLTSCR2	ACC	54	4	0.0740741	1.09221	1.278	0.854626	0.392758	0.392758	0.492514	3	1	0	39	5	10	0.0769231	0.2	0	-0.123077	2
GNAS	ACC	54	3	0.0555556	1.83327	1.56516	1.1713	0.241479	0.241479	0.43628	2	1	0	39	5	10	0.0512821	0.2	0	-0.148718	1
GOLGA4	ACC	54	4	0.0740741	1.10631	1.30222	0.849553	0.395574	0.395574	0.492514	3	1	0	39	5	10	0.0769231	0.2	0	-0.123077	2
GPR112	ACC	54	4	0.0740741	1.48959	1.61058	0.924882	0.355027	0.355027	0.492514	3	1	0	39	5	10	0.0769231	0.2	0	-0.123077	2
GRIK1	ACC	54	2	0.037037	2.75916	1.88611	1.46289	0.143498	NA	NA	1	1	0	39	5	10	0.025641	0.2	0	-0.174359	0
GRIN3B	ACC	54	4	0.0740741	6.38555	3.11762	2.04821	0.0405391	0.0405391	0.43628	1	2	1	39	5	10	0.025641	0.4	0.1	-0.374359	-1
GRIP1	ACC	54	2	0.037037	4.17948	2.69997	1.54797	0.121629	NA	NA	1	1	0	39	5	10	0.025641	0.2	0	-0.174359	0
GUCY2F	ACC	54	2	0.037037	2.25045	1.50889	1.49146	0.135841	NA	NA	1	1	0	39	5	10	0.025641	0.2	0	-0.174359	0
HERC2	ACC	54	3	0.0555556	3.39636	2.59783	1.30738	0.191083	0.191083	0.43628	2	1	0	39	5	10	0.0512821	0.2	0	-0.148718	1
HES3	ACC	54	2	0.037037	2.32107	1.53182	1.51524	0.129713	NA	NA	1	1	0	39	5	10	0.025641	0.2	0	-0.174359	0
HHIPL1	ACC	54	5	0.0925926	2.16487	1.12588	1.92283	0.054502	0.054502	0.43628	3	2	0	39	5	10	0.0769231	0.4	0	-0.323077	1
HK3	ACC	54	2	0.037037	2.25921	1.52482	1.48163	0.138439	NA	NA	1	1	0	39	5	10	0.025641	0.2	0	-0.174359	0
HLA-B	ACC	54	6	0.111111	0.776084	1.23854	0.626609	0.530915	0.530915	0.602799	4	1	1	39	5	10	0.102564	0.2	0.1	-0.0974359	3
HLTF	ACC	54	2	0.037037	2.30712	1.52822	1.50968	0.131124	NA	NA	1	1	0	39	5	10	0.025641	0.2	0	-0.174359	0
HMCN1	ACC	54	7	0.12963	0.302125	1.21838	0.247973	0.804156	0.804156	0.849674	6	1	0	39	5	10	0.153846	0.2	0	-0.0461538	5
HNRNPCL1	ACC	54	2	0.037037	2.25319	1.50909	1.49308	0.135417	NA	NA	1	1	0	39	5	10	0.025641	0.2	0	-0.174359	0
HRNR	ACC	54	5	0.0925926	0.78016	1.26417	0.617132	0.537148	0.537148	0.602799	4	1	0	39	5	10	0.102564	0.2	0	-0.0974359	3
HSD17B1	ACC	54	4	0.0740741	2.38437	1.61857	1.47313	0.140716	0.140716	0.43628	1	1	2	39	5	10	0.025641	0.2	0.2	-0.174359	0
HSPG2	ACC	54	4	0.0740741	1.11044	1.27253	0.872625	0.382867	0.382867	0.492514	3	1	0	39	5	10	0.0769231	0.2	0	-0.123077	2
IDUA	ACC	54	7	0.12963	0.300185	1.22928	0.244196	0.807079	0.807079	0.849674	6	1	0	39	5	10	0.153846	0.2	0	-0.0461538	5
IGF2R	ACC	54	3	0.0555556	2.29123	1.52061	1.50678	0.131867	0.131867	0.43628	1	1	1	39	5	10	0.025641	0.2	0.1	-0.174359	0
IKBKAP	ACC	54	2	0.037037	2.28825	1.54787	1.47832	0.139323	NA	NA	1	1	0	39	5	10	0.025641	0.2	0	-0.174359	0
IL1RN	ACC	54	2	0.037037	2.75916	1.88611	1.46289	0.143498	NA	NA	1	1	0	39	5	10	0.025641	0.2	0	-0.174359	0
IRX3	ACC	54	4	0.0740741	1.15185	1.34954	0.853512	0.393376	0.393376	0.492514	3	1	0	39	5	10	0.0769231	0.2	0	-0.123077	2
KCNH7	ACC	54	4	0.0740741	1.35258	1.55773	0.868302	0.385229	0.385229	0.492514	3	1	0	39	5	10	0.0769231	0.2	0	-0.123077	2
KCNJ12	ACC	54	3	0.0555556	1.71412	1.50352	1.14007	0.254256	0.254256	0.43628	2	1	0	39	5	10	0.0512821	0.2	0	-0.148718	1
KCNK17	ACC	54	8	0.148148	0.300371	1.2679	0.236904	0.812731	0.812731	0.849674	6	1	1	39	5	10	0.153846	0.2	0.1	-0.0461538	5
KCNN3	ACC	54	2	0.037037	2.42727	1.6431	1.47725	0.139608	NA	NA	1	1	0	39	5	10	0.025641	0.2	0	-0.174359	0
KDM2B	ACC	54	2	0.037037	2.9767	1.98416	1.50023	0.133555	NA	NA	1	1	0	39	5	10	0.025641	0.2	0	-0.174359	0
KDM4C	ACC	54	3	0.0555556	1.59855	1.40004	1.14179	0.253541	0.253541	0.43628	2	1	0	39	5	10	0.0512821	0.2	0	-0.148718	1
KIAA0368	ACC	54	3	0.0555556	3.33796	1.42995	2.33432	0.0195788	0.0195788	0.43628	1	2	0	39	5	10	0.025641	0.4	0	-0.374359	-1
KIAA0664	ACC	54	2	0.037037	2.75916	1.88611	1.46289	0.143498	NA	NA	1	1	0	39	5	10	0.025641	0.2	0	-0.174359	0
KIAA1984	ACC	54	4	0.0740741	1.13427	1.32826	0.853951	0.393132	0.393132	0.492514	3	1	0	39	5	10	0.0769231	0.2	0	-0.123077	2
KIAA2022	ACC	54	3	0.0555556	1.9908	1.74806	1.13886	0.254761	0.254761	0.43628	2	1	0	39	5	10	0.0512821	0.2	0	-0.148718	1
KIF26B	ACC	54	2	0.037037	2.28274	1.54368	1.47876	0.139204	NA	NA	1	1	0	39	5	10	0.025641	0.2	0	-0.174359	0
KLF1	ACC	54	2	0.037037	2.38486	1.61523	1.47649	0.139813	NA	NA	1	1	0	39	5	10	0.025641	0.2	0	-0.174359	0
KRT12	ACC	54	2	0.037037	2.24778	1.50952	1.48907	0.136469	NA	NA	1	1	0	39	5	10	0.025641	0.2	0	-0.174359	0
KRT39	ACC	54	2	0.037037	2.37695	1.60855	1.4777	0.139488	NA	NA	1	1	0	39	5	10	0.025641	0.2	0	-0.174359	0
KRTAP4-7	ACC	54	2	0.037037	2.32923	1.57808	1.47599	0.139946	NA	NA	1	1	0	39	5	10	0.025641	0.2	0	-0.174359	0
LACTB	ACC	54	17	0.314815	0.5219	0.990174	0.527079	0.598139	0.598139	0.66567	11	2	4	39	5	10	0.282051	0.4	0.4	-0.117949	9
LAMA2	ACC	54	4	0.0740741	1.094	1.27992	0.854738	0.392696	0.392696	0.492514	3	1	0	39	5	10	0.0769231	0.2	0	-0.123077	2
LARP4	ACC	54	2	0.037037	2.53393	1.7072	1.48426	0.137741	NA	NA	1	1	0	39	5	10	0.025641	0.2	0	-0.174359	0
LGI4	ACC	54	2	0.037037	2.61243	1.75708	1.4868	0.137067	NA	NA	1	1	0	39	5	10	0.025641	0.2	0	-0.174359	0
LILRB2	ACC	54	3	0.0555556	1.53438	1.34968	1.13685	0.255602	0.255602	0.43628	2	1	0	39	5	10	0.0512821	0.2	0	-0.148718	1
LRIG1	ACC	54	10	0.185185	0.102995	1.23548	0.0833645	0.933562	0.933562	0.940376	7	1	2	39	5	10	0.179487	0.2	0.2	-0.0205128	6
LRRC4C	ACC	54	2	0.037037	2.36088	1.60085	1.47476	0.140277	NA	NA	1	1	0	39	5	10	0.025641	0.2	0	-0.174359	0
LRRN4	ACC	54	2	0.037037	20.1325	2797.18	0.00719744	0.994257	NA	NA	0	2	0	39	5	10	0	0.4	0	-0.4	-2
LUZP2	ACC	54	2	0.037037	3.49063	2.36908	1.47341	0.14064	NA	NA	1	1	0	39	5	10	0.025641	0.2	0	-0.174359	0
LZTR1	ACC	54	4	0.0740741	1.11498	1.31404	0.848512	0.396153	0.396153	0.492514	3	1	0	39	5	10	0.0769231	0.2	0	-0.123077	2
MAP1S	ACC	54	5	0.0925926	2.07819	1.09318	1.90105	0.057296	0.057296	0.43628	3	2	0	39	5	10	0.0769231	0.4	0	-0.323077	1
MARCO	ACC	54	2	0.037037	2.25795	1.52372	1.48187	0.138375	NA	NA	1	1	0	39	5	10	0.025641	0.2	0	-0.174359	0
MAST2	ACC	54	2	0.037037	2.28396	1.54255	1.48064	0.138702	NA	NA	1	1	0	39	5	10	0.025641	0.2	0	-0.174359	0
MPRIP	ACC	54	2	0.037037	2.38486	1.61523	1.47649	0.139813	NA	NA	1	1	0	39	5	10	0.025641	0.2	0	-0.174359	0
MSH2	ACC	54	2	0.037037	3.30161	2.25583	1.46359	0.143306	NA	NA	1	1	0	39	5	10	0.025641	0.2	0	-0.174359	0
MTFMT	ACC	54	2	0.037037	2.39885	1.62797	1.47352	0.14061	NA	NA	1	1	0	39	5	10	0.025641	0.2	0	-0.174359	0
MUC16	ACC	54	15	0.277778	0.663686	1.00806	0.658378	0.510296	0.510296	0.602799	10	2	3	39	5	10	0.25641	0.4	0.3	-0.14359	8
MUC2	ACC	54	13	0.240741	1.78857	1.06195	1.68423	0.0921369	0.0921369	0.43628	9	3	1	39	5	10	0.230769	0.6	0.1	-0.369231	6
MUC5B	ACC	54	20	0.37037	1.30529	1.02347	1.27535	0.202185	0.202185	0.43628	12	3	5	39	5	10	0.307692	0.6	0.5	-0.292308	9
MUC6	ACC	54	4	0.0740741	1.16831	1.30202	0.897301	0.369558	0.369558	0.492514	3	1	0	39	5	10	0.0769231	0.2	0	-0.123077	2
MYLIP	ACC	54	2	0.037037	2.59641	1.76188	1.47366	0.140574	NA	NA	1	1	0	39	5	10	0.025641	0.2	0	-0.174359	0
MYLK2	ACC	54	2	0.037037	20.2576	2797.24	0.00724199	0.994222	NA	NA	0	2	0	39	5	10	0	0.4	0	-0.4	-2
MYOM3	ACC	54	2	0.037037	3.30161	2.25583	1.46359	0.143306	NA	NA	1	1	0	39	5	10	0.025641	0.2	0	-0.174359	0
NAALADL2	ACC	54	3	0.0555556	1.53523	1.35162	1.13585	0.25602	0.25602	0.43628	2	1	0	39	5	10	0.0512821	0.2	0	-0.148718	1
NBEAL1	ACC	54	2	0.037037	4.17948	2.69997	1.54797	0.121629	NA	NA	1	1	0	39	5	10	0.025641	0.2	0	-0.174359	0
NBEAL2	ACC	54	3	0.0555556	2.37496	1.60355	1.48107	0.138589	0.138589	0.43628	1	1	1	39	5	10	0.025641	0.2	0.1	-0.174359	0
NCKAP5	ACC	54	2	0.037037	2.27457	1.51493	1.50144	0.133242	NA	NA	1	1	0	39	5	10	0.025641	0.2	0	-0.174359	0
NCOA1	ACC	54	2	0.037037	2.37496	1.60355	1.48107	0.138589	NA	NA	1	1	0	39	5	10	0.025641	0.2	0	-0.174359	0
NCOR2	ACC	54	3	0.0555556	1.8977	1.60146	1.18498	0.236024	0.236024	0.43628	2	1	0	39	5	10	0.0512821	0.2	0	-0.148718	1
NEB	ACC	54	4	0.0740741	2.6065	1.22175	2.13342	0.0328903	0.0328903	0.43628	2	2	0	39	5	10	0.0512821	0.4	0	-0.348718	0
NEFH	ACC	54	3	0.0555556	1.52972	1.34563	1.1368	0.25562	0.25562	0.43628	2	1	0	39	5	10	0.0512821	0.2	0	-0.148718	1
NF1	ACC	54	7	0.12963	1.95807	1.15593	1.69393	0.0902786	0.0902786	0.43628	4	2	1	39	5	10	0.102564	0.4	0.1	-0.297436	2
NLN	ACC	54	2	0.037037	2.33292	1.579	1.47746	0.139552	NA	NA	1	1	0	39	5	10	0.025641	0.2	0	-0.174359	0
NLRP5	ACC	54	3	0.0555556	2.75916	1.88611	1.46289	0.143498	0.143498	0.43628	1	1	1	39	5	10	0.025641	0.2	0.1	-0.174359	0
NLRP8	ACC	54	2	0.037037	4.17948	2.69997	1.54797	0.121629	NA	NA	1	1	0	39	5	10	0.025641	0.2	0	-0.174359	0
NOL9	ACC	54	3	0.0555556	1.74157	1.5056	1.15673	0.247383	0.247383	0.43628	2	1	0	39	5	10	0.0512821	0.2	0	-0.148718	1
NOTCH2	ACC	54	4	0.0740741	1.12595	1.3194	0.853382	0.393447	0.393447	0.492514	3	1	0	39	5	10	0.0769231	0.2	0	-0.123077	2
NRG3	ACC	54	2	0.037037	2.32923	1.57808	1.47599	0.139946	NA	NA	1	1	0	39	5	10	0.025641	0.2	0	-0.174359	0
OBSCN	ACC	54	16	0.296296	0.747046	1.10101	0.67851	0.497449	0.497449	0.602175	10	2	4	39	5	10	0.25641	0.4	0.4	-0.14359	8
ODF3L2	ACC	54	3	0.0555556	2.28455	1.54507	1.47861	0.139244	0.139244	0.43628	1	1	1	39	5	10	0.025641	0.2	0.1	-0.174359	0
ODZ3	ACC	54	3	0.0555556	1.5448	1.35973	1.13611	0.255912	0.255912	0.43628	2	1	0	39	5	10	0.0512821	0.2	0	-0.148718	1
OR2A14	ACC	54	2	0.037037	2.59641	1.76188	1.47366	0.140574	NA	NA	1	1	0	39	5	10	0.025641	0.2	0	-0.174359	0
OR52E6	ACC	54	2	0.037037	2.26923	1.53312	1.48014	0.138837	NA	NA	1	1	0	39	5	10	0.025641	0.2	0	-0.174359	0
OR5B12	ACC	54	2	0.037037	3.49063	2.36908	1.47341	0.14064	NA	NA	1	1	0	39	5	10	0.025641	0.2	0	-0.174359	0
OR9K2	ACC	54	2	0.037037	4.17948	2.69997	1.54797	0.121629	NA	NA	1	1	0	39	5	10	0.025641	0.2	0	-0.174359	0
PANK2	ACC	54	3	0.0555556	1.55018	1.33854	1.15812	0.246817	0.246817	0.43628	2	1	0	39	5	10	0.0512821	0.2	0	-0.148718	1
PCDHGA3	ACC	54	2	0.037037	3.30161	2.25583	1.46359	0.143306	NA	NA	1	1	0	39	5	10	0.025641	0.2	0	-0.174359	0
PHF20L1	ACC	54	2	0.037037	2.57497	1.74796	1.47313	0.140716	NA	NA	1	1	0	39	5	10	0.025641	0.2	0	-0.174359	0
PITX2	ACC	54	2	0.037037	4.17948	2.69997	1.54797	0.121629	NA	NA	1	1	0	39	5	10	0.025641	0.2	0	-0.174359	0
PKDREJ	ACC	54	3	0.0555556	1.91026	1.60863	1.18751	0.235027	0.235027	0.43628	2	1	0	39	5	10	0.0512821	0.2	0	-0.148718	1
PKHD1	ACC	54	8	0.148148	1.74811	1.18424	1.47615	0.139904	0.139904	0.43628	5	2	1	39	5	10	0.128205	0.4	0.1	-0.271795	3
PLCB4	ACC	54	2	0.037037	2.26923	1.53312	1.48014	0.138837	NA	NA	1	1	0	39	5	10	0.025641	0.2	0	-0.174359	0
PLEC	ACC	54	10	0.185185	0.13928	1.19465	0.116586	0.907188	0.907188	0.927348	7	1	2	39	5	10	0.179487	0.2	0.2	-0.0205128	6
PLXND1	ACC	54	2	0.037037	2.2757	1.5164	1.50073	0.133426	NA	NA	1	1	0	39	5	10	0.025641	0.2	0	-0.174359	0
POLD1	ACC	54	2	0.037037	4.17948	2.69997	1.54797	0.121629	NA	NA	1	1	0	39	5	10	0.025641	0.2	0	-0.174359	0
POLRMT	ACC	54	4	0.0740741	2.31152	1.52821	1.51257	0.13039	0.13039	0.43628	1	1	2	39	5	10	0.025641	0.2	0.2	-0.174359	0
POT1	ACC	54	2	0.037037	3.49063	2.36908	1.47341	0.14064	NA	NA	1	1	0	39	5	10	0.025641	0.2	0	-0.174359	0
PRAMEF4	ACC	54	2	0.037037	2.29396	1.55217	1.4779	0.139433	NA	NA	1	1	0	39	5	10	0.025641	0.2	0	-0.174359	0
PRIC285	ACC	54	3	0.0555556	3.35436	1.43508	2.3374	0.0194184	0.0194184	0.43628	1	2	0	39	5	10	0.025641	0.4	0	-0.374359	-1
PRKDC	ACC	54	3	0.0555556	3.39636	2.59783	1.30738	0.191083	0.191083	0.43628	2	1	0	39	5	10	0.0512821	0.2	0	-0.148718	1
PRSS27	ACC	54	3	0.0555556	1.62534	1.43453	1.13301	0.257209	0.257209	0.43628	2	1	0	39	5	10	0.0512821	0.2	0	-0.148718	1
PRX	ACC	54	3	0.0555556	1.67899	1.48336	1.13188	0.257683	0.257683	0.43628	2	1	0	39	5	10	0.0512821	0.2	0	-0.148718	1
PTPRJ	ACC	54	3	0.0555556	2.50964	1.60679	1.56189	0.118314	0.118314	0.43628	1	1	1	39	5	10	0.025641	0.2	0.1	-0.174359	0
PTX4	ACC	54	3	0.0555556	1.78935	1.55981	1.14716	0.251317	0.251317	0.43628	2	1	0	39	5	10	0.0512821	0.2	0	-0.148718	1
PXDNL	ACC	54	2	0.037037	2.3773	1.6126	1.47421	0.140426	NA	NA	1	1	0	39	5	10	0.025641	0.2	0	-0.174359	0
RAX	ACC	54	3	0.0555556	3.24001	1.36578	2.37228	0.0176788	0.0176788	0.43628	1	2	0	39	5	10	0.025641	0.4	0	-0.374359	-1
RBM12	ACC	54	2	0.037037	2.25024	1.51748	1.48288	0.138106	NA	NA	1	1	0	39	5	10	0.025641	0.2	0	-0.174359	0
RINL	ACC	54	7	0.12963	0.333644	1.20877	0.276019	0.782533	0.782533	0.837129	6	1	0	39	5	10	0.153846	0.2	0	-0.0461538	5
RNF17	ACC	54	3	0.0555556	1.52708	1.33399	1.14475	0.252314	0.252314	0.43628	2	1	0	39	5	10	0.0512821	0.2	0	-0.148718	1
ROBO2	ACC	54	3	0.0555556	3.30161	2.25583	1.46359	0.143306	0.143306	0.43628	1	1	1	39	5	10	0.025641	0.2	0.1	-0.174359	0
ROS1	ACC	54	2	0.037037	2.61243	1.75708	1.4868	0.137067	NA	NA	1	1	0	39	5	10	0.025641	0.2	0	-0.174359	0
RPS6KA4	ACC	54	2	0.037037	2.38437	1.61857	1.47313	0.140716	NA	NA	1	1	0	39	5	10	0.025641	0.2	0	-0.174359	0
RTL1	ACC	54	2	0.037037	2.55746	1.74117	1.46882	0.141882	NA	NA	1	1	0	39	5	10	0.025641	0.2	0	-0.174359	0
RYR3	ACC	54	3	0.0555556	1.64501	1.45809	1.12819	0.259239	0.259239	0.43628	2	1	0	39	5	10	0.0512821	0.2	0	-0.148718	1
SALL3	ACC	54	2	0.037037	2.42503	1.57436	1.54033	0.123481	NA	NA	1	1	0	39	5	10	0.025641	0.2	0	-0.174359	0
SAMD11	ACC	54	2	0.037037	4.17948	2.69997	1.54797	0.121629	NA	NA	1	1	0	39	5	10	0.025641	0.2	0	-0.174359	0
SCN8A	ACC	54	3	0.0555556	1.57894	1.39602	1.13103	0.258044	0.258044	0.43628	2	1	0	39	5	10	0.0512821	0.2	0	-0.148718	1
SEC24B	ACC	54	2	0.037037	4.17948	2.69997	1.54797	0.121629	NA	NA	1	1	0	39	5	10	0.025641	0.2	0	-0.174359	0
SEMA5B	ACC	54	6	0.111111	1.79738	1.06589	1.68627	0.0917435	0.0917435	0.43628	4	2	0	39	5	10	0.102564	0.4	0	-0.297436	2
SETBP1	ACC	54	2	0.037037	2.75916	1.88611	1.46289	0.143498	NA	NA	1	1	0	39	5	10	0.025641	0.2	0	-0.174359	0
SEZ6L2	ACC	54	6	0.111111	0.820343	1.25304	0.65468	0.512674	0.512674	0.602799	4	1	1	39	5	10	0.102564	0.2	0.1	-0.0974359	3
SF3B1	ACC	54	2	0.037037	21.8283	2739.1	0.00796916	0.993642	NA	NA	0	2	0	39	5	10	0	0.4	0	-0.4	-2
SFI1	ACC	54	2	0.037037	2.75916	1.88611	1.46289	0.143498	NA	NA	1	1	0	39	5	10	0.025641	0.2	0	-0.174359	0
SFRS16	ACC	54	2	0.037037	2.30473	1.52562	1.51068	0.130869	NA	NA	1	1	0	39	5	10	0.025641	0.2	0	-0.174359	0
SGEF	ACC	54	2	0.037037	2.4015	1.56381	1.53567	0.12462	NA	NA	1	1	0	39	5	10	0.025641	0.2	0	-0.174359	0
SGIP1	ACC	54	2	0.037037	3.30161	2.25583	1.46359	0.143306	NA	NA	1	1	0	39	5	10	0.025641	0.2	0	-0.174359	0
SHOX2	ACC	54	2	0.037037	2.29479	1.52191	1.50783	0.131598	NA	NA	1	1	0	39	5	10	0.025641	0.2	0	-0.174359	0
SLC1A1	ACC	54	2	0.037037	3.49063	2.36908	1.47341	0.14064	NA	NA	1	1	0	39	5	10	0.025641	0.2	0	-0.174359	0
SLC27A1	ACC	54	3	0.0555556	1.78935	1.55981	1.14716	0.251317	0.251317	0.43628	2	1	0	39	5	10	0.0512821	0.2	0	-0.148718	1
SLCO4C1	ACC	54	2	0.037037	4.17948	2.69997	1.54797	0.121629	NA	NA	1	1	0	39	5	10	0.025641	0.2	0	-0.174359	0
SLCO6A1	ACC	54	2	0.037037	2.24892	1.50889	1.49044	0.136107	NA	NA	1	1	0	39	5	10	0.025641	0.2	0	-0.174359	0
SMARCA2	ACC	54	4	0.0740741	1.1279	1.32617	0.850494	0.39505	0.39505	0.492514	3	1	0	39	5	10	0.0769231	0.2	0	-0.123077	2
SMARCAL1	ACC	54	3	0.0555556	1.52622	1.33418	1.14394	0.252649	0.252649	0.43628	2	1	0	39	5	10	0.0512821	0.2	0	-0.148718	1
SMOX	ACC	54	2	0.037037	2.32376	1.53524	1.51361	0.130124	NA	NA	1	1	0	39	5	10	0.025641	0.2	0	-0.174359	0
SORL1	ACC	54	2	0.037037	2.27809	1.54062	1.47868	0.139225	NA	NA	1	1	0	39	5	10	0.025641	0.2	0	-0.174359	0
SPNS2	ACC	54	2	0.037037	2.25874	1.5256	1.48055	0.138726	NA	NA	1	1	0	39	5	10	0.025641	0.2	0	-0.174359	0
SPTA1	ACC	54	3	0.0555556	1.56866	1.38538	1.13229	0.257512	0.257512	0.43628	2	1	0	39	5	10	0.0512821	0.2	0	-0.148718	1
SRRM1	ACC	54	3	0.0555556	1.74787	1.49562	1.16866	0.242541	0.242541	0.43628	2	1	0	39	5	10	0.0512821	0.2	0	-0.148718	1
SRRM2	ACC	54	3	0.0555556	4.17948	2.69997	1.54797	0.121629	0.121629	0.43628	1	1	1	39	5	10	0.025641	0.2	0.1	-0.174359	0
ST18	ACC	54	2	0.037037	2.26617	1.53065	1.48053	0.138731	NA	NA	1	1	0	39	5	10	0.025641	0.2	0	-0.174359	0
SYNE1	ACC	54	5	0.0925926	1.13301	1.33006	0.851849	0.394298	0.394298	0.492514	3	1	1	39	5	10	0.0769231	0.2	0.1	-0.123077	2
SYT8	ACC	54	6	0.111111	0.542788	1.21969	0.445019	0.656306	0.656306	0.721905	5	1	0	39	5	10	0.128205	0.2	0	-0.0717949	4
TAOK3	ACC	54	2	0.037037	2.42696	1.57451	1.54141	0.123218	NA	NA	1	1	0	39	5	10	0.025641	0.2	0	-0.174359	0
TBL1X	ACC	54	3	0.0555556	1.52852	1.34214	1.13887	0.254757	0.254757	0.43628	2	1	0	39	5	10	0.0512821	0.2	0	-0.148718	1
TGFBR3	ACC	54	3	0.0555556	2.37354	1.92216	1.23483	0.216894	0.216894	0.43628	2	1	0	39	5	10	0.0512821	0.2	0	-0.148718	1
TKTL2	ACC	54	2	0.037037	2.32107	1.53182	1.51524	0.129713	NA	NA	1	1	0	39	5	10	0.025641	0.2	0	-0.174359	0
TLN2	ACC	54	4	0.0740741	2.2032	2.20487	0.999242	0.317677	0.317677	0.492514	3	1	0	39	5	10	0.0769231	0.2	0	-0.123077	2
TLR4	ACC	54	2	0.037037	2.35856	1.59919	1.47484	0.140255	NA	NA	1	1	0	39	5	10	0.025641	0.2	0	-0.174359	0
TMEM132D	ACC	54	3	0.0555556	2.0674	1.77591	1.16414	0.244369	0.244369	0.43628	2	1	0	39	5	10	0.0512821	0.2	0	-0.148718	1
TMEM74	ACC	54	2	0.037037	2.36058	1.54733	1.52558	0.127115	NA	NA	1	1	0	39	5	10	0.025641	0.2	0	-0.174359	0
TNR	ACC	54	2	0.037037	2.29479	1.52191	1.50783	0.131598	NA	NA	1	1	0	39	5	10	0.025641	0.2	0	-0.174359	0
TOR3A	ACC	54	11	0.203704	0.10757	1.22382	0.0878975	0.929958	0.929958	0.940376	7	1	3	39	5	10	0.179487	0.2	0.3	-0.0205128	6
TP53	ACC	54	12	0.222222	0.87195	1.18458	0.736083	0.46168	0.46168	0.568856	10	2	0	39	5	10	0.25641	0.4	0	-0.14359	8
TPO	ACC	54	9	0.166667	1.3679	1.07374	1.27396	0.202678	0.202678	0.43628	6	2	1	39	5	10	0.153846	0.4	0.1	-0.246154	4
TRPM8	ACC	54	2	0.037037	4.17948	2.69997	1.54797	0.121629	NA	NA	1	1	0	39	5	10	0.025641	0.2	0	-0.174359	0
TSC22D2	ACC	54	7	0.12963	0.905694	1.42572	0.635255	0.525262	0.525262	0.602799	4	1	2	39	5	10	0.102564	0.2	0.2	-0.0974359	3
TSHZ2	ACC	54	2	0.037037	4.17948	2.69997	1.54797	0.121629	NA	NA	1	1	0	39	5	10	0.025641	0.2	0	-0.174359	0
TTBK1	ACC	54	2	0.037037	2.59641	1.76188	1.47366	0.140574	NA	NA	1	1	0	39	5	10	0.025641	0.2	0	-0.174359	0
TTLL5	ACC	54	2	0.037037	2.28274	1.54368	1.47876	0.139204	NA	NA	1	1	0	39	5	10	0.025641	0.2	0	-0.174359	0
TULP4	ACC	54	2	0.037037	2.38437	1.61857	1.47313	0.140716	NA	NA	1	1	0	39	5	10	0.025641	0.2	0	-0.174359	0
TWISTNB	ACC	54	3	0.0555556	1.61206	1.40907	1.14405	0.252601	0.252601	0.43628	2	1	0	39	5	10	0.0512821	0.2	0	-0.148718	1
UBE3B	ACC	54	3	0.0555556	4.17948	2.69997	1.54797	0.121629	0.121629	0.43628	1	1	1	39	5	10	0.025641	0.2	0.1	-0.174359	0
UGT2A3	ACC	54	2	0.037037	2.55746	1.74117	1.46882	0.141882	NA	NA	1	1	0	39	5	10	0.025641	0.2	0	-0.174359	0
UGT2B15	ACC	54	2	0.037037	2.24674	1.51027	1.48765	0.136844	NA	NA	1	1	0	39	5	10	0.025641	0.2	0	-0.174359	0
UNC13B	ACC	54	3	0.0555556	1.68817	1.47975	1.14085	0.253933	0.253933	0.43628	2	1	0	39	5	10	0.0512821	0.2	0	-0.148718	1
VARS	ACC	54	6	0.111111	0.8264	1.32874	0.621944	0.533979	0.533979	0.602799	4	1	1	39	5	10	0.102564	0.2	0.1	-0.0974359	3
WDR34	ACC	54	5	0.0925926	1.12017	1.31334	0.852921	0.393703	0.393703	0.492514	3	1	1	39	5	10	0.0769231	0.2	0.1	-0.123077	2
XIRP1	ACC	54	3	0.0555556	1.52657	1.33962	1.13955	0.254472	0.254472	0.43628	2	1	0	39	5	10	0.0512821	0.2	0	-0.148718	1
ZAR1	ACC	54	9	0.166667	0.519683	1.24385	0.417801	0.676093	0.676093	0.729465	5	1	3	39	5	10	0.128205	0.2	0.3	-0.0717949	4
ZCCHC6	ACC	54	2	0.037037	2.25874	1.5256	1.48055	0.138726	NA	NA	1	1	0	39	5	10	0.025641	0.2	0	-0.174359	0
ZFHX3	ACC	54	2	0.037037	4.17948	2.69997	1.54797	0.121629	NA	NA	1	1	0	39	5	10	0.025641	0.2	0	-0.174359	0
ZFPM2	ACC	54	3	0.0555556	1.78333	1.56186	1.1418	0.253536	0.253536	0.43628	2	1	0	39	5	10	0.0512821	0.2	0	-0.148718	1
ZNF517	ACC	54	9	0.166667	0.0878357	1.31098	0.067	0.946582	0.946582	0.946582	7	1	1	39	5	10	0.179487	0.2	0.1	-0.0205128	6
ZNF598	ACC	54	9	0.166667	1.44114	1.10534	1.3038	0.192302	0.192302	0.43628	6	2	1	39	5	10	0.153846	0.4	0.1	-0.246154	4
ZNF628	ACC	54	5	0.0925926	0.778215	1.26142	0.616936	0.537277	0.537277	0.602799	4	1	0	39	5	10	0.102564	0.2	0	-0.0974359	3
ZNF793	ACC	54	3	0.0555556	3.20207	2.49895	1.28136	0.200066	0.200066	0.43628	2	1	0	39	5	10	0.0512821	0.2	0	-0.148718	1
ZNF831	ACC	54	2	0.037037	2.8156	1.92652	1.4615	0.143879	NA	NA	1	1	0	39	5	10	0.025641	0.2	0	-0.174359	0
A1BG	BLCA	328	4	0.0121951	1.07223	1.24486	0.861323	0.38906	NA	NA	1	2	1	172	87	69	0.00581395	0.0229885	0.0144928	-0.0171746	-1
A2BP1	BLCA	328	6	0.0182927	0.104849	0.927887	0.112998	0.910032	NA	NA	3	2	1	172	87	69	0.0174419	0.0229885	0.0144928	-0.00554665	1
A2ML1	BLCA	328	11	0.0335366	1.84595	0.820511	2.24975	0.0244646	NA	NA	2	7	2	172	87	69	0.0116279	0.0804598	0.0289855	-0.0688319	-5
AADACL3	BLCA	328	4	0.0121951	0.489066	1.02402	0.477597	0.632937	NA	NA	2	2	0	172	87	69	0.0116279	0.0229885	0	-0.0113606	0
AADACL4	BLCA	328	5	0.0152439	0.996959	0.937463	1.06346	0.287571	NA	NA	2	3	0	172	87	69	0.0116279	0.0344828	0	-0.0228549	-1
AADAT	BLCA	328	3	0.00914634	16.2345	1028.42	0.015786	0.987405	NA	NA	0	2	1	172	87	69	0	0.0229885	0.0144928	-0.0229885	-2
AAK1	BLCA	328	2	0.00609756	0.0617236	1.4567	0.0423722	0.966202	NA	NA	1	1	0	172	87	69	0.00581395	0.0114943	0	-0.0056803	0
AAMP	BLCA	328	2	0.00609756	0.552055	1.42209	0.388199	0.697869	NA	NA	1	1	0	172	87	69	0.00581395	0.0114943	0	-0.0056803	0
AARS2	BLCA	328	2	0.00609756	16.0188	1019.01	0.01572	0.987458	NA	NA	0	2	0	172	87	69	0	0.0229885	0	-0.0229885	-2
AASDH	BLCA	328	11	0.0335366	0.404393	0.687177	0.588484	0.556207	NA	NA	5	4	2	172	87	69	0.0290698	0.045977	0.0289855	-0.0169072	1
AASS	BLCA	328	7	0.0213415	0.629796	0.961481	0.655027	0.512451	NA	NA	2	3	2	172	87	69	0.0116279	0.0344828	0.0289855	-0.0228549	-1
AATK	BLCA	328	3	0.00914634	0.0510524	1.23495	0.0413396	0.967025	NA	NA	2	1	0	172	87	69	0.0116279	0.0114943	0	0.000133654	1
ABCA1	BLCA	328	11	0.0335366	0.853826	0.77922	1.09575	0.27319	NA	NA	3	5	3	172	87	69	0.0174419	0.0574713	0.0434783	-0.0400294	-2
ABCA10	BLCA	328	7	0.0213415	0.527212	0.837851	0.629243	0.52919	NA	NA	3	3	1	172	87	69	0.0174419	0.0344828	0.0144928	-0.0170409	0
ABCA12	BLCA	328	23	0.070122	0.573391	0.514625	1.11419	0.265197	0.265197	0.980598	9	10	4	172	87	69	0.0523256	0.114943	0.057971	-0.0626169	-1
ABCA5	BLCA	328	10	0.0304878	0.282598	0.807209	0.350093	0.726269	NA	NA	4	3	3	172	87	69	0.0232558	0.0344828	0.0434783	-0.0112269	1
ABCA7	BLCA	328	9	0.027439	0.831157	0.786722	1.05648	0.290749	NA	NA	3	4	2	172	87	69	0.0174419	0.045977	0.0289855	-0.0285352	-1
ABCA8	BLCA	328	14	0.0426829	0.827041	0.688287	1.20159	0.229522	NA	NA	4	6	4	172	87	69	0.0232558	0.0689655	0.057971	-0.0457097	-2
ABCA9	BLCA	328	13	0.0396341	0.104708	0.622481	0.168211	0.866417	NA	NA	7	5	1	172	87	69	0.0406977	0.0574713	0.0144928	-0.0167736	2
ABCB10	BLCA	328	5	0.0152439	0.563196	1.02047	0.551899	0.581017	NA	NA	2	2	1	172	87	69	0.0116279	0.0229885	0.0144928	-0.0113606	0
ABCB6	BLCA	328	5	0.0152439	0.543755	1.01381	0.536348	0.591718	NA	NA	2	2	1	172	87	69	0.0116279	0.0229885	0.0144928	-0.0113606	0
ABCB7	BLCA	328	4	0.0121951	1.4059	1.2382	1.13544	0.25619	NA	NA	1	2	1	172	87	69	0.00581395	0.0229885	0.0144928	-0.0171746	-1
ABCC10	BLCA	328	8	0.0243902	0.462426	0.779099	0.593539	0.55282	NA	NA	4	3	1	172	87	69	0.0232558	0.0344828	0.0144928	-0.0112269	1
ABCC12	BLCA	328	13	0.0396341	0.667751	0.63877	1.04537	0.295852	NA	NA	5	6	2	172	87	69	0.0290698	0.0689655	0.0289855	-0.0398958	-1
ABCC2	BLCA	328	9	0.027439	0.261203	0.765172	0.341365	0.732829	NA	NA	4	4	1	172	87	69	0.0232558	0.045977	0.0144928	-0.0227212	0
ABCC4	BLCA	328	10	0.0304878	0.221778	0.928914	0.238749	0.8113	NA	NA	3	2	5	172	87	69	0.0174419	0.0229885	0.0724638	-0.00554665	1
ABCC5	BLCA	328	16	0.0487805	0.187523	0.611313	0.306755	0.75903	NA	NA	7	5	4	172	87	69	0.0406977	0.0574713	0.057971	-0.0167736	2
ABCC9	BLCA	328	15	0.0457317	0.231476	0.610746	0.379006	0.704684	NA	NA	7	5	3	172	87	69	0.0406977	0.0574713	0.0434783	-0.0167736	2
ABCD3	BLCA	328	7	0.0213415	0.186065	0.784584	0.237151	0.81254	NA	NA	4	3	0	172	87	69	0.0232558	0.0344828	0	-0.0112269	1
ABCE1	BLCA	328	5	0.0152439	0.228659	1.04678	0.218441	0.827085	NA	NA	2	2	1	172	87	69	0.0116279	0.0229885	0.0144928	-0.0113606	0
ABCF1	BLCA	328	5	0.0152439	15.9765	727.114	0.0219725	0.98247	NA	NA	0	4	1	172	87	69	0	0.045977	0.0144928	-0.045977	-4
ABCG2	BLCA	328	7	0.0213415	0.869831	0.941279	0.924094	0.355437	NA	NA	2	3	2	172	87	69	0.0116279	0.0344828	0.0289855	-0.0228549	-1
ABCG4	BLCA	328	7	0.0213415	0.242715	0.785644	0.308938	0.757369	NA	NA	4	3	0	172	87	69	0.0232558	0.0344828	0	-0.0112269	1
ABHD12	BLCA	328	4	0.0121951	0.724851	1.42211	0.509702	0.61026	NA	NA	1	1	2	172	87	69	0.00581395	0.0114943	0.0289855	-0.0056803	0
ABI2	BLCA	328	5	0.0152439	1.3155	1.25145	1.05118	0.293175	NA	NA	1	2	2	172	87	69	0.00581395	0.0229885	0.0289855	-0.0171746	-1
ABI3BP	BLCA	328	7	0.0213415	1.53483	0.853596	1.79808	0.0721651	NA	NA	2	5	0	172	87	69	0.0116279	0.0574713	0	-0.0458434	-3
ABL2	BLCA	328	3	0.00914634	16.0191	1029.01	0.0155674	0.987579	NA	NA	0	2	1	172	87	69	0	0.0229885	0.0144928	-0.0229885	-2
ABLIM1	BLCA	328	6	0.0182927	0.446523	0.842959	0.529709	0.596314	NA	NA	3	3	0	172	87	69	0.0174419	0.0344828	0	-0.0170409	0
ABRA	BLCA	328	6	0.0182927	0.568895	1.01978	0.557862	0.576939	NA	NA	2	2	2	172	87	69	0.0116279	0.0229885	0.0289855	-0.0113606	0
ACAA1	BLCA	328	3	0.00914634	1.12622	1.24408	0.905258	0.365329	NA	NA	1	2	0	172	87	69	0.00581395	0.0229885	0	-0.0171746	-1
ACAD10	BLCA	328	8	0.0243902	1.56909	0.846794	1.85298	0.0638858	NA	NA	2	6	0	172	87	69	0.0116279	0.0689655	0	-0.0573376	-4
ACAD8	BLCA	328	2	0.00609756	0.460295	1.42525	0.322958	0.746727	NA	NA	1	1	0	172	87	69	0.00581395	0.0114943	0	-0.0056803	0
ACADSB	BLCA	328	3	0.00914634	1.25568	1.238	1.01428	0.310448	NA	NA	1	2	0	172	87	69	0.00581395	0.0229885	0	-0.0171746	-1
ACADVL	BLCA	328	2	0.00609756	0.748206	1.42114	0.526483	0.598553	NA	NA	1	1	0	172	87	69	0.00581395	0.0114943	0	-0.0056803	0
ACAN	BLCA	328	14	0.0426829	0.399478	0.619863	0.644462	0.519276	NA	NA	6	6	2	172	87	69	0.0348837	0.0689655	0.0289855	-0.0340818	0
ACAP3	BLCA	328	8	0.0243902	0.682386	1.01283	0.673739	0.500477	NA	NA	2	2	4	172	87	69	0.0116279	0.0229885	0.057971	-0.0113606	0
ACBD3	BLCA	328	5	0.0152439	0.379409	1.04353	0.363582	0.71617	NA	NA	2	2	1	172	87	69	0.0116279	0.0229885	0.0144928	-0.0113606	0
ACBD6	BLCA	328	3	0.00914634	0.949538	1.25428	0.75704	0.449026	NA	NA	1	2	0	172	87	69	0.00581395	0.0229885	0	-0.0171746	-1
ACCN1	BLCA	328	5	0.0152439	0.671657	1.01952	0.658799	0.510025	NA	NA	2	2	1	172	87	69	0.0116279	0.0229885	0.0144928	-0.0113606	0
ACCSL	BLCA	328	4	0.0121951	15.867	1028.87	0.0154219	0.987696	NA	NA	0	2	2	172	87	69	0	0.0229885	0.0289855	-0.0229885	-2
ACE	BLCA	328	11	0.0335366	1.32206	0.873069	1.51427	0.129957	NA	NA	2	5	4	172	87	69	0.0116279	0.0574713	0.057971	-0.0458434	-3
ACE2	BLCA	328	4	0.0121951	0.444672	1.03277	0.430562	0.666787	NA	NA	2	2	0	172	87	69	0.0116279	0.0229885	0	-0.0113606	0
ACIN1	BLCA	328	14	0.0426829	0.0270846	0.646877	0.0418698	0.966602	NA	NA	7	4	3	172	87	69	0.0406977	0.045977	0.0434783	-0.00527934	3
ACLY	BLCA	328	6	0.0182927	0.0444268	0.942675	0.0471285	0.962411	NA	NA	3	2	1	172	87	69	0.0174419	0.0229885	0.0144928	-0.00554665	1
ACO1	BLCA	328	2	0.00609756	0.446096	1.43987	0.309817	0.7567	NA	NA	1	1	0	172	87	69	0.00581395	0.0114943	0	-0.0056803	0
ACO2	BLCA	328	5	0.0152439	1.71839	1.16396	1.47633	0.139855	NA	NA	1	3	1	172	87	69	0.00581395	0.0344828	0.0144928	-0.0286688	-2
ACOT12	BLCA	328	3	0.00914634	16.0676	833.663	0.0192735	0.984623	NA	NA	0	3	0	172	87	69	0	0.0344828	0	-0.0344828	-3
ACOT4	BLCA	328	2	0.00609756	0.42753	1.42733	0.299532	0.764534	NA	NA	1	1	0	172	87	69	0.00581395	0.0114943	0	-0.0056803	0
ACOT8	BLCA	328	3	0.00914634	16.2529	839.098	0.0193695	0.984546	NA	NA	0	3	0	172	87	69	0	0.0344828	0	-0.0344828	-3
ACOX3	BLCA	328	6	0.0182927	0.601454	0.830775	0.723968	0.469086	NA	NA	3	3	0	172	87	69	0.0174419	0.0344828	0	-0.0170409	0
ACP5	BLCA	328	8	0.0243902	1.33438	0.869665	1.53436	0.124941	NA	NA	2	5	1	172	87	69	0.0116279	0.0574713	0.0144928	-0.0458434	-3
ACP6	BLCA	328	2	0.00609756	0.332792	1.43177	0.232435	0.8162	NA	NA	1	1	0	172	87	69	0.00581395	0.0114943	0	-0.0056803	0
ACSF3	BLCA	328	3	0.00914634	15.9278	1027.09	0.0155078	0.987627	NA	NA	0	2	1	172	87	69	0	0.0229885	0.0144928	-0.0229885	-2
ACSL3	BLCA	328	2	0.00609756	0.226574	1.45226	0.156014	0.876022	NA	NA	1	1	0	172	87	69	0.00581395	0.0114943	0	-0.0056803	0
ACSM4	BLCA	328	2	0.00609756	15.9639	1025.27	0.0155703	0.987577	NA	NA	0	2	0	172	87	69	0	0.0229885	0	-0.0229885	-2
ACSS1	BLCA	328	5	0.0152439	1.01871	0.945917	1.07695	0.281503	NA	NA	2	3	0	172	87	69	0.0116279	0.0344828	0	-0.0228549	-1
ACSS3	BLCA	328	12	0.0365854	0.263063	0.640226	0.410891	0.681152	NA	NA	6	5	1	172	87	69	0.0348837	0.0574713	0.0144928	-0.0225875	1
ACTA1	BLCA	328	3	0.00914634	1.19611	1.24918	0.957516	0.338307	NA	NA	1	2	0	172	87	69	0.00581395	0.0229885	0	-0.0171746	-1
ACTA2	BLCA	328	6	0.0182927	0.637352	1.01389	0.628623	0.529596	NA	NA	2	2	2	172	87	69	0.0116279	0.0229885	0.0289855	-0.0113606	0
ACTB	BLCA	328	13	0.0396341	0.606416	0.656012	0.924398	0.355279	NA	NA	5	5	3	172	87	69	0.0290698	0.0574713	0.0434783	-0.0284015	0
ACTL6A	BLCA	328	5	0.0152439	0.360134	1.04636	0.344178	0.730713	NA	NA	2	2	1	172	87	69	0.0116279	0.0229885	0.0144928	-0.0113606	0
ACTL6B	BLCA	328	7	0.0213415	0.559746	0.837248	0.668555	0.50378	NA	NA	3	3	1	172	87	69	0.0174419	0.0344828	0.0144928	-0.0170409	0
ACTL8	BLCA	328	5	0.0152439	0.902763	0.931139	0.969526	0.332283	NA	NA	2	3	0	172	87	69	0.0116279	0.0344828	0	-0.0228549	-1
ACTL9	BLCA	328	3	0.00914634	1.30119	1.23572	1.05298	0.292349	NA	NA	1	2	0	172	87	69	0.00581395	0.0229885	0	-0.0171746	-1
ACTN4	BLCA	328	11	0.0335366	0.528309	0.727545	0.726154	0.467745	NA	NA	4	4	3	172	87	69	0.0232558	0.045977	0.0434783	-0.0227212	0
ACTR1A	BLCA	328	3	0.00914634	1.16818	1.25094	0.933843	0.350385	NA	NA	1	2	0	172	87	69	0.00581395	0.0229885	0	-0.0171746	-1
ACTR1B	BLCA	328	2	0.00609756	0.527357	1.42577	0.369874	0.711476	NA	NA	1	1	0	172	87	69	0.00581395	0.0114943	0	-0.0056803	0
ACTR3C	BLCA	328	2	0.00609756	0.621944	1.42088	0.437718	0.66159	NA	NA	1	1	0	172	87	69	0.00581395	0.0114943	0	-0.0056803	0
ACTR6	BLCA	328	2	0.00609756	0.0162738	1.4603	0.0111442	0.991108	NA	NA	1	1	0	172	87	69	0.00581395	0.0114943	0	-0.0056803	0
ACTRT1	BLCA	328	2	0.00609756	0.314364	1.45576	0.215945	0.82903	NA	NA	1	1	0	172	87	69	0.00581395	0.0114943	0	-0.0056803	0
ACVR1B	BLCA	328	2	0.00609756	0.608306	1.42158	0.427908	0.668718	NA	NA	1	1	0	172	87	69	0.00581395	0.0114943	0	-0.0056803	0
ACVR2B	BLCA	328	2	0.00609756	0.139751	1.45287	0.0961896	0.92337	NA	NA	1	1	0	172	87	69	0.00581395	0.0114943	0	-0.0056803	0
ACVRL1	BLCA	328	5	0.0152439	0.623941	1.01873	0.612471	0.540226	NA	NA	2	2	1	172	87	69	0.0116279	0.0229885	0.0144928	-0.0113606	0
ACY3	BLCA	328	4	0.0121951	16.107	833.844	0.0193166	0.984589	NA	NA	0	3	1	172	87	69	0	0.0344828	0.0144928	-0.0344828	-3
ADAM10	BLCA	328	11	0.0335366	0.690582	0.701981	0.983762	0.325233	NA	NA	4	5	2	172	87	69	0.0232558	0.0574713	0.0289855	-0.0342155	-1
ADAM11	BLCA	328	3	0.00914634	1.37514	1.24811	1.10178	0.270558	NA	NA	1	2	0	172	87	69	0.00581395	0.0229885	0	-0.0171746	-1
ADAM15	BLCA	328	7	0.0213415	0.54871	1.01474	0.540742	0.588686	NA	NA	2	2	3	172	87	69	0.0116279	0.0229885	0.0434783	-0.0113606	0
ADAM17	BLCA	328	5	0.0152439	1.01374	1.25083	0.810456	0.417678	NA	NA	1	2	2	172	87	69	0.00581395	0.0229885	0.0289855	-0.0171746	-1
ADAM18	BLCA	328	4	0.0121951	0.987312	1.25157	0.78886	0.430194	NA	NA	1	2	1	172	87	69	0.00581395	0.0229885	0.0144928	-0.0171746	-1
ADAM19	BLCA	328	4	0.0121951	16.074	835.606	0.0192363	0.984653	NA	NA	0	3	1	172	87	69	0	0.0344828	0.0144928	-0.0344828	-3
ADAM22	BLCA	328	12	0.0365854	0.927499	0.671671	1.38088	0.167315	NA	NA	4	6	2	172	87	69	0.0232558	0.0689655	0.0289855	-0.0457097	-2
ADAM30	BLCA	328	10	0.0304878	0.0256461	0.955486	0.0268409	0.978587	NA	NA	3	2	5	172	87	69	0.0174419	0.0229885	0.0724638	-0.00554665	1
ADAM33	BLCA	328	3	0.00914634	1.07801	1.24701	0.864478	0.387325	NA	NA	1	2	0	172	87	69	0.00581395	0.0229885	0	-0.0171746	-1
ADAM8	BLCA	328	2	0.00609756	15.959	1029.11	0.0155075	0.987627	NA	NA	0	2	0	172	87	69	0	0.0229885	0	-0.0229885	-2
ADAMDEC1	BLCA	328	2	0.00609756	0.755076	1.42448	0.530072	0.596062	NA	NA	1	1	0	172	87	69	0.00581395	0.0114943	0	-0.0056803	0
ADAMTS10	BLCA	328	7	0.0213415	1.12393	0.927479	1.21181	0.225586	NA	NA	2	3	2	172	87	69	0.0116279	0.0344828	0.0289855	-0.0228549	-1
ADAMTS14	BLCA	328	9	0.027439	0.256043	0.781708	0.327543	0.743258	NA	NA	4	3	2	172	87	69	0.0232558	0.0344828	0.0289855	-0.0112269	1
ADAMTS15	BLCA	328	5	0.0152439	0.796762	0.939791	0.847807	0.396545	NA	NA	2	3	0	172	87	69	0.0116279	0.0344828	0	-0.0228549	-1
ADAMTS16	BLCA	328	16	0.0487805	0.869925	0.565463	1.53843	0.123944	NA	NA	6	8	2	172	87	69	0.0348837	0.091954	0.0289855	-0.0570703	-2
ADAMTS17	BLCA	328	2	0.00609756	0.759103	1.42131	0.534085	0.593283	NA	NA	1	1	0	172	87	69	0.00581395	0.0114943	0	-0.0056803	0
ADAMTS18	BLCA	328	15	0.0457317	1.80454	0.826195	2.18416	0.0289507	NA	NA	2	7	6	172	87	69	0.0116279	0.0804598	0.0869565	-0.0688319	-5
ADAMTS19	BLCA	328	6	0.0182927	0.209113	1.04853	0.199434	0.841923	NA	NA	2	2	2	172	87	69	0.0116279	0.0229885	0.0289855	-0.0113606	0
ADAMTS2	BLCA	328	6	0.0182927	16.157	837.742	0.0192864	0.984613	NA	NA	0	3	3	172	87	69	0	0.0344828	0.0434783	-0.0344828	-3
ADAMTS3	BLCA	328	13	0.0396341	0.0707338	0.67522	0.104757	0.916569	NA	NA	6	4	3	172	87	69	0.0348837	0.045977	0.0434783	-0.0110933	2
ADAMTS4	BLCA	328	6	0.0182927	0.986114	0.928155	1.06245	0.288033	NA	NA	2	3	1	172	87	69	0.0116279	0.0344828	0.0144928	-0.0228549	-1
ADAMTS5	BLCA	328	7	0.0213415	0.990669	0.928116	1.0674	0.285792	NA	NA	2	3	2	172	87	69	0.0116279	0.0344828	0.0289855	-0.0228549	-1
ADAMTS7	BLCA	328	4	0.0121951	0.435112	1.43079	0.304106	0.761047	NA	NA	1	1	2	172	87	69	0.00581395	0.0114943	0.0289855	-0.0056803	0
ADAMTS8	BLCA	328	6	0.0182927	0.442598	0.852691	0.51906	0.603719	NA	NA	3	3	0	172	87	69	0.0174419	0.0344828	0	-0.0170409	0
ADAMTS9	BLCA	328	22	0.0670732	0.759192	0.581403	1.30579	0.191623	0.191623	0.933136	6	7	9	172	87	69	0.0348837	0.0804598	0.130435	-0.045576	-1
ADAMTSL1	BLCA	328	16	0.0487805	0.482133	0.577384	0.83503	0.403701	NA	NA	7	6	3	172	87	69	0.0406977	0.0689655	0.0434783	-0.0282678	1
ADAMTSL4	BLCA	328	5	0.0152439	0.164427	1.04741	0.156985	0.875257	NA	NA	2	2	1	172	87	69	0.0116279	0.0229885	0.0144928	-0.0113606	0
ADAP1	BLCA	328	2	0.00609756	15.9678	1028.21	0.0155297	0.98761	NA	NA	0	2	0	172	87	69	0	0.0229885	0	-0.0229885	-2
ADAR	BLCA	328	8	0.0243902	16.1466	642.989	0.0251118	0.979966	NA	NA	0	5	3	172	87	69	0	0.0574713	0.0434783	-0.0574713	-5
ADARB2	BLCA	328	6	0.0182927	0.0541467	0.879448	0.0615689	0.950906	NA	NA	4	2	0	172	87	69	0.0232558	0.0229885	0	0.000267308	2
ADAT1	BLCA	328	4	0.0121951	1.12875	1.2488	0.903869	0.366065	NA	NA	1	2	1	172	87	69	0.00581395	0.0229885	0.0144928	-0.0171746	-1
ADCK2	BLCA	328	3	0.00914634	0.246684	1.43704	0.171661	0.863704	NA	NA	1	1	1	172	87	69	0.00581395	0.0114943	0.0144928	-0.0056803	0
ADCK4	BLCA	328	3	0.00914634	16.0997	838.938	0.0191905	0.984689	NA	NA	0	3	0	172	87	69	0	0.0344828	0	-0.0344828	-3
ADCY10	BLCA	328	14	0.0426829	1.20007	0.651836	1.84107	0.065612	NA	NA	4	8	2	172	87	69	0.0232558	0.091954	0.0289855	-0.0686982	-4
ADCY4	BLCA	328	6	0.0182927	0.37054	1.02661	0.360934	0.718149	NA	NA	2	2	2	172	87	69	0.0116279	0.0229885	0.0289855	-0.0113606	0
ADCY5	BLCA	328	9	0.027439	1.00759	0.761361	1.3234	0.185703	NA	NA	3	5	1	172	87	69	0.0174419	0.0574713	0.0144928	-0.0400294	-2
ADCY6	BLCA	328	10	0.0304878	1.33272	0.725621	1.83667	0.0662592	NA	NA	3	6	1	172	87	69	0.0174419	0.0689655	0.0144928	-0.0515237	-3
ADCYAP1R1	BLCA	328	6	0.0182927	0.468219	0.846862	0.552888	0.58034	NA	NA	3	3	0	172	87	69	0.0174419	0.0344828	0	-0.0170409	0
ADH1A	BLCA	328	2	0.00609756	0.485836	1.43747	0.33798	0.735378	NA	NA	1	1	0	172	87	69	0.00581395	0.0114943	0	-0.0056803	0
ADH4	BLCA	328	2	0.00609756	0.558871	1.42209	0.392992	0.694325	NA	NA	1	1	0	172	87	69	0.00581395	0.0114943	0	-0.0056803	0
ADH7	BLCA	328	4	0.0121951	1.24295	1.2421	1.00069	0.316979	NA	NA	1	2	1	172	87	69	0.00581395	0.0229885	0.0144928	-0.0171746	-1
ADIPOR1	BLCA	328	6	0.0182927	1.02268	1.24795	0.819489	0.412508	NA	NA	1	2	3	172	87	69	0.00581395	0.0229885	0.0434783	-0.0171746	-1
ADK	BLCA	328	3	0.00914634	1.29607	1.24861	1.03801	0.299263	NA	NA	1	2	0	172	87	69	0.00581395	0.0229885	0	-0.0171746	-1
ADM	BLCA	328	3	0.00914634	0.356607	1.433	0.248854	0.803474	NA	NA	1	1	1	172	87	69	0.00581395	0.0114943	0.0144928	-0.0056803	0
ADNP	BLCA	328	6	0.0182927	0.46995	1.02537	0.458324	0.64672	NA	NA	2	2	2	172	87	69	0.0116279	0.0229885	0.0289855	-0.0113606	0
ADRA1D	BLCA	328	4	0.0121951	15.8732	1024.25	0.0154974	0.987635	NA	NA	0	2	2	172	87	69	0	0.0229885	0.0289855	-0.0229885	-2
ADRA2A	BLCA	328	2	0.00609756	0.472127	1.44008	0.327847	0.743027	NA	NA	1	1	0	172	87	69	0.00581395	0.0114943	0	-0.0056803	0
ADRA2C	BLCA	328	2	0.00609756	0.451333	1.43467	0.31459	0.753073	NA	NA	1	1	0	172	87	69	0.00581395	0.0114943	0	-0.0056803	0
ADRBK1	BLCA	328	3	0.00914634	1.07882	1.24623	0.86567	0.386671	NA	NA	1	2	0	172	87	69	0.00581395	0.0229885	0	-0.0171746	-1
ADRBK2	BLCA	328	2	0.00609756	0.108282	1.45405	0.074469	0.940637	NA	NA	1	1	0	172	87	69	0.00581395	0.0114943	0	-0.0056803	0
ADRM1	BLCA	328	5	0.0152439	0.134424	0.931165	0.144361	0.885215	NA	NA	3	2	0	172	87	69	0.0174419	0.0229885	0	-0.00554665	1
AEBP1	BLCA	328	5	0.0152439	0.454637	1.02213	0.444793	0.65647	NA	NA	2	2	1	172	87	69	0.0116279	0.0229885	0.0144928	-0.0113606	0
AEBP2	BLCA	328	2	0.00609756	16.0245	1021.9	0.0156811	0.987489	NA	NA	0	2	0	172	87	69	0	0.0229885	0	-0.0229885	-2
AEN	BLCA	328	3	0.00914634	0.464405	1.43737	0.323094	0.746624	NA	NA	1	1	1	172	87	69	0.00581395	0.0114943	0.0144928	-0.0056803	0
AFAP1	BLCA	328	6	0.0182927	2.24377	1.11099	2.01961	0.0434241	NA	NA	1	5	0	172	87	69	0.00581395	0.0574713	0	-0.0516573	-4
AFM	BLCA	328	6	0.0182927	0.783819	0.955287	0.820507	0.411927	NA	NA	2	3	1	172	87	69	0.0116279	0.0344828	0.0144928	-0.0228549	-1
AGA	BLCA	328	3	0.00914634	0.214632	1.43977	0.149074	0.881496	NA	NA	1	1	1	172	87	69	0.00581395	0.0114943	0.0144928	-0.0056803	0
AGBL2	BLCA	328	4	0.0121951	1.34915	1.1981	1.12608	0.260134	NA	NA	1	3	0	172	87	69	0.00581395	0.0344828	0	-0.0286688	-2
AGBL5	BLCA	328	7	0.0213415	0.479946	0.846579	0.566924	0.570766	NA	NA	3	3	1	172	87	69	0.0174419	0.0344828	0.0144928	-0.0170409	0
AGGF1	BLCA	328	9	0.027439	0.305961	0.778802	0.392861	0.694422	NA	NA	4	3	2	172	87	69	0.0232558	0.0344828	0.0289855	-0.0112269	1
AGL	BLCA	328	14	0.0426829	0.847226	0.684268	1.23815	0.215661	NA	NA	4	6	4	172	87	69	0.0232558	0.0689655	0.057971	-0.0457097	-2
AGPS	BLCA	328	5	0.0152439	0.362812	1.42925	0.253847	0.799613	NA	NA	1	1	3	172	87	69	0.00581395	0.0114943	0.0434783	-0.0056803	0
AGT	BLCA	328	3	0.00914634	0.528401	1.43485	0.368262	0.712678	NA	NA	1	1	1	172	87	69	0.00581395	0.0114943	0.0144928	-0.0056803	0
AGTPBP1	BLCA	328	7	0.0213415	0.305581	0.853213	0.358153	0.720229	NA	NA	3	3	1	172	87	69	0.0174419	0.0344828	0.0144928	-0.0170409	0
AGTR1	BLCA	328	3	0.00914634	0.50622	1.44154	0.351167	0.725463	NA	NA	1	1	1	172	87	69	0.00581395	0.0114943	0.0144928	-0.0056803	0
AGXT2L1	BLCA	328	7	0.0213415	0.169093	0.92588	0.18263	0.855089	NA	NA	3	2	2	172	87	69	0.0174419	0.0229885	0.0289855	-0.00554665	1
AHCTF1	BLCA	328	11	0.0335366	0.23169	0.643382	0.360112	0.718763	NA	NA	6	5	0	172	87	69	0.0348837	0.0574713	0	-0.0225875	1
AHDC1	BLCA	328	6	0.0182927	0.49198	0.840649	0.585239	0.558387	NA	NA	3	3	0	172	87	69	0.0174419	0.0344828	0	-0.0170409	0
AHNAK	BLCA	328	39	0.118902	1.08229	0.416513	2.59844	0.00936479	0.00936479	0.650155	13	19	7	172	87	69	0.0755814	0.218391	0.101449	-0.142809	-6
AHNAK2	BLCA	328	41	0.125	0.576699	0.396115	1.45589	0.145423	0.145423	0.917286	16	15	10	172	87	69	0.0930233	0.172414	0.144928	-0.0793905	1
AHSA1	BLCA	328	2	0.00609756	15.9672	1026.09	0.0155612	0.987584	NA	NA	0	2	0	172	87	69	0	0.0229885	0	-0.0229885	-2
AIM1	BLCA	328	9	0.027439	1.22594	0.883939	1.3869	0.165472	NA	NA	2	4	3	172	87	69	0.0116279	0.045977	0.0434783	-0.0343491	-2
AIMP2	BLCA	328	4	0.0121951	0.82067	1.45362	0.56457	0.572366	NA	NA	1	1	2	172	87	69	0.00581395	0.0114943	0.0289855	-0.0056803	0
AJAP1	BLCA	328	3	0.00914634	15.9727	839.737	0.0190211	0.984824	NA	NA	0	3	0	172	87	69	0	0.0344828	0	-0.0344828	-3
AK3L1	BLCA	328	2	0.00609756	0.399218	1.43595	0.278017	0.780999	NA	NA	1	1	0	172	87	69	0.00581395	0.0114943	0	-0.0056803	0
AK5	BLCA	328	2	0.00609756	0.0799827	1.47443	0.0542464	0.956739	NA	NA	1	1	0	172	87	69	0.00581395	0.0114943	0	-0.0056803	0
AKAP11	BLCA	328	12	0.0365854	1.20623	0.746018	1.61689	0.105903	NA	NA	3	5	4	172	87	69	0.0174419	0.0574713	0.057971	-0.0400294	-2
AKAP12	BLCA	328	10	0.0304878	0.0937177	0.801972	0.116859	0.906972	NA	NA	4	3	3	172	87	69	0.0232558	0.0344828	0.0434783	-0.0112269	1
AKAP5	BLCA	328	3	0.00914634	0.509798	1.43061	0.356351	0.721578	NA	NA	1	1	1	172	87	69	0.00581395	0.0114943	0.0144928	-0.0056803	0
AKAP8	BLCA	328	3	0.00914634	0.300126	1.43573	0.209041	0.834416	NA	NA	1	1	1	172	87	69	0.00581395	0.0114943	0.0144928	-0.0056803	0
AKAP9	BLCA	328	33	0.10061	0.835363	0.435488	1.91822	0.0550826	0.0550826	0.848072	12	15	6	172	87	69	0.0697674	0.172414	0.0869565	-0.102646	-3
AKD1	BLCA	328	10	0.0304878	0.8553	0.693533	1.23325	0.217483	NA	NA	4	5	1	172	87	69	0.0232558	0.0574713	0.0144928	-0.0342155	-1
AKNA	BLCA	328	10	0.0304878	0.507992	0.834671	0.608613	0.542781	NA	NA	3	3	4	172	87	69	0.0174419	0.0344828	0.057971	-0.0170409	0
AKR1A1	BLCA	328	2	0.00609756	0.513362	1.4228	0.360813	0.71824	NA	NA	1	1	0	172	87	69	0.00581395	0.0114943	0	-0.0056803	0
AKR1C1	BLCA	328	2	0.00609756	0.776506	1.42329	0.545572	0.585361	NA	NA	1	1	0	172	87	69	0.00581395	0.0114943	0	-0.0056803	0
AKR1C3	BLCA	328	3	0.00914634	0.692326	1.42245	0.486714	0.626461	NA	NA	1	1	1	172	87	69	0.00581395	0.0114943	0.0144928	-0.0056803	0
AKR1D1	BLCA	328	5	0.0152439	1.46445	1.17868	1.24245	0.21407	NA	NA	1	3	1	172	87	69	0.00581395	0.0344828	0.0144928	-0.0286688	-2
AKR1E2	BLCA	328	9	0.027439	0.489836	0.840812	0.582575	0.560179	NA	NA	3	3	3	172	87	69	0.0174419	0.0344828	0.0434783	-0.0170409	0
AKT1	BLCA	328	2	0.00609756	0.483849	1.42962	0.338446	0.735027	NA	NA	1	1	0	172	87	69	0.00581395	0.0114943	0	-0.0056803	0
AKT3	BLCA	328	6	0.0182927	0.441397	0.856788	0.515177	0.606429	NA	NA	3	3	0	172	87	69	0.0174419	0.0344828	0	-0.0170409	0
ALAD	BLCA	328	3	0.00914634	1.04875	1.25035	0.838768	0.401599	NA	NA	1	2	0	172	87	69	0.00581395	0.0229885	0	-0.0171746	-1
ALAS1	BLCA	328	10	0.0304878	0.849646	0.781441	1.08728	0.276913	NA	NA	3	4	3	172	87	69	0.0174419	0.045977	0.0434783	-0.0285352	-1
ALDH1A1	BLCA	328	5	0.0152439	0.0783826	0.931327	0.0841622	0.932927	NA	NA	3	2	0	172	87	69	0.0174419	0.0229885	0	-0.00554665	1
ALDH1L2	BLCA	328	5	0.0152439	0.045635	0.93879	0.0486105	0.96123	NA	NA	3	2	0	172	87	69	0.0174419	0.0229885	0	-0.00554665	1
ALDH3A1	BLCA	328	4	0.0121951	0.457119	1.42517	0.320747	0.748402	NA	NA	1	1	2	172	87	69	0.00581395	0.0114943	0.0289855	-0.0056803	0
ALDH3B2	BLCA	328	3	0.00914634	1.2733	1.24278	1.02456	0.305569	NA	NA	1	2	0	172	87	69	0.00581395	0.0229885	0	-0.0171746	-1
ALDH4A1	BLCA	328	4	0.0121951	15.8137	1029.11	0.0153664	0.98774	NA	NA	0	2	2	172	87	69	0	0.0229885	0.0289855	-0.0229885	-2
ALDH9A1	BLCA	328	5	0.0152439	0.412058	1.02036	0.403835	0.686334	NA	NA	2	2	1	172	87	69	0.0116279	0.0229885	0.0144928	-0.0113606	0
ALDOB	BLCA	328	3	0.00914634	1.21734	1.24301	0.979343	0.327411	NA	NA	1	2	0	172	87	69	0.00581395	0.0229885	0	-0.0171746	-1
ALDOC	BLCA	328	2	0.00609756	16.3774	1024.72	0.0159823	0.987248	NA	NA	0	2	0	172	87	69	0	0.0229885	0	-0.0229885	-2
ALG2	BLCA	328	2	0.00609756	0.596377	1.42128	0.419606	0.674773	NA	NA	1	1	0	172	87	69	0.00581395	0.0114943	0	-0.0056803	0
ALG5	BLCA	328	3	0.00914634	0.989385	1.45409	0.680413	0.496243	NA	NA	1	1	1	172	87	69	0.00581395	0.0114943	0.0144928	-0.0056803	0
ALG8	BLCA	328	2	0.00609756	0.817704	1.43905	0.568224	0.569883	NA	NA	1	1	0	172	87	69	0.00581395	0.0114943	0	-0.0056803	0
ALK	BLCA	328	9	0.027439	0.592105	0.729078	0.812129	0.416718	NA	NA	4	4	1	172	87	69	0.0232558	0.045977	0.0144928	-0.0227212	0
ALKBH5	BLCA	328	4	0.0121951	0.0674912	1.23801	0.0545157	0.956524	NA	NA	2	1	1	172	87	69	0.0116279	0.0114943	0.0144928	0.000133654	1
ALMS1	BLCA	328	29	0.0884146	0.128972	0.491145	0.262594	0.792864	0.792864	0.991923	12	9	8	172	87	69	0.0697674	0.103448	0.115942	-0.0336808	3
ALOXE3	BLCA	328	6	0.0182927	0.0980419	0.953845	0.102786	0.918133	NA	NA	3	2	1	172	87	69	0.0174419	0.0229885	0.0144928	-0.00554665	1
ALPI	BLCA	328	5	0.0152439	1.01671	0.925451	1.09861	0.271938	NA	NA	2	3	0	172	87	69	0.0116279	0.0344828	0	-0.0228549	-1
ALPK2	BLCA	328	21	0.0640244	0.57161	0.538313	1.06185	0.288302	0.288302	0.991923	8	9	4	172	87	69	0.0465116	0.103448	0.057971	-0.0569366	-1
ALPK3	BLCA	328	11	0.0335366	0.737577	0.791048	0.932405	0.351127	NA	NA	3	4	4	172	87	69	0.0174419	0.045977	0.057971	-0.0285352	-1
ALPL	BLCA	328	3	0.00914634	1.02729	1.24758	0.823428	0.410265	NA	NA	1	2	0	172	87	69	0.00581395	0.0229885	0	-0.0171746	-1
ALS2CL	BLCA	328	2	0.00609756	0.391189	1.46232	0.267513	0.789074	NA	NA	1	1	0	172	87	69	0.00581395	0.0114943	0	-0.0056803	0
AMACR	BLCA	328	6	0.0182927	1.28982	1.23471	1.04464	0.296191	NA	NA	1	2	3	172	87	69	0.00581395	0.0229885	0.0434783	-0.0171746	-1
AMDHD2	BLCA	328	7	0.0213415	0.654439	0.801287	0.816735	0.41408	NA	NA	3	4	0	172	87	69	0.0174419	0.045977	0	-0.0285352	-1
AMFR	BLCA	328	3	0.00914634	1.11536	1.244	0.896592	0.369937	NA	NA	1	2	0	172	87	69	0.00581395	0.0229885	0	-0.0171746	-1
AMHR2	BLCA	328	2	0.00609756	0.308062	1.434	0.214828	0.829902	NA	NA	1	1	0	172	87	69	0.00581395	0.0114943	0	-0.0056803	0
AMMECR1	BLCA	328	4	0.0121951	0.407626	1.4349	0.28408	0.776349	NA	NA	1	1	2	172	87	69	0.00581395	0.0114943	0.0289855	-0.0056803	0
AMMECR1L	BLCA	328	2	0.00609756	0.448198	1.42512	0.314498	0.753143	NA	NA	1	1	0	172	87	69	0.00581395	0.0114943	0	-0.0056803	0
AMN1	BLCA	328	3	0.00914634	16.1408	836.703	0.0192909	0.984609	NA	NA	0	3	0	172	87	69	0	0.0344828	0	-0.0344828	-3
AMOT	BLCA	328	4	0.0121951	0.43995	1.43609	0.306353	0.759336	NA	NA	1	1	2	172	87	69	0.00581395	0.0114943	0.0289855	-0.0056803	0
AMOTL2	BLCA	328	7	0.0213415	0.304671	0.855082	0.356306	0.721611	NA	NA	3	3	1	172	87	69	0.0174419	0.0344828	0.0144928	-0.0170409	0
AMPD1	BLCA	328	8	0.0243902	0.00978457	0.75612	0.0129405	0.989675	NA	NA	5	3	0	172	87	69	0.0290698	0.0344828	0	-0.00541299	2
AMPD3	BLCA	328	4	0.0121951	1.59079	1.17284	1.35636	0.174984	NA	NA	1	3	0	172	87	69	0.00581395	0.0344828	0	-0.0286688	-2
AMT	BLCA	328	2	0.00609756	16.1104	998.857	0.0161288	0.987132	NA	NA	0	2	0	172	87	69	0	0.0229885	0	-0.0229885	-2
AMY1A	BLCA	328	2	0.00609756	0.505261	1.42303	0.355061	0.722544	NA	NA	1	1	0	172	87	69	0.00581395	0.0114943	0	-0.0056803	0
AMZ2	BLCA	328	6	0.0182927	0.9676	0.930449	1.03993	0.298373	NA	NA	2	3	1	172	87	69	0.0116279	0.0344828	0.0144928	-0.0228549	-1
ANAPC1	BLCA	328	15	0.0457317	0.0182715	0.633766	0.02883	0.977	NA	NA	7	5	3	172	87	69	0.0406977	0.0574713	0.0434783	-0.0167736	2
ANAPC4	BLCA	328	7	0.0213415	2.05448	1.1194	1.83534	0.0664555	NA	NA	1	5	1	172	87	69	0.00581395	0.0574713	0.0144928	-0.0516573	-4
ANGPT4	BLCA	328	5	0.0152439	0.435227	1.02489	0.424659	0.671085	NA	NA	2	2	1	172	87	69	0.0116279	0.0229885	0.0144928	-0.0113606	0
ANK1	BLCA	328	19	0.0579268	0.618624	0.557406	1.10983	0.267073	0.267073	0.980598	7	7	5	172	87	69	0.0406977	0.0804598	0.0724638	-0.0397621	0
ANK3	BLCA	328	24	0.0731707	0.112959	0.473526	0.23855	0.811455	0.811455	0.991923	13	9	2	172	87	69	0.0755814	0.103448	0.0289855	-0.0278669	4
ANKAR	BLCA	328	14	0.0426829	0.440259	0.668789	0.658293	0.51035	NA	NA	5	5	4	172	87	69	0.0290698	0.0574713	0.057971	-0.0284015	0
ANKDD1A	BLCA	328	4	0.0121951	0.341456	1.43315	0.238255	0.811683	NA	NA	1	1	2	172	87	69	0.00581395	0.0114943	0.0289855	-0.0056803	0
ANKFY1	BLCA	328	7	0.0213415	0.121432	0.939539	0.129246	0.897163	NA	NA	3	2	2	172	87	69	0.0174419	0.0229885	0.0289855	-0.00554665	1
ANKH	BLCA	328	4	0.0121951	1.13326	1.24015	0.91381	0.360817	NA	NA	1	2	1	172	87	69	0.00581395	0.0229885	0.0144928	-0.0171746	-1
ANKHD1-EIF4EBP3	BLCA	328	2	0.00609756	15.7879	1029.04	0.0153423	0.987759	NA	NA	0	2	0	172	87	69	0	0.0229885	0	-0.0229885	-2
ANKIB1	BLCA	328	9	0.027439	0.493736	0.837023	0.589871	0.555277	NA	NA	3	3	3	172	87	69	0.0174419	0.0344828	0.0434783	-0.0170409	0
ANKLE1	BLCA	328	3	0.00914634	0.582328	1.42458	0.408772	0.682707	NA	NA	1	1	1	172	87	69	0.00581395	0.0114943	0.0144928	-0.0056803	0
ANKLE2	BLCA	328	8	0.0243902	1.0888	0.899901	1.20991	0.226312	NA	NA	2	4	2	172	87	69	0.0116279	0.045977	0.0289855	-0.0343491	-2
ANKRD13A	BLCA	328	3	0.00914634	0.279083	1.43712	0.194196	0.846023	NA	NA	1	1	1	172	87	69	0.00581395	0.0114943	0.0144928	-0.0056803	0
ANKRD17	BLCA	328	10	0.0304878	0.320842	0.69946	0.4587	0.646449	NA	NA	5	4	1	172	87	69	0.0290698	0.045977	0.0144928	-0.0169072	1
ANKRD2	BLCA	328	3	0.00914634	0.0237194	1.25262	0.0189358	0.984892	NA	NA	2	1	0	172	87	69	0.0116279	0.0114943	0	0.000133654	1
ANKRD24	BLCA	328	3	0.00914634	0.568459	1.44953	0.392167	0.694935	NA	NA	1	1	1	172	87	69	0.00581395	0.0114943	0.0144928	-0.0056803	0
ANKRD26	BLCA	328	13	0.0396341	0.274468	0.637419	0.430593	0.666764	NA	NA	6	5	2	172	87	69	0.0348837	0.0574713	0.0289855	-0.0225875	1
ANKRD27	BLCA	328	10	0.0304878	0.965798	0.779057	1.2397	0.215086	NA	NA	3	4	3	172	87	69	0.0174419	0.045977	0.0434783	-0.0285352	-1
ANKRD30B	BLCA	328	8	0.0243902	1.91231	1.13175	1.68968	0.0910884	NA	NA	1	4	3	172	87	69	0.00581395	0.045977	0.0434783	-0.0401631	-3
ANKRD34A	BLCA	328	3	0.00914634	1.27215	1.24443	1.02227	0.306653	NA	NA	1	2	0	172	87	69	0.00581395	0.0229885	0	-0.0171746	-1
ANKRD34B	BLCA	328	6	0.0182927	0.461958	1.03526	0.446223	0.655436	NA	NA	2	2	2	172	87	69	0.0116279	0.0229885	0.0289855	-0.0113606	0
ANKRD40	BLCA	328	5	0.0152439	0.451566	1.01904	0.443128	0.657673	NA	NA	2	2	1	172	87	69	0.0116279	0.0229885	0.0144928	-0.0113606	0
ANKRD5	BLCA	328	7	0.0213415	1.87225	1.13478	1.64988	0.0989671	NA	NA	1	4	2	172	87	69	0.00581395	0.045977	0.0289855	-0.0401631	-3
ANKRD52	BLCA	328	9	0.027439	0.387029	0.689402	0.561399	0.574526	NA	NA	5	4	0	172	87	69	0.0290698	0.045977	0	-0.0169072	1
ANKRD54	BLCA	328	3	0.00914634	15.8159	1029.1	0.0153687	0.987738	NA	NA	0	2	1	172	87	69	0	0.0229885	0.0144928	-0.0229885	-2
ANKRD57	BLCA	328	2	0.00609756	16.0254	1028.95	0.0155746	0.987574	NA	NA	0	2	0	172	87	69	0	0.0229885	0	-0.0229885	-2
ANKRD58	BLCA	328	2	0.00609756	0.476834	1.43261	0.332843	0.739253	NA	NA	1	1	0	172	87	69	0.00581395	0.0114943	0	-0.0056803	0
ANKS1A	BLCA	328	7	0.0213415	0.430762	0.850462	0.506504	0.612503	NA	NA	3	3	1	172	87	69	0.0174419	0.0344828	0.0144928	-0.0170409	0
ANLN	BLCA	328	10	0.0304878	0.984395	0.758626	1.2976	0.194424	NA	NA	3	5	2	172	87	69	0.0174419	0.0574713	0.0289855	-0.0400294	-2
ANO10	BLCA	328	6	0.0182927	1.30095	0.882556	1.47408	0.140461	NA	NA	2	4	0	172	87	69	0.0116279	0.045977	0	-0.0343491	-2
ANO2	BLCA	328	6	0.0182927	1.58117	1.17729	1.34306	0.179253	NA	NA	1	3	2	172	87	69	0.00581395	0.0344828	0.0289855	-0.0286688	-2
ANO5	BLCA	328	9	0.027439	0.186494	0.79639	0.234174	0.81485	NA	NA	4	3	2	172	87	69	0.0232558	0.0344828	0.0289855	-0.0112269	1
ANO6	BLCA	328	8	0.0243902	1.51564	0.852783	1.77729	0.07552	NA	NA	2	5	1	172	87	69	0.0116279	0.0574713	0.0144928	-0.0458434	-3
ANO7	BLCA	328	2	0.00609756	15.9585	1017.1	0.0156901	0.987482	NA	NA	0	2	0	172	87	69	0	0.0229885	0	-0.0229885	-2
ANO9	BLCA	328	5	0.0152439	1.80506	1.16661	1.54727	0.121798	NA	NA	1	3	1	172	87	69	0.00581395	0.0344828	0.0144928	-0.0286688	-2
ANP32A	BLCA	328	4	0.0121951	15.9893	1023.68	0.0156194	0.987538	NA	NA	0	2	2	172	87	69	0	0.0229885	0.0289855	-0.0229885	-2
ANP32E	BLCA	328	4	0.0121951	1.67454	1.17332	1.42718	0.153527	NA	NA	1	3	0	172	87	69	0.00581395	0.0344828	0	-0.0286688	-2
ANPEP	BLCA	328	6	0.0182927	0.115209	0.929071	0.124005	0.901311	NA	NA	3	2	1	172	87	69	0.0174419	0.0229885	0.0144928	-0.00554665	1
ANXA13	BLCA	328	5	0.0152439	1.01942	0.946241	1.07734	0.281328	NA	NA	2	3	0	172	87	69	0.0116279	0.0344828	0	-0.0228549	-1
ANXA5	BLCA	328	3	0.00914634	16.0959	1022.57	0.0157407	0.987441	NA	NA	0	2	1	172	87	69	0	0.0229885	0.0144928	-0.0229885	-2
ANXA6	BLCA	328	5	0.0152439	1.13527	1.24418	0.91246	0.361526	NA	NA	1	2	2	172	87	69	0.00581395	0.0229885	0.0289855	-0.0171746	-1
ANXA7	BLCA	328	7	0.0213415	0.134523	0.930696	0.14454	0.885074	NA	NA	3	2	2	172	87	69	0.0174419	0.0229885	0.0289855	-0.00554665	1
ANXA9	BLCA	328	5	0.0152439	1.69006	1.15974	1.45727	0.145042	NA	NA	1	4	0	172	87	69	0.00581395	0.045977	0	-0.0401631	-3
AOAH	BLCA	328	9	0.027439	0.20444	0.703175	0.290738	0.771252	NA	NA	5	4	0	172	87	69	0.0290698	0.045977	0	-0.0169072	1
AOC2	BLCA	328	4	0.0121951	1.63098	1.17098	1.39284	0.163669	NA	NA	1	3	0	172	87	69	0.00581395	0.0344828	0	-0.0286688	-2
AOC3	BLCA	328	5	0.0152439	0.213314	0.927181	0.230067	0.81804	NA	NA	3	2	0	172	87	69	0.0174419	0.0229885	0	-0.00554665	1
AOX1	BLCA	328	7	0.0213415	1.17533	0.89294	1.31624	0.188092	NA	NA	2	4	1	172	87	69	0.0116279	0.045977	0.0144928	-0.0343491	-2
AP1G1	BLCA	328	5	0.0152439	0.0451756	0.937848	0.0481695	0.961581	NA	NA	3	2	0	172	87	69	0.0174419	0.0229885	0	-0.00554665	1
AP1M2	BLCA	328	2	0.00609756	0.0617236	1.4567	0.0423722	0.966202	NA	NA	1	1	0	172	87	69	0.00581395	0.0114943	0	-0.0056803	0
AP2A2	BLCA	328	3	0.00914634	1.04664	1.2478	0.838788	0.401588	NA	NA	1	2	0	172	87	69	0.00581395	0.0229885	0	-0.0171746	-1
AP3B2	BLCA	328	9	0.027439	0.628874	0.805997	0.780243	0.435248	NA	NA	3	4	2	172	87	69	0.0174419	0.045977	0.0289855	-0.0285352	-1
AP4B1	BLCA	328	4	0.0121951	0.349841	1.03009	0.339621	0.734142	NA	NA	2	2	0	172	87	69	0.0116279	0.0229885	0	-0.0113606	0
APAF1	BLCA	328	6	0.0182927	0.329845	1.02759	0.320988	0.74822	NA	NA	2	2	2	172	87	69	0.0116279	0.0229885	0.0289855	-0.0113606	0
APBB3	BLCA	328	3	0.00914634	0.457423	1.43011	0.319851	0.749081	NA	NA	1	1	1	172	87	69	0.00581395	0.0114943	0.0144928	-0.0056803	0
APCS	BLCA	328	4	0.0121951	1.07549	1.24307	0.865194	0.386933	NA	NA	1	2	1	172	87	69	0.00581395	0.0229885	0.0144928	-0.0171746	-1
APEH	BLCA	328	3	0.00914634	16.1018	823.112	0.0195621	0.984393	NA	NA	0	3	0	172	87	69	0	0.0344828	0	-0.0344828	-3
APLNR	BLCA	328	2	0.00609756	0.174307	1.44373	0.120734	0.903902	NA	NA	1	1	0	172	87	69	0.00581395	0.0114943	0	-0.0056803	0
APLP1	BLCA	328	10	0.0304878	0.308213	0.66372	0.464372	0.642382	NA	NA	6	4	0	172	87	69	0.0348837	0.045977	0	-0.0110933	2
APLP2	BLCA	328	7	0.0213415	0.772279	0.942011	0.819819	0.412319	NA	NA	2	3	2	172	87	69	0.0116279	0.0344828	0.0289855	-0.0228549	-1
APOA1BP	BLCA	328	4	0.0121951	1.55085	1.17344	1.32162	0.186294	NA	NA	1	3	0	172	87	69	0.00581395	0.0344828	0	-0.0286688	-2
APOA2	BLCA	328	3	0.00914634	1.19487	1.238	0.965161	0.334464	NA	NA	1	2	0	172	87	69	0.00581395	0.0229885	0	-0.0171746	-1
APOB	BLCA	328	26	0.0792683	0.272141	0.478602	0.568617	0.569616	0.569616	0.991923	12	10	4	172	87	69	0.0697674	0.114943	0.057971	-0.0451751	2
APOBEC3C	BLCA	328	3	0.00914634	0.933362	1.26088	0.740244	0.459152	NA	NA	1	2	0	172	87	69	0.00581395	0.0229885	0	-0.0171746	-1
APOBEC3H	BLCA	328	2	0.00609756	0.347435	1.43481	0.242147	0.808666	NA	NA	1	1	0	172	87	69	0.00581395	0.0114943	0	-0.0056803	0
APOBEC4	BLCA	328	4	0.0121951	1.51408	1.17351	1.29021	0.196976	NA	NA	1	3	0	172	87	69	0.00581395	0.0344828	0	-0.0286688	-2
APOL1	BLCA	328	3	0.00914634	1.14085	1.2427	0.918043	0.358597	NA	NA	1	2	0	172	87	69	0.00581395	0.0229885	0	-0.0171746	-1
APOL2	BLCA	328	4	0.0121951	1.30873	1.24504	1.05115	0.293189	NA	NA	1	2	1	172	87	69	0.00581395	0.0229885	0.0144928	-0.0171746	-1
APOL3	BLCA	328	2	0.00609756	0.504875	1.43144	0.352705	0.72431	NA	NA	1	1	0	172	87	69	0.00581395	0.0114943	0	-0.0056803	0
APOL5	BLCA	328	5	0.0152439	1.77241	1.14549	1.5473	0.121791	NA	NA	1	4	0	172	87	69	0.00581395	0.045977	0	-0.0401631	-3
APOLD1	BLCA	328	2	0.00609756	0.121261	1.4754	0.0821888	0.934497	NA	NA	1	1	0	172	87	69	0.00581395	0.0114943	0	-0.0056803	0
APOO	BLCA	328	2	0.00609756	0.4836	1.42397	0.339614	0.734148	NA	NA	1	1	0	172	87	69	0.00581395	0.0114943	0	-0.0056803	0
APP	BLCA	328	3	0.00914634	0.74976	1.28569	0.583159	0.559786	NA	NA	1	2	0	172	87	69	0.00581395	0.0229885	0	-0.0171746	-1
APPL2	BLCA	328	4	0.0121951	1.20531	1.236	0.975169	0.329476	NA	NA	1	2	1	172	87	69	0.00581395	0.0229885	0.0144928	-0.0171746	-1
AQP6	BLCA	328	3	0.00914634	15.9913	1028.75	0.0155444	0.987598	NA	NA	0	2	1	172	87	69	0	0.0229885	0.0144928	-0.0229885	-2
AQP8	BLCA	328	2	0.00609756	0.484628	1.43739	0.337158	0.735998	NA	NA	1	1	0	172	87	69	0.00581395	0.0114943	0	-0.0056803	0
AQPEP	BLCA	328	7	0.0213415	0.464239	0.847069	0.548053	0.583655	NA	NA	3	3	1	172	87	69	0.0174419	0.0344828	0.0144928	-0.0170409	0
ARAP3	BLCA	328	6	0.0182927	0.868229	0.932574	0.931003	0.351852	NA	NA	2	3	1	172	87	69	0.0116279	0.0344828	0.0144928	-0.0228549	-1
ARCN1	BLCA	328	5	0.0152439	0.635707	1.01133	0.628585	0.529621	NA	NA	2	2	1	172	87	69	0.0116279	0.0229885	0.0144928	-0.0113606	0
ARFGEF1	BLCA	328	16	0.0487805	0.761923	0.545328	1.39718	0.162359	NA	NA	7	9	0	172	87	69	0.0406977	0.103448	0	-0.0627506	-2
ARFGEF2	BLCA	328	12	0.0365854	1.76884	0.829488	2.13245	0.0329701	NA	NA	2	7	3	172	87	69	0.0116279	0.0804598	0.0434783	-0.0688319	-5
ARFRP1	BLCA	328	2	0.00609756	15.7908	1028.25	0.015357	0.987747	NA	NA	0	2	0	172	87	69	0	0.0229885	0	-0.0229885	-2
ARHGAP10	BLCA	328	3	0.00914634	1.28787	1.23841	1.03994	0.298366	NA	NA	1	2	0	172	87	69	0.00581395	0.0229885	0	-0.0171746	-1
ARHGAP11B	BLCA	328	2	0.00609756	0.593783	1.42427	0.416904	0.676748	NA	NA	1	1	0	172	87	69	0.00581395	0.0114943	0	-0.0056803	0
ARHGAP15	BLCA	328	4	0.0121951	0.220022	1.04663	0.210219	0.833497	NA	NA	2	2	0	172	87	69	0.0116279	0.0229885	0	-0.0113606	0
ARHGAP18	BLCA	328	6	0.0182927	0.117988	1.06059	0.111248	0.91142	NA	NA	2	2	2	172	87	69	0.0116279	0.0229885	0.0289855	-0.0113606	0
ARHGAP20	BLCA	328	11	0.0335366	0.0114829	0.678688	0.0169193	0.986501	NA	NA	6	4	1	172	87	69	0.0348837	0.045977	0.0144928	-0.0110933	2
ARHGAP24	BLCA	328	5	0.0152439	1.84691	1.14205	1.61719	0.105837	NA	NA	1	4	0	172	87	69	0.00581395	0.045977	0	-0.0401631	-3
ARHGAP27	BLCA	328	4	0.0121951	1.01265	1.25072	0.809656	0.418138	NA	NA	1	2	1	172	87	69	0.00581395	0.0229885	0.0144928	-0.0171746	-1
ARHGAP28	BLCA	328	7	0.0213415	0.234549	1.05331	0.222677	0.823787	NA	NA	2	2	3	172	87	69	0.0116279	0.0229885	0.0434783	-0.0113606	0
ARHGAP29	BLCA	328	11	0.0335366	0.509181	0.657965	0.773871	0.439007	NA	NA	5	5	1	172	87	69	0.0290698	0.0574713	0.0144928	-0.0284015	0
ARHGAP30	BLCA	328	10	0.0304878	1.63091	0.838032	1.94612	0.0516407	NA	NA	2	6	2	172	87	69	0.0116279	0.0689655	0.0289855	-0.0573376	-4
ARHGAP31	BLCA	328	17	0.0518293	0.0229906	0.594893	0.0386467	0.969172	0.969172	0.991923	8	5	4	172	87	69	0.0465116	0.0574713	0.057971	-0.0109596	3
ARHGAP33	BLCA	328	9	0.027439	0.724646	0.696894	1.03982	0.298422	NA	NA	4	5	0	172	87	69	0.0232558	0.0574713	0	-0.0342155	-1
ARHGAP36	BLCA	328	3	0.00914634	0.597782	1.42197	0.420391	0.6742	NA	NA	1	1	1	172	87	69	0.00581395	0.0114943	0.0144928	-0.0056803	0
ARHGAP39	BLCA	328	5	0.0152439	0.5199	1.02036	0.509527	0.610383	NA	NA	2	2	1	172	87	69	0.0116279	0.0229885	0.0144928	-0.0113606	0
ARHGAP4	BLCA	328	3	0.00914634	16.2775	1028.57	0.0158253	0.987374	NA	NA	0	2	1	172	87	69	0	0.0229885	0.0144928	-0.0229885	-2
ARHGDIA	BLCA	328	2	0.00609756	0.599758	1.42756	0.420128	0.674392	NA	NA	1	1	0	172	87	69	0.00581395	0.0114943	0	-0.0056803	0
ARHGEF10	BLCA	328	6	0.0182927	0.863181	0.933667	0.924507	0.355222	NA	NA	2	3	1	172	87	69	0.0116279	0.0344828	0.0144928	-0.0228549	-1
ARHGEF11	BLCA	328	8	0.0243902	1.09276	0.897293	1.21784	0.223283	NA	NA	2	4	2	172	87	69	0.0116279	0.045977	0.0289855	-0.0343491	-2
ARHGEF16	BLCA	328	7	0.0213415	0.774756	0.944534	0.820252	0.412072	NA	NA	2	3	2	172	87	69	0.0116279	0.0344828	0.0289855	-0.0228549	-1
ARHGEF17	BLCA	328	6	0.0182927	0.511398	0.838213	0.610105	0.541792	NA	NA	3	3	0	172	87	69	0.0174419	0.0344828	0	-0.0170409	0
ARHGEF18	BLCA	328	8	0.0243902	1.40308	0.861601	1.62846	0.103427	NA	NA	2	5	1	172	87	69	0.0116279	0.0574713	0.0144928	-0.0458434	-3
ARHGEF19	BLCA	328	7	0.0213415	0.0585243	0.935868	0.0625347	0.950137	NA	NA	3	2	2	172	87	69	0.0174419	0.0229885	0.0289855	-0.00554665	1
ARHGEF35	BLCA	328	3	0.00914634	1.19527	1.23586	0.967152	0.333468	NA	NA	1	2	0	172	87	69	0.00581395	0.0229885	0	-0.0171746	-1
ARHGEF37	BLCA	328	5	0.0152439	1.52531	1.17375	1.29953	0.193763	NA	NA	1	3	1	172	87	69	0.00581395	0.0344828	0.0144928	-0.0286688	-2
ARHGEF4	BLCA	328	3	0.00914634	16.2173	833.49	0.0194571	0.984476	NA	NA	0	3	0	172	87	69	0	0.0344828	0	-0.0344828	-3
ARHGEF9	BLCA	328	2	0.00609756	0.505211	1.42302	0.355027	0.722569	NA	NA	1	1	0	172	87	69	0.00581395	0.0114943	0	-0.0056803	0
ARID1A	BLCA	328	85	0.259146	0.392091	0.297942	1.316	0.188175	0.188175	0.933136	40	29	16	172	87	69	0.232558	0.333333	0.231884	-0.100775	11
ARID1B	BLCA	328	16	0.0487805	0.612705	0.596436	1.02728	0.30429	NA	NA	6	7	3	172	87	69	0.0348837	0.0804598	0.0434783	-0.045576	-1
ARID2	BLCA	328	24	0.0731707	0.30763	0.48934	0.628664	0.529569	0.529569	0.991923	11	8	5	172	87	69	0.0639535	0.091954	0.0724638	-0.0280005	3
ARID3B	BLCA	328	4	0.0121951	16.006	838.037	0.0190994	0.984762	NA	NA	0	3	1	172	87	69	0	0.0344828	0.0144928	-0.0344828	-3
ARID3C	BLCA	328	3	0.00914634	0.00316748	1.47496	0.00214751	0.998287	NA	NA	1	1	1	172	87	69	0.00581395	0.0114943	0.0144928	-0.0056803	0
ARID5A	BLCA	328	5	0.0152439	0.457149	1.0163	0.449818	0.652841	NA	NA	2	2	1	172	87	69	0.0116279	0.0229885	0.0144928	-0.0113606	0
ARID5B	BLCA	328	5	0.0152439	0.950875	1.26904	0.749289	0.453683	NA	NA	1	2	2	172	87	69	0.00581395	0.0229885	0.0289855	-0.0171746	-1
ARIH1	BLCA	328	2	0.00609756	15.8698	1028.56	0.0154291	0.98769	NA	NA	0	2	0	172	87	69	0	0.0229885	0	-0.0229885	-2
ARL13B	BLCA	328	4	0.0121951	1.75712	1.16497	1.5083	0.131478	NA	NA	1	3	0	172	87	69	0.00581395	0.0344828	0	-0.0286688	-2
ARL4A	BLCA	328	3	0.00914634	16.0807	1002.85	0.016035	0.987206	NA	NA	0	2	1	172	87	69	0	0.0229885	0.0144928	-0.0229885	-2
ARL4C	BLCA	328	2	0.00609756	0.343711	1.43093	0.240202	0.810174	NA	NA	1	1	0	172	87	69	0.00581395	0.0114943	0	-0.0056803	0
ARMC2	BLCA	328	4	0.0121951	0.446146	1.03843	0.429636	0.667461	NA	NA	2	2	0	172	87	69	0.0116279	0.0229885	0	-0.0113606	0
ARMC3	BLCA	328	9	0.027439	1.06496	0.755008	1.41053	0.158383	NA	NA	3	5	1	172	87	69	0.0174419	0.0574713	0.0144928	-0.0400294	-2
ARMC4	BLCA	328	8	0.0243902	0.814039	0.940987	0.86509	0.386989	NA	NA	2	3	3	172	87	69	0.0116279	0.0344828	0.0434783	-0.0228549	-1
ARMC8	BLCA	328	3	0.00914634	1.23811	1.23592	1.00177	0.316454	NA	NA	1	2	0	172	87	69	0.00581395	0.0229885	0	-0.0171746	-1
ARMC9	BLCA	328	4	0.0121951	0.234885	1.03583	0.226761	0.82061	NA	NA	2	2	0	172	87	69	0.0116279	0.0229885	0	-0.0113606	0
ARMCX2	BLCA	328	6	0.0182927	0.0871914	0.931442	0.0936091	0.92542	NA	NA	3	2	1	172	87	69	0.0174419	0.0229885	0.0144928	-0.00554665	1
ARMCX5	BLCA	328	3	0.00914634	1.33299	1.24243	1.07289	0.283323	NA	NA	1	2	0	172	87	69	0.00581395	0.0229885	0	-0.0171746	-1
ARMCX6	BLCA	328	3	0.00914634	16.2347	1013.78	0.016014	0.987223	NA	NA	0	2	1	172	87	69	0	0.0229885	0.0144928	-0.0229885	-2
ARNT	BLCA	328	8	0.0243902	0.40147	0.779547	0.515004	0.60655	NA	NA	4	3	1	172	87	69	0.0232558	0.0344828	0.0144928	-0.0112269	1
ARNTL2	BLCA	328	5	0.0152439	15.9717	726.323	0.0219898	0.982456	NA	NA	0	4	1	172	87	69	0	0.045977	0.0144928	-0.045977	-4
ARPC2	BLCA	328	5	0.0152439	0.345063	1.02747	0.335839	0.736992	NA	NA	2	2	1	172	87	69	0.0116279	0.0229885	0.0144928	-0.0113606	0
ARPC4	BLCA	328	3	0.00914634	0.881862	1.27325	0.692608	0.488555	NA	NA	1	2	0	172	87	69	0.00581395	0.0229885	0	-0.0171746	-1
ARRB1	BLCA	328	3	0.00914634	1.08305	1.24261	0.871592	0.383431	NA	NA	1	2	0	172	87	69	0.00581395	0.0229885	0	-0.0171746	-1
ARRB2	BLCA	328	2	0.00609756	0.474584	1.42494	0.333056	0.739092	NA	NA	1	1	0	172	87	69	0.00581395	0.0114943	0	-0.0056803	0
ARSA	BLCA	328	4	0.0121951	1.79423	1.17209	1.5308	0.12582	NA	NA	1	3	0	172	87	69	0.00581395	0.0344828	0	-0.0286688	-2
ARSE	BLCA	328	2	0.00609756	0.608584	1.42307	0.427655	0.668902	NA	NA	1	1	0	172	87	69	0.00581395	0.0114943	0	-0.0056803	0
ARSJ	BLCA	328	6	0.0182927	0.0221561	0.936206	0.0236658	0.981119	NA	NA	3	2	1	172	87	69	0.0174419	0.0229885	0.0144928	-0.00554665	1
ARSK	BLCA	328	4	0.0121951	0.241853	1.04041	0.232459	0.816182	NA	NA	2	2	0	172	87	69	0.0116279	0.0229885	0	-0.0113606	0
ART3	BLCA	328	2	0.00609756	0.0324631	1.47441	0.0220177	0.982434	NA	NA	1	1	0	172	87	69	0.00581395	0.0114943	0	-0.0056803	0
ARV1	BLCA	328	2	0.00609756	0.330647	1.43146	0.230986	0.817326	NA	NA	1	1	0	172	87	69	0.00581395	0.0114943	0	-0.0056803	0
ASAH1	BLCA	328	4	0.0121951	2.12402	1.18685	1.78962	0.0735142	NA	NA	1	3	0	172	87	69	0.00581395	0.0344828	0	-0.0286688	-2
ASB11	BLCA	328	3	0.00914634	1.0569	1.24827	0.846694	0.397166	NA	NA	1	2	0	172	87	69	0.00581395	0.0229885	0	-0.0171746	-1
ASB15	BLCA	328	5	0.0152439	1.0017	0.931917	1.07488	0.282429	NA	NA	2	3	0	172	87	69	0.0116279	0.0344828	0	-0.0228549	-1
ASB16	BLCA	328	3	0.00914634	0.385689	1.42997	0.269718	0.787377	NA	NA	1	1	1	172	87	69	0.00581395	0.0114943	0.0144928	-0.0056803	0
ASB17	BLCA	328	3	0.00914634	0.861982	1.4245	0.605113	0.545104	NA	NA	1	1	1	172	87	69	0.00581395	0.0114943	0.0144928	-0.0056803	0
ASB3	BLCA	328	3	0.00914634	0.106126	1.45415	0.0729813	0.941821	NA	NA	1	1	1	172	87	69	0.00581395	0.0114943	0.0144928	-0.0056803	0
ASCC2	BLCA	328	6	0.0182927	0.982707	1.25272	0.784458	0.432771	NA	NA	1	2	3	172	87	69	0.00581395	0.0229885	0.0434783	-0.0171746	-1
ASCL1	BLCA	328	3	0.00914634	0.6046	1.42097	0.425485	0.670483	NA	NA	1	1	1	172	87	69	0.00581395	0.0114943	0.0144928	-0.0056803	0
ASGR1	BLCA	328	3	0.00914634	0.147242	1.23803	0.118932	0.905329	NA	NA	2	1	0	172	87	69	0.0116279	0.0114943	0	0.000133654	1
ASH1L	BLCA	328	26	0.0792683	0.364734	0.487388	0.748343	0.454253	0.454253	0.991923	11	10	5	172	87	69	0.0639535	0.114943	0.0724638	-0.050989	1
ASL	BLCA	328	6	0.0182927	0.808972	0.939492	0.861074	0.389197	NA	NA	2	3	1	172	87	69	0.0116279	0.0344828	0.0144928	-0.0228549	-1
ASMTL	BLCA	328	7	0.0213415	1.16706	0.888242	1.3139	0.188881	NA	NA	2	4	1	172	87	69	0.0116279	0.045977	0.0144928	-0.0343491	-2
ASNSD1	BLCA	328	6	0.0182927	0.874437	0.933001	0.93723	0.34864	NA	NA	2	3	1	172	87	69	0.0116279	0.0344828	0.0144928	-0.0228549	-1
ASPA	BLCA	328	2	0.00609756	0.70558	1.42569	0.494906	0.620667	NA	NA	1	1	0	172	87	69	0.00581395	0.0114943	0	-0.0056803	0
ASPM	BLCA	328	18	0.054878	0.0704207	0.589653	0.119427	0.904937	0.904937	0.991923	8	6	4	172	87	69	0.0465116	0.0689655	0.057971	-0.0224539	2
ASS1	BLCA	328	2	0.00609756	16.1673	1017.09	0.0158957	0.987318	NA	NA	0	2	0	172	87	69	0	0.0229885	0	-0.0229885	-2
ASTE1	BLCA	328	2	0.00609756	0.3257	1.43529	0.226923	0.820483	NA	NA	1	1	0	172	87	69	0.00581395	0.0114943	0	-0.0056803	0
ASTL	BLCA	328	4	0.0121951	15.8299	1029.12	0.015382	0.987727	NA	NA	0	2	2	172	87	69	0	0.0229885	0.0289855	-0.0229885	-2
ASTN1	BLCA	328	12	0.0365854	0.452868	0.667067	0.678894	0.497205	NA	NA	5	5	2	172	87	69	0.0290698	0.0574713	0.0289855	-0.0284015	0
ASTN2	BLCA	328	5	0.0152439	0.756117	0.945614	0.799604	0.42394	NA	NA	2	3	0	172	87	69	0.0116279	0.0344828	0	-0.0228549	-1
ASXL3	BLCA	328	17	0.0518293	0.484799	0.611812	0.792399	0.428128	0.428128	0.991923	6	6	5	172	87	69	0.0348837	0.0689655	0.0724638	-0.0340818	0
ATAD2B	BLCA	328	3	0.00914634	1.16067	1.25398	0.92559	0.354659	NA	NA	1	2	0	172	87	69	0.00581395	0.0229885	0	-0.0171746	-1
ATAD3A	BLCA	328	2	0.00609756	0.107506	1.44984	0.0741502	0.940891	NA	NA	1	1	0	172	87	69	0.00581395	0.0114943	0	-0.0056803	0
ATAD5	BLCA	328	26	0.0792683	0.090387	0.49293	0.183367	0.85451	0.85451	0.991923	12	8	6	172	87	69	0.0697674	0.091954	0.0869565	-0.0221866	4
ATF4	BLCA	328	3	0.00914634	0.368784	1.4298	0.257927	0.796464	NA	NA	1	1	1	172	87	69	0.00581395	0.0114943	0.0144928	-0.0056803	0
ATF6B	BLCA	328	5	0.0152439	0.284157	1.43495	0.198026	0.843025	NA	NA	1	1	3	172	87	69	0.00581395	0.0114943	0.0434783	-0.0056803	0
ATF7IP2	BLCA	328	8	0.0243902	0.293843	0.866413	0.339149	0.734497	NA	NA	3	3	2	172	87	69	0.0174419	0.0344828	0.0289855	-0.0170409	0
ATG16L1	BLCA	328	4	0.0121951	0.974108	1.26297	0.771281	0.44054	NA	NA	1	2	1	172	87	69	0.00581395	0.0229885	0.0144928	-0.0171746	-1
ATG2B	BLCA	328	12	0.0365854	0.483311	0.661879	0.73021	0.465262	NA	NA	5	5	2	172	87	69	0.0290698	0.0574713	0.0289855	-0.0284015	0
ATG4C	BLCA	328	5	0.0152439	0.319882	1.04741	0.305403	0.760059	NA	NA	2	2	1	172	87	69	0.0116279	0.0229885	0.0144928	-0.0113606	0
ATG4D	BLCA	328	7	0.0213415	0.445041	0.838994	0.530446	0.595803	NA	NA	3	3	1	172	87	69	0.0174419	0.0344828	0.0144928	-0.0170409	0
ATG5	BLCA	328	2	0.00609756	0.319022	1.44393	0.220941	0.825139	NA	NA	1	1	0	172	87	69	0.00581395	0.0114943	0	-0.0056803	0
ATG7	BLCA	328	4	0.0121951	0.534665	1.42909	0.374129	0.708309	NA	NA	1	1	2	172	87	69	0.00581395	0.0114943	0.0289855	-0.0056803	0
ATIC	BLCA	328	2	0.00609756	15.7782	1028.58	0.0153398	0.987761	NA	NA	0	2	0	172	87	69	0	0.0229885	0	-0.0229885	-2
ATM	BLCA	328	47	0.143293	0.236117	0.363245	0.65002	0.515679	0.515679	0.991923	24	17	6	172	87	69	0.139535	0.195402	0.0869565	-0.0558674	7
ATN1	BLCA	328	10	0.0304878	0.259257	0.694532	0.373282	0.708938	NA	NA	5	4	1	172	87	69	0.0290698	0.045977	0.0144928	-0.0169072	1
ATP10A	BLCA	328	13	0.0396341	0.201007	0.670713	0.299692	0.764412	NA	NA	6	4	3	172	87	69	0.0348837	0.045977	0.0434783	-0.0110933	2
ATP10B	BLCA	328	5	0.0152439	1.65502	1.17382	1.40994	0.158559	NA	NA	1	3	1	172	87	69	0.00581395	0.0344828	0.0144928	-0.0286688	-2
ATP11A	BLCA	328	8	0.0243902	0.750291	0.78959	0.950229	0.341996	NA	NA	3	4	1	172	87	69	0.0174419	0.045977	0.0144928	-0.0285352	-1
ATP11B	BLCA	328	7	0.0213415	0.128611	0.7886	0.163088	0.870449	NA	NA	4	3	0	172	87	69	0.0232558	0.0344828	0	-0.0112269	1
ATP13A1	BLCA	328	7	0.0213415	0.60453	1.01776	0.59398	0.552525	NA	NA	2	2	3	172	87	69	0.0116279	0.0229885	0.0434783	-0.0113606	0
ATP13A2	BLCA	328	11	0.0335366	0.319707	0.633738	0.504478	0.613925	NA	NA	6	5	0	172	87	69	0.0348837	0.0574713	0	-0.0225875	1
ATP13A4	BLCA	328	8	0.0243902	0.519904	0.837685	0.620643	0.534835	NA	NA	3	3	2	172	87	69	0.0174419	0.0344828	0.0289855	-0.0170409	0
ATP13A5	BLCA	328	8	0.0243902	0.72671	0.796508	0.912371	0.361574	NA	NA	3	4	1	172	87	69	0.0174419	0.045977	0.0144928	-0.0285352	-1
ATP1B2	BLCA	328	5	0.0152439	1.66653	1.16636	1.42883	0.153053	NA	NA	1	3	1	172	87	69	0.00581395	0.0344828	0.0144928	-0.0286688	-2
ATP2A1	BLCA	328	8	0.0243902	0.275005	0.782989	0.351225	0.72542	NA	NA	4	3	1	172	87	69	0.0232558	0.0344828	0.0144928	-0.0112269	1
ATP2A3	BLCA	328	4	0.0121951	1.2928	1.24085	1.04187	0.297474	NA	NA	1	2	1	172	87	69	0.00581395	0.0229885	0.0144928	-0.0171746	-1
ATP2B2	BLCA	328	12	0.0365854	0.391508	0.624856	0.626557	0.530949	NA	NA	6	5	1	172	87	69	0.0348837	0.0574713	0.0144928	-0.0225875	1
ATP2B4	BLCA	328	14	0.0426829	1.3504	0.637974	2.11671	0.0342848	NA	NA	4	9	1	172	87	69	0.0232558	0.103448	0.0144928	-0.0801925	-5
ATP4A	BLCA	328	4	0.0121951	1.77372	1.17806	1.50563	0.132162	NA	NA	1	3	0	172	87	69	0.00581395	0.0344828	0	-0.0286688	-2
ATP4B	BLCA	328	2	0.00609756	0.534359	1.43391	0.372657	0.709403	NA	NA	1	1	0	172	87	69	0.00581395	0.0114943	0	-0.0056803	0
ATP5A1	BLCA	328	7	0.0213415	0.782655	0.947033	0.826428	0.408561	NA	NA	2	3	2	172	87	69	0.0116279	0.0344828	0.0289855	-0.0228549	-1
ATP5G2	BLCA	328	2	0.00609756	0.735219	1.42082	0.517462	0.604834	NA	NA	1	1	0	172	87	69	0.00581395	0.0114943	0	-0.0056803	0
ATP5S	BLCA	328	3	0.00914634	16.2039	1027.1	0.0157764	0.987413	NA	NA	0	2	1	172	87	69	0	0.0229885	0.0144928	-0.0229885	-2
ATP5SL	BLCA	328	2	0.00609756	0.383558	1.42816	0.268569	0.788262	NA	NA	1	1	0	172	87	69	0.00581395	0.0114943	0	-0.0056803	0
ATP6AP1	BLCA	328	2	0.00609756	0.772203	1.42465	0.542031	0.587797	NA	NA	1	1	0	172	87	69	0.00581395	0.0114943	0	-0.0056803	0
ATP6AP2	BLCA	328	4	0.0121951	1.57134	1.17459	1.33778	0.180967	NA	NA	1	3	0	172	87	69	0.00581395	0.0344828	0	-0.0286688	-2
ATP6V0A1	BLCA	328	9	0.027439	0.335386	0.781589	0.429108	0.667845	NA	NA	4	3	2	172	87	69	0.0232558	0.0344828	0.0289855	-0.0112269	1
ATP6V0A2	BLCA	328	5	0.0152439	1.54096	1.17285	1.31387	0.188892	NA	NA	1	3	1	172	87	69	0.00581395	0.0344828	0.0144928	-0.0286688	-2
ATP6V0A4	BLCA	328	5	0.0152439	0.731373	0.947223	0.772123	0.440041	NA	NA	2	3	0	172	87	69	0.0116279	0.0344828	0	-0.0228549	-1
ATP6V1A	BLCA	328	8	0.0243902	0.471083	0.734815	0.64109	0.521464	NA	NA	4	4	0	172	87	69	0.0232558	0.045977	0	-0.0227212	0
ATP6V1C1	BLCA	328	5	0.0152439	0.945293	1.25664	0.752237	0.451909	NA	NA	1	2	2	172	87	69	0.00581395	0.0229885	0.0289855	-0.0171746	-1
ATP6V1C2	BLCA	328	3	0.00914634	16.2044	830.624	0.0195087	0.984435	NA	NA	0	3	0	172	87	69	0	0.0344828	0	-0.0344828	-3
ATP6V1H	BLCA	328	5	0.0152439	0.834118	0.947462	0.880371	0.378658	NA	NA	2	3	0	172	87	69	0.0116279	0.0344828	0	-0.0228549	-1
ATP7A	BLCA	328	6	0.0182927	0.301628	0.928216	0.324955	0.745215	NA	NA	3	2	1	172	87	69	0.0174419	0.0229885	0.0144928	-0.00554665	1
ATP7B	BLCA	328	8	0.0243902	0.755635	0.790004	0.956496	0.338822	NA	NA	3	4	1	172	87	69	0.0174419	0.045977	0.0144928	-0.0285352	-1
ATP8A1	BLCA	328	8	0.0243902	0.782471	0.785907	0.995628	0.319431	NA	NA	3	4	1	172	87	69	0.0174419	0.045977	0.0144928	-0.0285352	-1
ATP8A2	BLCA	328	13	0.0396341	0.75866	0.634563	1.19556	0.231867	NA	NA	5	7	1	172	87	69	0.0290698	0.0804598	0.0144928	-0.05139	-2
ATP8B1	BLCA	328	11	0.0335366	0.691877	0.798318	0.866669	0.386123	NA	NA	3	4	4	172	87	69	0.0174419	0.045977	0.057971	-0.0285352	-1
ATP8B3	BLCA	328	7	0.0213415	0.435559	0.842245	0.517141	0.605058	NA	NA	3	3	1	172	87	69	0.0174419	0.0344828	0.0144928	-0.0170409	0
ATP8B4	BLCA	328	13	0.0396341	0.213176	0.703676	0.302947	0.76193	NA	NA	5	4	4	172	87	69	0.0290698	0.045977	0.057971	-0.0169072	1
ATP9A	BLCA	328	5	0.0152439	0.0750067	1.47438	0.0508735	0.959426	NA	NA	1	1	3	172	87	69	0.00581395	0.0114943	0.0434783	-0.0056803	0
ATPAF1	BLCA	328	3	0.00914634	1.36227	1.26303	1.07858	0.280776	NA	NA	1	2	0	172	87	69	0.00581395	0.0229885	0	-0.0171746	-1
ATR	BLCA	328	20	0.0609756	0.389611	0.548981	0.709699	0.477891	0.477891	0.991923	8	7	5	172	87	69	0.0465116	0.0804598	0.0724638	-0.0339481	1
ATRIP	BLCA	328	5	0.0152439	0.328146	1.02813	0.319166	0.7496	NA	NA	2	2	1	172	87	69	0.0116279	0.0229885	0.0144928	-0.0113606	0
ATRN	BLCA	328	3	0.00914634	0.378413	1.43064	0.264507	0.791389	NA	NA	1	1	1	172	87	69	0.00581395	0.0114943	0.0144928	-0.0056803	0
ATRNL1	BLCA	328	8	0.0243902	0.605282	0.831496	0.727943	0.466648	NA	NA	3	3	2	172	87	69	0.0174419	0.0344828	0.0289855	-0.0170409	0
ATRX	BLCA	328	18	0.054878	0.139925	0.556564	0.251408	0.801498	0.801498	0.991923	9	6	3	172	87	69	0.0523256	0.0689655	0.0434783	-0.0166399	3
ATXN3	BLCA	328	6	0.0182927	0.708885	0.954281	0.742847	0.457575	NA	NA	2	3	1	172	87	69	0.0116279	0.0344828	0.0144928	-0.0228549	-1
AVIL	BLCA	328	5	0.0152439	0.0824352	0.939149	0.0877765	0.930054	NA	NA	3	2	0	172	87	69	0.0174419	0.0229885	0	-0.00554665	1
AVL9	BLCA	328	6	0.0182927	0.0152077	1.23387	0.0123252	0.990166	NA	NA	2	1	3	172	87	69	0.0116279	0.0114943	0.0434783	0.000133654	1
AVPR1A	BLCA	328	4	0.0121951	0.343332	1.43516	0.239228	0.810928	NA	NA	1	1	2	172	87	69	0.00581395	0.0114943	0.0289855	-0.0056803	0
AVPR2	BLCA	328	2	0.00609756	0.46878	1.42455	0.329072	0.742101	NA	NA	1	1	0	172	87	69	0.00581395	0.0114943	0	-0.0056803	0
AXL	BLCA	328	5	0.0152439	0.522827	1.01877	0.513193	0.607817	NA	NA	2	2	1	172	87	69	0.0116279	0.0229885	0.0144928	-0.0113606	0
AZI1	BLCA	328	7	0.0213415	0.935294	0.927335	1.00858	0.313175	NA	NA	2	3	2	172	87	69	0.0116279	0.0344828	0.0289855	-0.0228549	-1
AZI2	BLCA	328	4	0.0121951	0.253707	1.04301	0.243246	0.807815	NA	NA	2	2	0	172	87	69	0.0116279	0.0229885	0	-0.0113606	0
B2M	BLCA	328	2	0.00609756	0.517137	1.42359	0.363262	0.716409	NA	NA	1	1	0	172	87	69	0.00581395	0.0114943	0	-0.0056803	0
B3GALT2	BLCA	328	2	0.00609756	0.326495	1.43495	0.227531	0.820011	NA	NA	1	1	0	172	87	69	0.00581395	0.0114943	0	-0.0056803	0
B3GALT5	BLCA	328	2	0.00609756	0.406095	1.43486	0.283021	0.777161	NA	NA	1	1	0	172	87	69	0.00581395	0.0114943	0	-0.0056803	0
B3GAT3	BLCA	328	2	0.00609756	0.4116	1.4286	0.288115	0.773259	NA	NA	1	1	0	172	87	69	0.00581395	0.0114943	0	-0.0056803	0
B3GNT1	BLCA	328	2	0.00609756	0.349408	1.43517	0.243461	0.807648	NA	NA	1	1	0	172	87	69	0.00581395	0.0114943	0	-0.0056803	0
B3GNT2	BLCA	328	4	0.0121951	16.0381	1008.24	0.015907	0.987309	NA	NA	0	2	2	172	87	69	0	0.0229885	0.0289855	-0.0229885	-2
B3GNT5	BLCA	328	3	0.00914634	1.1156	1.2451	0.89599	0.370258	NA	NA	1	2	0	172	87	69	0.00581395	0.0229885	0	-0.0171746	-1
B9D2	BLCA	328	2	0.00609756	0.399381	1.43469	0.278375	0.780725	NA	NA	1	1	0	172	87	69	0.00581395	0.0114943	0	-0.0056803	0
BAG5	BLCA	328	2	0.00609756	16.1197	1021.12	0.0157862	0.987405	NA	NA	0	2	0	172	87	69	0	0.0229885	0	-0.0229885	-2
BAHD1	BLCA	328	6	0.0182927	0.878028	0.933774	0.9403	0.347064	NA	NA	2	3	1	172	87	69	0.0116279	0.0344828	0.0144928	-0.0228549	-1
BAI1	BLCA	328	4	0.0121951	0.595823	1.01228	0.588592	0.556135	NA	NA	2	2	0	172	87	69	0.0116279	0.0229885	0	-0.0113606	0
BAI3	BLCA	328	11	0.0335366	0.15376	0.705359	0.217988	0.827438	NA	NA	5	4	2	172	87	69	0.0290698	0.045977	0.0289855	-0.0169072	1
BANK1	BLCA	328	4	0.0121951	0.370128	1.03752	0.356741	0.721286	NA	NA	2	2	0	172	87	69	0.0116279	0.0229885	0	-0.0113606	0
BANP	BLCA	328	5	0.0152439	0.557772	1.01648	0.54873	0.583191	NA	NA	2	2	1	172	87	69	0.0116279	0.0229885	0.0144928	-0.0113606	0
BARHL1	BLCA	328	3	0.00914634	0.289869	1.43599	0.201861	0.840026	NA	NA	1	1	1	172	87	69	0.00581395	0.0114943	0.0144928	-0.0056803	0
BASP1	BLCA	328	2	0.00609756	0.74632	1.42409	0.524068	0.600231	NA	NA	1	1	0	172	87	69	0.00581395	0.0114943	0	-0.0056803	0
BAT2	BLCA	328	16	0.0487805	0.800185	0.625287	1.27971	0.200648	NA	NA	5	7	4	172	87	69	0.0290698	0.0804598	0.057971	-0.05139	-2
BAT2L1	BLCA	328	15	0.0457317	1.15523	0.58901	1.96131	0.0498426	NA	NA	5	9	1	172	87	69	0.0290698	0.103448	0.0144928	-0.0743785	-4
BAT2L2	BLCA	328	11	0.0335366	0.05511	0.677315	0.0813654	0.935151	NA	NA	6	4	1	172	87	69	0.0348837	0.045977	0.0144928	-0.0110933	2
BAT4	BLCA	328	3	0.00914634	1.36909	1.24422	1.10036	0.271176	NA	NA	1	2	0	172	87	69	0.00581395	0.0229885	0	-0.0171746	-1
BAZ1B	BLCA	328	8	0.0243902	1.28769	0.880248	1.46287	0.143503	NA	NA	2	4	2	172	87	69	0.0116279	0.045977	0.0289855	-0.0343491	-2
BAZ2B	BLCA	328	19	0.0579268	0.327806	0.553093	0.592679	0.553396	0.553396	0.991923	8	7	4	172	87	69	0.0465116	0.0804598	0.057971	-0.0339481	1
BBOX1	BLCA	328	3	0.00914634	0.714864	1.42183	0.502779	0.61512	NA	NA	1	1	1	172	87	69	0.00581395	0.0114943	0.0144928	-0.0056803	0
BBS1	BLCA	328	6	0.0182927	0.903533	0.936565	0.964731	0.33468	NA	NA	2	3	1	172	87	69	0.0116279	0.0344828	0.0144928	-0.0228549	-1
BBS5	BLCA	328	2	0.00609756	0.43259	1.4259	0.303381	0.7616	NA	NA	1	1	0	172	87	69	0.00581395	0.0114943	0	-0.0056803	0
BCAP29	BLCA	328	2	0.00609756	16.135	1019.9	0.0158202	0.987378	NA	NA	0	2	0	172	87	69	0	0.0229885	0	-0.0229885	-2
BCAR1	BLCA	328	3	0.00914634	0.346456	1.43082	0.242138	0.808674	NA	NA	1	1	1	172	87	69	0.00581395	0.0114943	0.0144928	-0.0056803	0
BCAT1	BLCA	328	4	0.0121951	1.56337	1.16983	1.33641	0.181416	NA	NA	1	3	0	172	87	69	0.00581395	0.0344828	0	-0.0286688	-2
BCHE	BLCA	328	6	0.0182927	0.534132	0.838437	0.637057	0.524088	NA	NA	3	3	0	172	87	69	0.0174419	0.0344828	0	-0.0170409	0
BCKDHA	BLCA	328	4	0.0121951	0.412714	1.02293	0.403462	0.686608	NA	NA	2	2	0	172	87	69	0.0116279	0.0229885	0	-0.0113606	0
BCL10	BLCA	328	2	0.00609756	0.235262	1.48282	0.158658	0.873938	NA	NA	1	1	0	172	87	69	0.00581395	0.0114943	0	-0.0056803	0
BCL11A	BLCA	328	7	0.0213415	0.95055	0.934619	1.01704	0.309132	NA	NA	2	3	2	172	87	69	0.0116279	0.0344828	0.0289855	-0.0228549	-1
BCL11B	BLCA	328	3	0.00914634	15.8785	1027.88	0.0154479	0.987675	NA	NA	0	2	1	172	87	69	0	0.0229885	0.0144928	-0.0229885	-2
BCL2L11	BLCA	328	3	0.00914634	1.1017	1.24926	0.881884	0.37784	NA	NA	1	2	0	172	87	69	0.00581395	0.0229885	0	-0.0171746	-1
BCL2L13	BLCA	328	6	0.0182927	1.53687	1.17367	1.30946	0.190379	NA	NA	1	3	2	172	87	69	0.00581395	0.0344828	0.0289855	-0.0286688	-2
BCL6B	BLCA	328	2	0.00609756	0.511428	1.42547	0.358777	0.719762	NA	NA	1	1	0	172	87	69	0.00581395	0.0114943	0	-0.0056803	0
BCL9	BLCA	328	12	0.0365854	0.660694	0.639445	1.03323	0.301497	NA	NA	5	6	1	172	87	69	0.0290698	0.0689655	0.0144928	-0.0398958	-1
BCL9L	BLCA	328	10	0.0304878	1.15334	0.892576	1.29215	0.196307	NA	NA	2	4	4	172	87	69	0.0116279	0.045977	0.057971	-0.0343491	-2
BCLAF1	BLCA	328	14	0.0426829	0.168946	0.614016	0.27515	0.783201	NA	NA	7	5	2	172	87	69	0.0406977	0.0574713	0.0289855	-0.0167736	2
BCMO1	BLCA	328	3	0.00914634	0.342935	1.43095	0.239655	0.810598	NA	NA	1	1	1	172	87	69	0.00581395	0.0114943	0.0144928	-0.0056803	0
BCOR	BLCA	328	10	0.0304878	0.631683	0.710367	0.889236	0.373876	NA	NA	4	5	1	172	87	69	0.0232558	0.0574713	0.0144928	-0.0342155	-1
BCORL1	BLCA	328	9	0.027439	2.10663	1.11325	1.89233	0.0584469	NA	NA	1	5	3	172	87	69	0.00581395	0.0574713	0.0434783	-0.0516573	-4
BDKRB1	BLCA	328	3	0.00914634	0.0468809	1.23646	0.0379155	0.969755	NA	NA	2	1	0	172	87	69	0.0116279	0.0114943	0	0.000133654	1
BDNF	BLCA	328	3	0.00914634	1.09755	1.24337	0.882727	0.377384	NA	NA	1	2	0	172	87	69	0.00581395	0.0229885	0	-0.0171746	-1
BEGAIN	BLCA	328	3	0.00914634	0.65571	1.42215	0.461071	0.644748	NA	NA	1	1	1	172	87	69	0.00581395	0.0114943	0.0144928	-0.0056803	0
BEND2	BLCA	328	4	0.0121951	1.55679	1.18226	1.31679	0.187909	NA	NA	1	3	0	172	87	69	0.00581395	0.0344828	0	-0.0286688	-2
BEND4	BLCA	328	2	0.00609756	0.74632	1.42409	0.524068	0.600231	NA	NA	1	1	0	172	87	69	0.00581395	0.0114943	0	-0.0056803	0
BEND6	BLCA	328	6	0.0182927	16.1455	723.696	0.0223098	0.982201	NA	NA	0	4	2	172	87	69	0	0.045977	0.0289855	-0.045977	-4
BEND7	BLCA	328	2	0.00609756	0.157648	1.4449	0.109106	0.913118	NA	NA	1	1	0	172	87	69	0.00581395	0.0114943	0	-0.0056803	0
BEST1	BLCA	328	4	0.0121951	1.7911	1.16724	1.53447	0.124913	NA	NA	1	3	0	172	87	69	0.00581395	0.0344828	0	-0.0286688	-2
BEST4	BLCA	328	6	0.0182927	1.28081	0.894177	1.43239	0.152033	NA	NA	2	4	0	172	87	69	0.0116279	0.045977	0	-0.0343491	-2
BFSP2	BLCA	328	2	0.00609756	15.9881	1028.2	0.0155496	0.987594	NA	NA	0	2	0	172	87	69	0	0.0229885	0	-0.0229885	-2
BGN	BLCA	328	2	0.00609756	0.341714	1.43517	0.238101	0.811803	NA	NA	1	1	0	172	87	69	0.00581395	0.0114943	0	-0.0056803	0
BICD1	BLCA	328	3	0.00914634	1.02713	1.24918	0.822242	0.410939	NA	NA	1	2	0	172	87	69	0.00581395	0.0229885	0	-0.0171746	-1
BIN1	BLCA	328	5	0.0152439	15.9595	839.259	0.0190161	0.984828	NA	NA	0	3	2	172	87	69	0	0.0344828	0.0289855	-0.0344828	-3
BIN2	BLCA	328	2	0.00609756	15.8776	1028.96	0.0154306	0.987689	NA	NA	0	2	0	172	87	69	0	0.0229885	0	-0.0229885	-2
BIRC2	BLCA	328	3	0.00914634	15.8548	1028.85	0.0154101	0.987705	NA	NA	0	2	1	172	87	69	0	0.0229885	0.0144928	-0.0229885	-2
BIRC7	BLCA	328	2	0.00609756	0.396174	1.42969	0.277105	0.781699	NA	NA	1	1	0	172	87	69	0.00581395	0.0114943	0	-0.0056803	0
BIRC8	BLCA	328	2	0.00609756	0.536829	1.4256	0.376563	0.706498	NA	NA	1	1	0	172	87	69	0.00581395	0.0114943	0	-0.0056803	0
BLMH	BLCA	328	6	0.0182927	1.87117	1.13982	1.64164	0.100664	NA	NA	1	4	1	172	87	69	0.00581395	0.045977	0.0144928	-0.0401631	-3
BLZF1	BLCA	328	5	0.0152439	1.11596	1.24697	0.894939	0.37082	NA	NA	1	2	2	172	87	69	0.00581395	0.0229885	0.0289855	-0.0171746	-1
BMF	BLCA	328	3	0.00914634	0.229394	1.44358	0.158907	0.873742	NA	NA	1	1	1	172	87	69	0.00581395	0.0114943	0.0144928	-0.0056803	0
BMI1	BLCA	328	3	0.00914634	16.1265	1010.21	0.0159636	0.987263	NA	NA	0	2	1	172	87	69	0	0.0229885	0.0144928	-0.0229885	-2
BMP1	BLCA	328	2	0.00609756	0.782308	1.42148	0.550347	0.582082	NA	NA	1	1	0	172	87	69	0.00581395	0.0114943	0	-0.0056803	0
BMP10	BLCA	328	2	0.00609756	0.0750067	1.47438	0.0508735	0.959426	NA	NA	1	1	0	172	87	69	0.00581395	0.0114943	0	-0.0056803	0
BMP15	BLCA	328	2	0.00609756	0.188992	1.45204	0.130156	0.896443	NA	NA	1	1	0	172	87	69	0.00581395	0.0114943	0	-0.0056803	0
BMP3	BLCA	328	2	0.00609756	0.500246	1.42326	0.351478	0.72523	NA	NA	1	1	0	172	87	69	0.00581395	0.0114943	0	-0.0056803	0
BMP5	BLCA	328	4	0.0121951	0.358893	1.02923	0.3487	0.727315	NA	NA	2	2	0	172	87	69	0.0116279	0.0229885	0	-0.0113606	0
BMP7	BLCA	328	3	0.00914634	16.5567	811.36	0.0204061	0.983719	NA	NA	0	3	0	172	87	69	0	0.0344828	0	-0.0344828	-3
BMP8B	BLCA	328	2	0.00609756	16.1186	1020.87	0.0157891	0.987403	NA	NA	0	2	0	172	87	69	0	0.0229885	0	-0.0229885	-2
BMS1	BLCA	328	11	0.0335366	0.660163	0.706542	0.934359	0.350119	NA	NA	4	5	2	172	87	69	0.0232558	0.0574713	0.0289855	-0.0342155	-1
BMX	BLCA	328	6	0.0182927	1.131	0.925675	1.22182	0.221777	NA	NA	2	3	1	172	87	69	0.0116279	0.0344828	0.0144928	-0.0228549	-1
BNIP3	BLCA	328	2	0.00609756	16.1034	1028.35	0.0156594	0.987506	NA	NA	0	2	0	172	87	69	0	0.0229885	0	-0.0229885	-2
BNIPL	BLCA	328	5	0.0152439	1.11428	1.24549	0.894651	0.370974	NA	NA	1	2	2	172	87	69	0.00581395	0.0229885	0.0289855	-0.0171746	-1
BOD1L	BLCA	328	17	0.0518293	0.978621	0.557851	1.75427	0.0793844	0.0793844	0.848072	6	9	2	172	87	69	0.0348837	0.103448	0.0289855	-0.0685646	-3
BOLA3	BLCA	328	3	0.00914634	0.984496	1.25156	0.786617	0.431506	NA	NA	1	2	0	172	87	69	0.00581395	0.0229885	0	-0.0171746	-1
BRAP	BLCA	328	4	0.0121951	0.488137	1.42943	0.34149	0.732735	NA	NA	1	1	2	172	87	69	0.00581395	0.0114943	0.0289855	-0.0056803	0
BRD2	BLCA	328	13	0.0396341	0.269425	0.643475	0.418703	0.675433	NA	NA	6	5	2	172	87	69	0.0348837	0.0574713	0.0289855	-0.0225875	1
BRD4	BLCA	328	11	0.0335366	1.03538	0.754789	1.37174	0.170144	NA	NA	3	5	3	172	87	69	0.0174419	0.0574713	0.0434783	-0.0400294	-2
BRD7	BLCA	328	9	0.027439	0.177737	0.78613	0.226092	0.82113	NA	NA	4	3	2	172	87	69	0.0232558	0.0344828	0.0289855	-0.0112269	1
BRD9	BLCA	328	6	0.0182927	0.376272	0.856004	0.439568	0.66025	NA	NA	3	3	0	172	87	69	0.0174419	0.0344828	0	-0.0170409	0
BRE	BLCA	328	5	0.0152439	0.84539	0.938051	0.901219	0.367472	NA	NA	2	3	0	172	87	69	0.0116279	0.0344828	0	-0.0228549	-1
BRF1	BLCA	328	8	0.0243902	0.295952	0.928281	0.318817	0.749866	NA	NA	3	2	3	172	87	69	0.0174419	0.0229885	0.0434783	-0.00554665	1
BRI3BP	BLCA	328	6	0.0182927	0.141861	0.931874	0.152232	0.879004	NA	NA	3	2	1	172	87	69	0.0174419	0.0229885	0.0144928	-0.00554665	1
BRIP1	BLCA	328	16	0.0487805	0.358423	0.549908	0.651787	0.514538	NA	NA	8	7	1	172	87	69	0.0465116	0.0804598	0.0144928	-0.0339481	1
BRPF3	BLCA	328	6	0.0182927	0.601531	1.01545	0.592378	0.553597	NA	NA	2	2	2	172	87	69	0.0116279	0.0229885	0.0289855	-0.0113606	0
BRS3	BLCA	328	4	0.0121951	1.15223	1.23816	0.930596	0.352063	NA	NA	1	2	1	172	87	69	0.00581395	0.0229885	0.0144928	-0.0171746	-1
BRWD3	BLCA	328	7	0.0213415	2.05277	1.1322	1.81307	0.0698205	NA	NA	1	4	2	172	87	69	0.00581395	0.045977	0.0289855	-0.0401631	-3
BST1	BLCA	328	3	0.00914634	0.397936	1.42984	0.278308	0.780776	NA	NA	1	1	1	172	87	69	0.00581395	0.0114943	0.0144928	-0.0056803	0
BTBD10	BLCA	328	6	0.0182927	1.08963	0.901749	1.20835	0.226912	NA	NA	2	4	0	172	87	69	0.0116279	0.045977	0	-0.0343491	-2
BTBD11	BLCA	328	6	0.0182927	0.527134	1.01722	0.518212	0.60431	NA	NA	2	2	2	172	87	69	0.0116279	0.0229885	0.0289855	-0.0113606	0
BTBD12	BLCA	328	16	0.0487805	0.319729	0.557081	0.573936	0.566011	NA	NA	8	7	1	172	87	69	0.0465116	0.0804598	0.0144928	-0.0339481	1
BTBD17	BLCA	328	2	0.00609756	0.403076	1.43478	0.280932	0.778762	NA	NA	1	1	0	172	87	69	0.00581395	0.0114943	0	-0.0056803	0
BTBD2	BLCA	328	5	0.0152439	1.27798	1.2344	1.03531	0.300524	NA	NA	1	2	2	172	87	69	0.00581395	0.0229885	0.0289855	-0.0171746	-1
BTF3L4	BLCA	328	3	0.00914634	0.623028	1.42073	0.438527	0.661004	NA	NA	1	1	1	172	87	69	0.00581395	0.0114943	0.0144928	-0.0056803	0
BTG4	BLCA	328	3	0.00914634	1.2302	1.23551	0.995699	0.319396	NA	NA	1	2	0	172	87	69	0.00581395	0.0229885	0	-0.0171746	-1
BTLA	BLCA	328	4	0.0121951	0.296135	1.04285	0.283967	0.776436	NA	NA	2	2	0	172	87	69	0.0116279	0.0229885	0	-0.0113606	0
BTN1A1	BLCA	328	5	0.0152439	0.41919	1.01983	0.411042	0.681042	NA	NA	2	2	1	172	87	69	0.0116279	0.0229885	0.0144928	-0.0113606	0
BTN3A2	BLCA	328	2	0.00609756	0.107506	1.44984	0.0741502	0.940891	NA	NA	1	1	0	172	87	69	0.00581395	0.0114943	0	-0.0056803	0
BTN3A3	BLCA	328	8	0.0243902	0.738386	0.791184	0.933268	0.350682	NA	NA	3	4	1	172	87	69	0.0174419	0.045977	0.0144928	-0.0285352	-1
BTNL8	BLCA	328	5	0.0152439	0.28203	1.0316	0.27339	0.784554	NA	NA	2	2	1	172	87	69	0.0116279	0.0229885	0.0144928	-0.0113606	0
BTRC	BLCA	328	2	0.00609756	0.337088	1.43161	0.235461	0.813851	NA	NA	1	1	0	172	87	69	0.00581395	0.0114943	0	-0.0056803	0
BUB1	BLCA	328	13	0.0396341	0.491456	0.662039	0.742337	0.457883	NA	NA	5	5	3	172	87	69	0.0290698	0.0574713	0.0434783	-0.0284015	0
BUB3	BLCA	328	3	0.00914634	0.572988	1.43692	0.398762	0.690069	NA	NA	1	1	1	172	87	69	0.00581395	0.0114943	0.0144928	-0.0056803	0
BUD31	BLCA	328	3	0.00914634	0.957649	1.25397	0.763696	0.445048	NA	NA	1	2	0	172	87	69	0.00581395	0.0229885	0	-0.0171746	-1
C10orf11	BLCA	328	4	0.0121951	0.586071	1.01198	0.579135	0.562498	NA	NA	2	2	0	172	87	69	0.0116279	0.0229885	0	-0.0113606	0
C10orf118	BLCA	328	4	0.0121951	1.12865	1.24266	0.908252	0.363745	NA	NA	1	2	1	172	87	69	0.00581395	0.0229885	0.0144928	-0.0171746	-1
C10orf12	BLCA	328	10	0.0304878	0.736205	0.705049	1.04419	0.296398	NA	NA	4	5	1	172	87	69	0.0232558	0.0574713	0.0144928	-0.0342155	-1
C10orf140	BLCA	328	6	0.0182927	1.13602	0.891638	1.27409	0.202633	NA	NA	2	4	0	172	87	69	0.0116279	0.045977	0	-0.0343491	-2
C10orf18	BLCA	328	20	0.0609756	0.680281	0.54762	1.24225	0.214144	0.214144	0.933136	7	8	5	172	87	69	0.0406977	0.091954	0.0724638	-0.0512563	-1
C10orf2	BLCA	328	5	0.0152439	0.659157	1.01192	0.651396	0.514791	NA	NA	2	2	1	172	87	69	0.0116279	0.0229885	0.0144928	-0.0113606	0
C10orf27	BLCA	328	2	0.00609756	0.224484	1.43905	0.155995	0.876037	NA	NA	1	1	0	172	87	69	0.00581395	0.0114943	0	-0.0056803	0
C10orf67	BLCA	328	2	0.00609756	0.359969	1.43295	0.251208	0.801653	NA	NA	1	1	0	172	87	69	0.00581395	0.0114943	0	-0.0056803	0
C10orf76	BLCA	328	2	0.00609756	15.9925	1017.8	0.0157129	0.987463	NA	NA	0	2	0	172	87	69	0	0.0229885	0	-0.0229885	-2
C10orf79	BLCA	328	18	0.054878	0.366873	0.627968	0.584222	0.559071	0.559071	0.991923	6	6	6	172	87	69	0.0348837	0.0689655	0.0869565	-0.0340818	0
C10orf81	BLCA	328	4	0.0121951	1.19559	1.23805	0.965701	0.334194	NA	NA	1	2	1	172	87	69	0.00581395	0.0229885	0.0144928	-0.0171746	-1
C10orf91	BLCA	328	2	0.00609756	0.110008	1.44963	0.0758866	0.939509	NA	NA	1	1	0	172	87	69	0.00581395	0.0114943	0	-0.0056803	0
C11orf35	BLCA	328	5	0.0152439	0.470996	1.0273	0.458481	0.646607	NA	NA	2	2	1	172	87	69	0.0116279	0.0229885	0.0144928	-0.0113606	0
C11orf48	BLCA	328	6	0.0182927	1.65231	1.1709	1.41114	0.158204	NA	NA	1	3	2	172	87	69	0.00581395	0.0344828	0.0289855	-0.0286688	-2
C11orf49	BLCA	328	3	0.00914634	0.368768	1.44075	0.255956	0.797985	NA	NA	1	1	1	172	87	69	0.00581395	0.0114943	0.0144928	-0.0056803	0
C11orf57	BLCA	328	3	0.00914634	0.450276	1.42532	0.315913	0.752069	NA	NA	1	1	1	172	87	69	0.00581395	0.0114943	0.0144928	-0.0056803	0
C11orf63	BLCA	328	7	0.0213415	0.510367	0.841327	0.606621	0.544103	NA	NA	3	3	1	172	87	69	0.0174419	0.0344828	0.0144928	-0.0170409	0
C11orf66	BLCA	328	4	0.0121951	16.0878	834.594	0.0192762	0.984621	NA	NA	0	3	1	172	87	69	0	0.0344828	0.0144928	-0.0344828	-3
C11orf73	BLCA	328	3	0.00914634	1.13429	1.24586	0.910446	0.362587	NA	NA	1	2	0	172	87	69	0.00581395	0.0229885	0	-0.0171746	-1
C11orf80	BLCA	328	3	0.00914634	0.234113	1.48271	0.157895	0.874539	NA	NA	1	1	1	172	87	69	0.00581395	0.0114943	0.0144928	-0.0056803	0
C12orf11	BLCA	328	8	0.0243902	0.28076	0.862208	0.325629	0.744705	NA	NA	3	3	2	172	87	69	0.0174419	0.0344828	0.0289855	-0.0170409	0
C12orf34	BLCA	328	2	0.00609756	0.61495	1.42276	0.432223	0.665579	NA	NA	1	1	0	172	87	69	0.00581395	0.0114943	0	-0.0056803	0
C12orf36	BLCA	328	2	0.00609756	0.596501	1.4227	0.419273	0.675016	NA	NA	1	1	0	172	87	69	0.00581395	0.0114943	0	-0.0056803	0
C12orf39	BLCA	328	2	0.00609756	0.26417	1.43693	0.183843	0.854136	NA	NA	1	1	0	172	87	69	0.00581395	0.0114943	0	-0.0056803	0
C12orf4	BLCA	328	6	0.0182927	0.246401	1.04349	0.236131	0.813331	NA	NA	2	2	2	172	87	69	0.0116279	0.0229885	0.0289855	-0.0113606	0
C12orf40	BLCA	328	7	0.0213415	0.279453	0.870744	0.320935	0.748259	NA	NA	3	3	1	172	87	69	0.0174419	0.0344828	0.0144928	-0.0170409	0
C12orf48	BLCA	328	5	0.0152439	1.53795	1.17391	1.31011	0.19016	NA	NA	1	3	1	172	87	69	0.00581395	0.0344828	0.0144928	-0.0286688	-2
C12orf49	BLCA	328	2	0.00609756	0.384375	1.42836	0.269102	0.787851	NA	NA	1	1	0	172	87	69	0.00581395	0.0114943	0	-0.0056803	0
C12orf50	BLCA	328	6	0.0182927	0.46409	1.42883	0.324805	0.745329	NA	NA	1	1	4	172	87	69	0.00581395	0.0114943	0.057971	-0.0056803	0
C12orf51	BLCA	328	24	0.0731707	0.554152	0.482661	1.14812	0.25092	0.25092	0.954323	10	10	4	172	87	69	0.0581395	0.114943	0.057971	-0.056803	0
C12orf54	BLCA	328	2	0.00609756	0.514614	1.4229	0.361666	0.717601	NA	NA	1	1	0	172	87	69	0.00581395	0.0114943	0	-0.0056803	0
C12orf63	BLCA	328	13	0.0396341	0.743351	0.640344	1.16086	0.245698	NA	NA	5	7	1	172	87	69	0.0290698	0.0804598	0.0144928	-0.05139	-2
C12orf71	BLCA	328	4	0.0121951	1.50088	1.17794	1.27415	0.202609	NA	NA	1	3	0	172	87	69	0.00581395	0.0344828	0	-0.0286688	-2
C13orf18	BLCA	328	3	0.00914634	15.9367	839.884	0.0189749	0.984861	NA	NA	0	3	0	172	87	69	0	0.0344828	0	-0.0344828	-3
C13orf23	BLCA	328	4	0.0121951	1.14423	1.24054	0.922367	0.356337	NA	NA	1	2	1	172	87	69	0.00581395	0.0229885	0.0144928	-0.0171746	-1
C13orf31	BLCA	328	2	0.00609756	0.228484	1.48218	0.154154	0.877488	NA	NA	1	1	0	172	87	69	0.00581395	0.0114943	0	-0.0056803	0
C13orf34	BLCA	328	6	0.0182927	1.12704	1.24585	0.904629	0.365662	NA	NA	1	2	3	172	87	69	0.00581395	0.0229885	0.0434783	-0.0171746	-1
C14orf145	BLCA	328	6	0.0182927	1.13762	0.897291	1.26784	0.204856	NA	NA	2	4	0	172	87	69	0.0116279	0.045977	0	-0.0343491	-2
C14orf166B	BLCA	328	4	0.0121951	15.8201	1029.07	0.0153731	0.987735	NA	NA	0	2	2	172	87	69	0	0.0229885	0.0289855	-0.0229885	-2
C14orf2	BLCA	328	2	0.00609756	16.0428	1018.31	0.0157543	0.98743	NA	NA	0	2	0	172	87	69	0	0.0229885	0	-0.0229885	-2
C14orf39	BLCA	328	9	0.027439	0.944458	0.763649	1.23677	0.216173	NA	NA	3	5	1	172	87	69	0.0174419	0.0574713	0.0144928	-0.0400294	-2
C14orf43	BLCA	328	5	0.0152439	0.122985	0.9329	0.131831	0.895118	NA	NA	3	2	0	172	87	69	0.0174419	0.0229885	0	-0.00554665	1
C14orf79	BLCA	328	2	0.00609756	16.2039	1027.55	0.0157694	0.987418	NA	NA	0	2	0	172	87	69	0	0.0229885	0	-0.0229885	-2
C15orf2	BLCA	328	9	0.027439	0.446499	0.740649	0.602848	0.54661	NA	NA	4	4	1	172	87	69	0.0232558	0.045977	0.0144928	-0.0227212	0
C15orf39	BLCA	328	11	0.0335366	0.292285	0.639665	0.456935	0.647718	NA	NA	6	5	0	172	87	69	0.0348837	0.0574713	0	-0.0225875	1
C15orf42	BLCA	328	16	0.0487805	0.0220888	0.628596	0.0351399	0.971968	NA	NA	7	5	4	172	87	69	0.0406977	0.0574713	0.057971	-0.0167736	2
C15orf44	BLCA	328	4	0.0121951	0.419171	1.0259	0.408587	0.682843	NA	NA	2	2	0	172	87	69	0.0116279	0.0229885	0	-0.0113606	0
C15orf52	BLCA	328	8	0.0243902	0.523203	1.43522	0.364545	0.715451	NA	NA	1	1	6	172	87	69	0.00581395	0.0114943	0.0869565	-0.0056803	0
C15orf53	BLCA	328	2	0.00609756	16.0287	1022.21	0.0156805	0.987489	NA	NA	0	2	0	172	87	69	0	0.0229885	0	-0.0229885	-2
C15orf54	BLCA	328	2	0.00609756	15.7506	1029.03	0.0153062	0.987788	NA	NA	0	2	0	172	87	69	0	0.0229885	0	-0.0229885	-2
C16orf46	BLCA	328	3	0.00914634	1.15277	1.24363	0.926939	0.353958	NA	NA	1	2	0	172	87	69	0.00581395	0.0229885	0	-0.0171746	-1
C16orf59	BLCA	328	2	0.00609756	0.533932	1.42363	0.37505	0.707623	NA	NA	1	1	0	172	87	69	0.00581395	0.0114943	0	-0.0056803	0
C16orf7	BLCA	328	7	0.0213415	0.581583	0.831294	0.699612	0.484169	NA	NA	3	3	1	172	87	69	0.0174419	0.0344828	0.0144928	-0.0170409	0
C16orf70	BLCA	328	3	0.00914634	0.579145	1.43129	0.404633	0.685747	NA	NA	1	1	1	172	87	69	0.00581395	0.0114943	0.0144928	-0.0056803	0
C16orf72	BLCA	328	2	0.00609756	15.978	1027.9	0.0155443	0.987598	NA	NA	0	2	0	172	87	69	0	0.0229885	0	-0.0229885	-2
C16orf88	BLCA	328	4	0.0121951	1.70318	1.1687	1.45733	0.145026	NA	NA	1	3	0	172	87	69	0.00581395	0.0344828	0	-0.0286688	-2
C17orf104	BLCA	328	4	0.0121951	0.189706	1.0552	0.179782	0.857324	NA	NA	2	2	0	172	87	69	0.0116279	0.0229885	0	-0.0113606	0
C17orf28	BLCA	328	3	0.00914634	1.04498	1.24519	0.839212	0.40135	NA	NA	1	2	0	172	87	69	0.00581395	0.0229885	0	-0.0171746	-1
C17orf48	BLCA	328	4	0.0121951	1.65188	1.17999	1.39991	0.161539	NA	NA	1	3	0	172	87	69	0.00581395	0.0344828	0	-0.0286688	-2
C17orf71	BLCA	328	12	0.0365854	0.291245	0.634818	0.458785	0.646389	NA	NA	6	5	1	172	87	69	0.0348837	0.0574713	0.0144928	-0.0225875	1
C17orf75	BLCA	328	2	0.00609756	16.18	1003.16	0.0161291	0.987131	NA	NA	0	2	0	172	87	69	0	0.0229885	0	-0.0229885	-2
C17orf77	BLCA	328	3	0.00914634	16.1012	840.021	0.0191676	0.984707	NA	NA	0	3	0	172	87	69	0	0.0344828	0	-0.0344828	-3
C17orf81	BLCA	328	3	0.00914634	1.3941	1.23481	1.129	0.258897	NA	NA	1	2	0	172	87	69	0.00581395	0.0229885	0	-0.0171746	-1
C18orf1	BLCA	328	2	0.00609756	16.2924	1028.58	0.0158397	0.987362	NA	NA	0	2	0	172	87	69	0	0.0229885	0	-0.0229885	-2
C18orf10	BLCA	328	3	0.00914634	1.10469	1.24571	0.886797	0.375188	NA	NA	1	2	0	172	87	69	0.00581395	0.0229885	0	-0.0171746	-1
C18orf22	BLCA	328	6	0.0182927	0.0323612	0.939833	0.0344329	0.972532	NA	NA	3	2	1	172	87	69	0.0174419	0.0229885	0.0144928	-0.00554665	1
C18orf34	BLCA	328	15	0.0457317	0.0624261	0.673543	0.0926833	0.926155	NA	NA	6	4	5	172	87	69	0.0348837	0.045977	0.0724638	-0.0110933	2
C19orf18	BLCA	328	2	0.00609756	16.0202	1015.04	0.0157828	0.987408	NA	NA	0	2	0	172	87	69	0	0.0229885	0	-0.0229885	-2
C19orf28	BLCA	328	4	0.0121951	0.527748	1.45363	0.363056	0.716563	NA	NA	1	1	2	172	87	69	0.00581395	0.0114943	0.0289855	-0.0056803	0
C19orf39	BLCA	328	2	0.00609756	0.181264	1.44228	0.125679	0.899986	NA	NA	1	1	0	172	87	69	0.00581395	0.0114943	0	-0.0056803	0
C19orf41	BLCA	328	5	0.0152439	0.523763	1.42423	0.367753	0.713057	NA	NA	1	1	3	172	87	69	0.00581395	0.0114943	0.0434783	-0.0056803	0
C19orf44	BLCA	328	4	0.0121951	1.33144	1.24839	1.06653	0.286185	NA	NA	1	2	1	172	87	69	0.00581395	0.0229885	0.0144928	-0.0171746	-1
C19orf55	BLCA	328	2	0.00609756	0.510504	1.42381	0.358548	0.719933	NA	NA	1	1	0	172	87	69	0.00581395	0.0114943	0	-0.0056803	0
C19orf61	BLCA	328	3	0.00914634	0.996043	1.25023	0.796685	0.425634	NA	NA	1	2	0	172	87	69	0.00581395	0.0229885	0	-0.0171746	-1
C19orf73	BLCA	328	2	0.00609756	0.445336	1.43011	0.3114	0.755496	NA	NA	1	1	0	172	87	69	0.00581395	0.0114943	0	-0.0056803	0
C19orf75	BLCA	328	2	0.00609756	0.0229257	1.47454	0.0155477	0.987595	NA	NA	1	1	0	172	87	69	0.00581395	0.0114943	0	-0.0056803	0
C1orf101	BLCA	328	2	0.00609756	0.0252625	1.47451	0.0171328	0.986331	NA	NA	1	1	0	172	87	69	0.00581395	0.0114943	0	-0.0056803	0
C1orf103	BLCA	328	6	0.0182927	1.11141	0.931098	1.19365	0.232614	NA	NA	2	3	1	172	87	69	0.0116279	0.0344828	0.0144928	-0.0228549	-1
C1orf106	BLCA	328	4	0.0121951	0.47758	1.45534	0.328158	0.742792	NA	NA	1	1	2	172	87	69	0.00581395	0.0114943	0.0289855	-0.0056803	0
C1orf116	BLCA	328	5	0.0152439	1.68612	1.16798	1.44362	0.148845	NA	NA	1	3	1	172	87	69	0.00581395	0.0344828	0.0144928	-0.0286688	-2
C1orf141	BLCA	328	6	0.0182927	0.109958	1.06022	0.103713	0.917397	NA	NA	2	2	2	172	87	69	0.0116279	0.0229885	0.0289855	-0.0113606	0
C1orf146	BLCA	328	4	0.0121951	1.4271	1.24121	1.14976	0.250242	NA	NA	1	2	1	172	87	69	0.00581395	0.0229885	0.0144928	-0.0171746	-1
C1orf162	BLCA	328	2	0.00609756	0.293666	1.43382	0.204813	0.837718	NA	NA	1	1	0	172	87	69	0.00581395	0.0114943	0	-0.0056803	0
C1orf175	BLCA	328	5	0.0152439	0.267027	1.04421	0.255722	0.798166	NA	NA	2	2	1	172	87	69	0.0116279	0.0229885	0.0144928	-0.0113606	0
C1orf21	BLCA	328	2	0.00609756	0.0701692	1.47433	0.0475938	0.96204	NA	NA	1	1	0	172	87	69	0.00581395	0.0114943	0	-0.0056803	0
C1orf25	BLCA	328	6	0.0182927	1.35856	1.19673	1.13523	0.25628	NA	NA	1	3	2	172	87	69	0.00581395	0.0344828	0.0289855	-0.0286688	-2
C1orf26	BLCA	328	8	0.0243902	0.229204	0.870919	0.263175	0.792415	NA	NA	3	3	2	172	87	69	0.0174419	0.0344828	0.0289855	-0.0170409	0
C1orf35	BLCA	328	4	0.0121951	0.394973	1.02273	0.386194	0.699353	NA	NA	2	2	0	172	87	69	0.0116279	0.0229885	0	-0.0113606	0
C1orf55	BLCA	328	6	0.0182927	0.404005	0.844573	0.478354	0.632398	NA	NA	3	3	0	172	87	69	0.0174419	0.0344828	0	-0.0170409	0
C1orf56	BLCA	328	5	0.0152439	0.839065	1.27011	0.660623	0.508854	NA	NA	1	2	2	172	87	69	0.00581395	0.0229885	0.0289855	-0.0171746	-1
C1orf58	BLCA	328	4	0.0121951	1.55904	1.17377	1.32823	0.184103	NA	NA	1	3	0	172	87	69	0.00581395	0.0344828	0	-0.0286688	-2
C1orf59	BLCA	328	2	0.00609756	0.47428	1.42653	0.332471	0.739534	NA	NA	1	1	0	172	87	69	0.00581395	0.0114943	0	-0.0056803	0
C1orf65	BLCA	328	4	0.0121951	0.555987	1.01554	0.547481	0.584049	NA	NA	2	2	0	172	87	69	0.0116279	0.0229885	0	-0.0113606	0
C1orf85	BLCA	328	2	0.00609756	0.694194	1.42655	0.486624	0.626525	NA	NA	1	1	0	172	87	69	0.00581395	0.0114943	0	-0.0056803	0
C1orf86	BLCA	328	3	0.00914634	1.24951	1.23449	1.01217	0.311456	NA	NA	1	2	0	172	87	69	0.00581395	0.0229885	0	-0.0171746	-1
C1orf87	BLCA	328	3	0.00914634	0.325262	1.43206	0.227129	0.820323	NA	NA	1	1	1	172	87	69	0.00581395	0.0114943	0.0144928	-0.0056803	0
C1orf88	BLCA	328	2	0.00609756	15.8963	1029.11	0.0154467	0.987676	NA	NA	0	2	0	172	87	69	0	0.0229885	0	-0.0229885	-2
C1orf94	BLCA	328	3	0.00914634	1.37665	1.2335	1.11606	0.264398	NA	NA	1	2	0	172	87	69	0.00581395	0.0229885	0	-0.0171746	-1
C1QBP	BLCA	328	2	0.00609756	0.534864	1.42523	0.375283	0.70745	NA	NA	1	1	0	172	87	69	0.00581395	0.0114943	0	-0.0056803	0
C1QL1	BLCA	328	3	0.00914634	15.8853	1028.86	0.0154397	0.987681	NA	NA	0	2	1	172	87	69	0	0.0229885	0.0144928	-0.0229885	-2
C1QTNF7	BLCA	328	4	0.0121951	1.65732	1.17007	1.41642	0.156652	NA	NA	1	3	0	172	87	69	0.00581395	0.0344828	0	-0.0286688	-2
C1QTNF9B	BLCA	328	2	0.00609756	0.194585	1.47935	0.131534	0.895353	NA	NA	1	1	0	172	87	69	0.00581395	0.0114943	0	-0.0056803	0
C20orf107	BLCA	328	4	0.0121951	0.420124	1.02274	0.410783	0.681231	NA	NA	2	2	0	172	87	69	0.0116279	0.0229885	0	-0.0113606	0
C20orf111	BLCA	328	2	0.00609756	16.0279	1022.26	0.0156789	0.987491	NA	NA	0	2	0	172	87	69	0	0.0229885	0	-0.0229885	-2
C20orf12	BLCA	328	4	0.0121951	1.38851	1.24034	1.11946	0.262943	NA	NA	1	2	1	172	87	69	0.00581395	0.0229885	0.0144928	-0.0171746	-1
C20orf132	BLCA	328	5	0.0152439	0.513857	1.02697	0.500364	0.616819	NA	NA	2	2	1	172	87	69	0.0116279	0.0229885	0.0144928	-0.0113606	0
C20orf152	BLCA	328	5	0.0152439	1.73913	1.15146	1.51037	0.130948	NA	NA	1	4	0	172	87	69	0.00581395	0.045977	0	-0.0401631	-3
C20orf166	BLCA	328	2	0.00609756	15.8984	1028.15	0.0154631	0.987663	NA	NA	0	2	0	172	87	69	0	0.0229885	0	-0.0229885	-2
C20orf177	BLCA	328	2	0.00609756	0.448718	1.42861	0.314095	0.753449	NA	NA	1	1	0	172	87	69	0.00581395	0.0114943	0	-0.0056803	0
C20orf185	BLCA	328	7	0.0213415	0.447079	0.841263	0.531438	0.595115	NA	NA	3	3	1	172	87	69	0.0174419	0.0344828	0.0144928	-0.0170409	0
C20orf194	BLCA	328	7	0.0213415	0.264586	0.788539	0.335539	0.737218	NA	NA	4	3	0	172	87	69	0.0232558	0.0344828	0	-0.0112269	1
C20orf26	BLCA	328	10	0.0304878	0.562508	0.729888	0.770677	0.440898	NA	NA	4	4	2	172	87	69	0.0232558	0.045977	0.0289855	-0.0227212	0
C20orf3	BLCA	328	3	0.00914634	1.17322	1.23674	0.948636	0.342806	NA	NA	1	2	0	172	87	69	0.00581395	0.0229885	0	-0.0171746	-1
C20orf43	BLCA	328	2	0.00609756	0.484616	1.44268	0.335915	0.736935	NA	NA	1	1	0	172	87	69	0.00581395	0.0114943	0	-0.0056803	0
C20orf71	BLCA	328	5	0.0152439	16.2001	641.63	0.0252483	0.979857	NA	NA	0	5	0	172	87	69	0	0.0574713	0	-0.0574713	-5
C21orf29	BLCA	328	6	0.0182927	0.542511	1.01946	0.532156	0.594618	NA	NA	2	2	2	172	87	69	0.0116279	0.0229885	0.0289855	-0.0113606	0
C21orf59	BLCA	328	4	0.0121951	0.0229257	1.47454	0.0155477	0.987595	NA	NA	1	1	2	172	87	69	0.00581395	0.0114943	0.0289855	-0.0056803	0
C22orf28	BLCA	328	4	0.0121951	16.1764	1022.96	0.0158133	0.987383	NA	NA	0	2	2	172	87	69	0	0.0229885	0.0289855	-0.0229885	-2
C22orf42	BLCA	328	2	0.00609756	0.288133	1.43605	0.200642	0.840978	NA	NA	1	1	0	172	87	69	0.00581395	0.0114943	0	-0.0056803	0
C2CD3	BLCA	328	17	0.0518293	1.47723	0.720698	2.04972	0.0403913	0.0403913	0.79193	3	8	6	172	87	69	0.0174419	0.091954	0.0869565	-0.0745122	-5
C2orf3	BLCA	328	11	0.0335366	1.42614	0.857155	1.66381	0.0961513	NA	NA	2	5	4	172	87	69	0.0116279	0.0574713	0.057971	-0.0458434	-3
C2orf42	BLCA	328	3	0.00914634	1.36384	1.24536	1.09514	0.273456	NA	NA	1	2	0	172	87	69	0.00581395	0.0229885	0	-0.0171746	-1
C2orf47	BLCA	328	3	0.00914634	1.03804	1.25228	0.828919	0.40715	NA	NA	1	2	0	172	87	69	0.00581395	0.0229885	0	-0.0171746	-1
C2orf49	BLCA	328	2	0.00609756	15.7506	1029.03	0.0153062	0.987788	NA	NA	0	2	0	172	87	69	0	0.0229885	0	-0.0229885	-2
C2orf51	BLCA	328	2	0.00609756	16.2105	1023.61	0.0158366	0.987365	NA	NA	0	2	0	172	87	69	0	0.0229885	0	-0.0229885	-2
C2orf55	BLCA	328	5	0.0152439	0.452793	1.01984	0.443985	0.657054	NA	NA	2	2	1	172	87	69	0.0116279	0.0229885	0.0144928	-0.0113606	0
C2orf56	BLCA	328	5	0.0152439	1.97404	1.12981	1.74723	0.0805978	NA	NA	1	4	0	172	87	69	0.00581395	0.045977	0	-0.0401631	-3
C2orf60	BLCA	328	2	0.00609756	0.419015	1.43354	0.292293	0.770062	NA	NA	1	1	0	172	87	69	0.00581395	0.0114943	0	-0.0056803	0
C2orf65	BLCA	328	6	0.0182927	0.344441	0.849069	0.405668	0.684986	NA	NA	3	3	0	172	87	69	0.0174419	0.0344828	0	-0.0170409	0
C2orf68	BLCA	328	2	0.00609756	0.288916	1.43954	0.2007	0.840933	NA	NA	1	1	0	172	87	69	0.00581395	0.0114943	0	-0.0056803	0
C2orf71	BLCA	328	7	0.0213415	0.284941	0.862508	0.330363	0.741126	NA	NA	3	3	1	172	87	69	0.0174419	0.0344828	0.0144928	-0.0170409	0
C2orf78	BLCA	328	3	0.00914634	0.485254	1.42377	0.340823	0.733237	NA	NA	1	1	1	172	87	69	0.00581395	0.0114943	0.0144928	-0.0056803	0
C2orf89	BLCA	328	5	0.0152439	0.475078	1.42424	0.333567	0.738706	NA	NA	1	1	3	172	87	69	0.00581395	0.0114943	0.0434783	-0.0056803	0
C3orf14	BLCA	328	2	0.00609756	0.0693039	1.47433	0.0470071	0.962508	NA	NA	1	1	0	172	87	69	0.00581395	0.0114943	0	-0.0056803	0
C3orf15	BLCA	328	6	0.0182927	0.786121	0.943061	0.833585	0.404515	NA	NA	2	3	1	172	87	69	0.0116279	0.0344828	0.0144928	-0.0228549	-1
C3orf19	BLCA	328	2	0.00609756	0.34207	1.43482	0.238406	0.811566	NA	NA	1	1	0	172	87	69	0.00581395	0.0114943	0	-0.0056803	0
C3orf20	BLCA	328	7	0.0213415	0.35508	0.779126	0.455742	0.648575	NA	NA	4	3	0	172	87	69	0.0232558	0.0344828	0	-0.0112269	1
C3orf21	BLCA	328	4	0.0121951	16.2047	831.338	0.0194923	0.984448	NA	NA	0	3	1	172	87	69	0	0.0344828	0.0144928	-0.0344828	-3
C3orf23	BLCA	328	4	0.0121951	1.55129	1.17411	1.32125	0.186417	NA	NA	1	3	0	172	87	69	0.00581395	0.0344828	0	-0.0286688	-2
C3orf24	BLCA	328	3	0.00914634	0.344798	1.4331	0.240596	0.809869	NA	NA	1	1	1	172	87	69	0.00581395	0.0114943	0.0144928	-0.0056803	0
C3orf30	BLCA	328	4	0.0121951	1.20795	1.25291	0.964113	0.334989	NA	NA	1	2	1	172	87	69	0.00581395	0.0229885	0.0144928	-0.0171746	-1
C3orf37	BLCA	328	2	0.00609756	0.40941	1.42862	0.286577	0.774436	NA	NA	1	1	0	172	87	69	0.00581395	0.0114943	0	-0.0056803	0
C3orf39	BLCA	328	3	0.00914634	1.34251	1.23446	1.08753	0.276804	NA	NA	1	2	0	172	87	69	0.00581395	0.0229885	0	-0.0171746	-1
C3orf43	BLCA	328	4	0.0121951	0.650046	1.01642	0.639545	0.522468	NA	NA	2	2	0	172	87	69	0.0116279	0.0229885	0	-0.0113606	0
C4BPA	BLCA	328	7	0.0213415	0.624192	0.809516	0.771068	0.440666	NA	NA	3	4	0	172	87	69	0.0174419	0.045977	0	-0.0285352	-1
C4BPB	BLCA	328	3	0.00914634	1.28511	1.24662	1.03088	0.302599	NA	NA	1	2	0	172	87	69	0.00581395	0.0229885	0	-0.0171746	-1
C4orf14	BLCA	328	7	0.0213415	0.0518856	0.935394	0.0554692	0.955765	NA	NA	3	2	2	172	87	69	0.0174419	0.0229885	0.0289855	-0.00554665	1
C4orf17	BLCA	328	3	0.00914634	15.9655	1020.26	0.0156485	0.987515	NA	NA	0	2	1	172	87	69	0	0.0229885	0.0144928	-0.0229885	-2
C4orf19	BLCA	328	3	0.00914634	1.13269	1.24016	0.913346	0.36106	NA	NA	1	2	0	172	87	69	0.00581395	0.0229885	0	-0.0171746	-1
C4orf21	BLCA	328	9	0.027439	2.52661	1.08419	2.33041	0.0197844	NA	NA	1	7	1	172	87	69	0.00581395	0.0804598	0.0144928	-0.0746458	-6
C4orf29	BLCA	328	3	0.00914634	0.55128	1.42196	0.387692	0.698244	NA	NA	1	1	1	172	87	69	0.00581395	0.0114943	0.0144928	-0.0056803	0
C4orf40	BLCA	328	3	0.00914634	1.36217	1.23283	1.10492	0.269195	NA	NA	1	2	0	172	87	69	0.00581395	0.0229885	0	-0.0171746	-1
C4orf41	BLCA	328	5	0.0152439	0.393767	1.01966	0.386175	0.699367	NA	NA	2	2	1	172	87	69	0.0116279	0.0229885	0.0144928	-0.0113606	0
C4orf49	BLCA	328	2	0.00609756	15.9622	1028.27	0.0155233	0.987615	NA	NA	0	2	0	172	87	69	0	0.0229885	0	-0.0229885	-2
C4orf50	BLCA	328	2	0.00609756	0.283666	1.45405	0.195086	0.845325	NA	NA	1	1	0	172	87	69	0.00581395	0.0114943	0	-0.0056803	0
C4orf51	BLCA	328	2	0.00609756	0.583932	1.42131	0.41084	0.68119	NA	NA	1	1	0	172	87	69	0.00581395	0.0114943	0	-0.0056803	0
C5orf15	BLCA	328	3	0.00914634	15.7686	1028.78	0.0153274	0.987771	NA	NA	0	2	1	172	87	69	0	0.0229885	0.0144928	-0.0229885	-2
C5orf33	BLCA	328	3	0.00914634	0.355603	1.43419	0.247947	0.804175	NA	NA	1	1	1	172	87	69	0.00581395	0.0114943	0.0144928	-0.0056803	0
C5orf41	BLCA	328	6	0.0182927	0.121606	0.931016	0.130617	0.896079	NA	NA	3	2	1	172	87	69	0.0174419	0.0229885	0.0144928	-0.00554665	1
C5orf54	BLCA	328	5	0.0152439	0.469389	1.01966	0.460337	0.645274	NA	NA	2	2	1	172	87	69	0.0116279	0.0229885	0.0144928	-0.0113606	0
C6	BLCA	328	8	0.0243902	1.31384	0.873806	1.50358	0.132689	NA	NA	2	5	1	172	87	69	0.0116279	0.0574713	0.0144928	-0.0458434	-3
C6orf118	BLCA	328	2	0.00609756	0.40728	1.42683	0.285444	0.775304	NA	NA	1	1	0	172	87	69	0.00581395	0.0114943	0	-0.0056803	0
C6orf120	BLCA	328	2	0.00609756	0.355049	1.43419	0.247561	0.804474	NA	NA	1	1	0	172	87	69	0.00581395	0.0114943	0	-0.0056803	0
C6orf136	BLCA	328	4	0.0121951	0.539657	1.02241	0.52783	0.597617	NA	NA	2	2	0	172	87	69	0.0116279	0.0229885	0	-0.0113606	0
C6orf142	BLCA	328	2	0.00609756	15.8698	1028.56	0.0154291	0.98769	NA	NA	0	2	0	172	87	69	0	0.0229885	0	-0.0229885	-2
C6orf146	BLCA	328	5	0.0152439	0.706009	0.951525	0.741977	0.458101	NA	NA	2	3	0	172	87	69	0.0116279	0.0344828	0	-0.0228549	-1
C6orf150	BLCA	328	3	0.00914634	1.0245	1.25273	0.817817	0.413462	NA	NA	1	2	0	172	87	69	0.00581395	0.0229885	0	-0.0171746	-1
C6orf153	BLCA	328	3	0.00914634	0.258728	1.43998	0.179675	0.857408	NA	NA	1	1	1	172	87	69	0.00581395	0.0114943	0.0144928	-0.0056803	0
C6orf165	BLCA	328	6	0.0182927	1.17495	1.24313	0.945157	0.344579	NA	NA	1	2	3	172	87	69	0.00581395	0.0229885	0.0434783	-0.0171746	-1
C6orf170	BLCA	328	6	0.0182927	1.99916	1.12803	1.77226	0.076351	NA	NA	1	4	1	172	87	69	0.00581395	0.045977	0.0144928	-0.0401631	-3
C6orf182	BLCA	328	3	0.00914634	1.33901	1.24376	1.07659	0.281666	NA	NA	1	2	0	172	87	69	0.00581395	0.0229885	0	-0.0171746	-1
C6orf186	BLCA	328	3	0.00914634	1.19443	1.24203	0.961682	0.336209	NA	NA	1	2	0	172	87	69	0.00581395	0.0229885	0	-0.0171746	-1
C6orf203	BLCA	328	2	0.00609756	0.450417	1.42996	0.314985	0.752773	NA	NA	1	1	0	172	87	69	0.00581395	0.0114943	0	-0.0056803	0
C6orf26	BLCA	328	2	0.00609756	0.349754	1.43352	0.243982	0.807245	NA	NA	1	1	0	172	87	69	0.00581395	0.0114943	0	-0.0056803	0
C6orf62	BLCA	328	2	0.00609756	0.363998	1.43027	0.254496	0.799113	NA	NA	1	1	0	172	87	69	0.00581395	0.0114943	0	-0.0056803	0
C6orf72	BLCA	328	6	0.0182927	1.27626	1.23872	1.0303	0.302867	NA	NA	1	2	3	172	87	69	0.00581395	0.0229885	0.0434783	-0.0171746	-1
C7	BLCA	328	3	0.00914634	0.0313498	1.24763	0.0251276	0.979953	NA	NA	2	1	0	172	87	69	0.0116279	0.0114943	0	0.000133654	1
C7orf25	BLCA	328	2	0.00609756	0.374976	1.43292	0.261686	0.793564	NA	NA	1	1	0	172	87	69	0.00581395	0.0114943	0	-0.0056803	0
C7orf28A	BLCA	328	2	0.00609756	0.676167	1.42059	0.475977	0.634091	NA	NA	1	1	0	172	87	69	0.00581395	0.0114943	0	-0.0056803	0
C7orf28B	BLCA	328	4	0.0121951	16.024	837.573	0.0191315	0.984736	NA	NA	0	3	1	172	87	69	0	0.0344828	0.0144928	-0.0344828	-3
C7orf31	BLCA	328	3	0.00914634	0.559981	1.44779	0.386784	0.698916	NA	NA	1	1	1	172	87	69	0.00581395	0.0114943	0.0144928	-0.0056803	0
C7orf41	BLCA	328	2	0.00609756	15.8088	1027.64	0.0153836	0.987726	NA	NA	0	2	0	172	87	69	0	0.0229885	0	-0.0229885	-2
C7orf44	BLCA	328	3	0.00914634	15.978	1027.9	0.0155443	0.987598	NA	NA	0	2	1	172	87	69	0	0.0229885	0.0144928	-0.0229885	-2
C7orf47	BLCA	328	3	0.00914634	0.807188	1.27389	0.633642	0.526315	NA	NA	1	2	0	172	87	69	0.00581395	0.0229885	0	-0.0171746	-1
C7orf50	BLCA	328	3	0.00914634	1.1274	1.24217	0.907605	0.364087	NA	NA	1	2	0	172	87	69	0.00581395	0.0229885	0	-0.0171746	-1
C7orf51	BLCA	328	5	0.0152439	0.824956	0.938296	0.879207	0.379289	NA	NA	2	3	0	172	87	69	0.0116279	0.0344828	0	-0.0228549	-1
C7orf52	BLCA	328	4	0.0121951	1.33781	1.24209	1.07707	0.281451	NA	NA	1	2	1	172	87	69	0.00581395	0.0229885	0.0144928	-0.0171746	-1
C7orf58	BLCA	328	12	0.0365854	0.669744	0.707678	0.946397	0.343946	NA	NA	4	5	3	172	87	69	0.0232558	0.0574713	0.0434783	-0.0342155	-1
C7orf60	BLCA	328	3	0.00914634	0.261471	1.48555	0.176009	0.860287	NA	NA	1	1	1	172	87	69	0.00581395	0.0114943	0.0144928	-0.0056803	0
C7orf63	BLCA	328	4	0.0121951	0.446474	1.06082	0.420877	0.673845	NA	NA	2	2	0	172	87	69	0.0116279	0.0229885	0	-0.0113606	0
C8B	BLCA	328	3	0.00914634	0.782578	1.42152	0.550523	0.581961	NA	NA	1	1	1	172	87	69	0.00581395	0.0114943	0.0144928	-0.0056803	0
C8orf76	BLCA	328	8	0.0243902	0.730787	0.790061	0.924975	0.354979	NA	NA	3	4	1	172	87	69	0.0174419	0.045977	0.0144928	-0.0285352	-1
C8orf86	BLCA	328	4	0.0121951	16.1104	998.857	0.0161288	0.987132	NA	NA	0	2	2	172	87	69	0	0.0229885	0.0289855	-0.0229885	-2
C9orf11	BLCA	328	2	0.00609756	15.9284	1028.98	0.0154798	0.987649	NA	NA	0	2	0	172	87	69	0	0.0229885	0	-0.0229885	-2
C9orf125	BLCA	328	2	0.00609756	16.3737	1022.1	0.0160197	0.987219	NA	NA	0	2	0	172	87	69	0	0.0229885	0	-0.0229885	-2
C9orf131	BLCA	328	6	0.0182927	2.12194	1.11275	1.90694	0.0565289	NA	NA	1	5	0	172	87	69	0.00581395	0.0574713	0	-0.0516573	-4
C9orf139	BLCA	328	3	0.00914634	0.585721	1.42118	0.412137	0.680239	NA	NA	1	1	1	172	87	69	0.00581395	0.0114943	0.0144928	-0.0056803	0
C9orf153	BLCA	328	2	0.00609756	0.418034	1.42735	0.292875	0.769618	NA	NA	1	1	0	172	87	69	0.00581395	0.0114943	0	-0.0056803	0
C9orf156	BLCA	328	7	0.0213415	16.0501	647.969	0.0247699	0.980239	NA	NA	0	5	2	172	87	69	0	0.0574713	0.0289855	-0.0574713	-5
C9orf172	BLCA	328	6	0.0182927	0.00799722	0.938101	0.0085249	0.993198	NA	NA	3	2	1	172	87	69	0.0174419	0.0229885	0.0144928	-0.00554665	1
C9orf3	BLCA	328	6	0.0182927	0.453395	1.037	0.437219	0.661953	NA	NA	2	2	2	172	87	69	0.0116279	0.0229885	0.0289855	-0.0113606	0
C9orf40	BLCA	328	2	0.00609756	0.296134	1.43327	0.206614	0.836311	NA	NA	1	1	0	172	87	69	0.00581395	0.0114943	0	-0.0056803	0
C9orf46	BLCA	328	4	0.0121951	0.235262	1.48282	0.158658	0.873938	NA	NA	1	1	2	172	87	69	0.00581395	0.0114943	0.0289855	-0.0056803	0
C9orf78	BLCA	328	4	0.0121951	15.8137	1029.11	0.0153664	0.98774	NA	NA	0	2	2	172	87	69	0	0.0229885	0.0289855	-0.0229885	-2
C9orf82	BLCA	328	3	0.00914634	0.651055	1.42413	0.457161	0.647556	NA	NA	1	1	1	172	87	69	0.00581395	0.0114943	0.0144928	-0.0056803	0
C9orf93	BLCA	328	8	0.0243902	0.712138	0.790676	0.90067	0.367764	NA	NA	3	4	1	172	87	69	0.0174419	0.045977	0.0144928	-0.0285352	-1
C9orf96	BLCA	328	3	0.00914634	0.236508	1.43843	0.164421	0.8694	NA	NA	1	1	1	172	87	69	0.00581395	0.0114943	0.0144928	-0.0056803	0
CA2	BLCA	328	2	0.00609756	15.9041	1029.07	0.0154548	0.987669	NA	NA	0	2	0	172	87	69	0	0.0229885	0	-0.0229885	-2
CA4	BLCA	328	2	0.00609756	15.7953	1028.96	0.0153507	0.987752	NA	NA	0	2	0	172	87	69	0	0.0229885	0	-0.0229885	-2
CA5A	BLCA	328	2	0.00609756	0.401557	1.4289	0.281026	0.778691	NA	NA	1	1	0	172	87	69	0.00581395	0.0114943	0	-0.0056803	0
CA5B	BLCA	328	2	0.00609756	0.442619	1.43094	0.309321	0.757078	NA	NA	1	1	0	172	87	69	0.00581395	0.0114943	0	-0.0056803	0
CA8	BLCA	328	2	0.00609756	16.2226	1029.08	0.0157641	0.987423	NA	NA	0	2	0	172	87	69	0	0.0229885	0	-0.0229885	-2
CAB39L	BLCA	328	3	0.00914634	1.27757	1.23427	1.03508	0.300631	NA	NA	1	2	0	172	87	69	0.00581395	0.0229885	0	-0.0171746	-1
CABIN1	BLCA	328	9	0.027439	0.186401	0.786801	0.23691	0.812727	NA	NA	4	3	2	172	87	69	0.0232558	0.0344828	0.0289855	-0.0112269	1
CABLES1	BLCA	328	3	0.00914634	1.54305	1.24047	1.24393	0.213527	NA	NA	1	2	0	172	87	69	0.00581395	0.0229885	0	-0.0171746	-1
CABP1	BLCA	328	3	0.00914634	0.29529	1.43951	0.205132	0.837469	NA	NA	1	1	1	172	87	69	0.00581395	0.0114943	0.0144928	-0.0056803	0
CABYR	BLCA	328	3	0.00914634	16.1213	839.491	0.0192036	0.984679	NA	NA	0	3	0	172	87	69	0	0.0344828	0	-0.0344828	-3
CACNA1A	BLCA	328	17	0.0518293	1.1203	0.545431	2.05398	0.0399777	0.0399777	0.79193	6	10	1	172	87	69	0.0348837	0.114943	0.0144928	-0.0800588	-4
CACNA1G	BLCA	328	13	0.0396341	0.288557	0.693631	0.416009	0.677403	NA	NA	5	4	4	172	87	69	0.0290698	0.045977	0.057971	-0.0169072	1
CACNA1H	BLCA	328	9	0.027439	0.514217	0.839184	0.612758	0.540036	NA	NA	3	3	3	172	87	69	0.0174419	0.0344828	0.0434783	-0.0170409	0
CACNA1I	BLCA	328	6	0.0182927	0.453043	0.840828	0.538805	0.590021	NA	NA	3	3	0	172	87	69	0.0174419	0.0344828	0	-0.0170409	0
CACNA1S	BLCA	328	8	0.0243902	1.44004	0.857684	1.67899	0.0931538	NA	NA	2	5	1	172	87	69	0.0116279	0.0574713	0.0144928	-0.0458434	-3
CACNA2D1	BLCA	328	14	0.0426829	0.166874	0.652185	0.255869	0.798052	NA	NA	6	5	3	172	87	69	0.0348837	0.0574713	0.0434783	-0.0225875	1
CACNA2D2	BLCA	328	6	0.0182927	0.128855	0.931449	0.138338	0.889973	NA	NA	3	2	1	172	87	69	0.0174419	0.0229885	0.0144928	-0.00554665	1
CACNA2D3	BLCA	328	6	0.0182927	0.146515	0.93126	0.157329	0.874985	NA	NA	3	2	1	172	87	69	0.0174419	0.0229885	0.0144928	-0.00554665	1
CACNB1	BLCA	328	3	0.00914634	0.397263	1.43313	0.2772	0.781627	NA	NA	1	1	1	172	87	69	0.00581395	0.0114943	0.0144928	-0.0056803	0
CACNB3	BLCA	328	4	0.0121951	1.11392	1.24379	0.89558	0.370477	NA	NA	1	2	1	172	87	69	0.00581395	0.0229885	0.0144928	-0.0171746	-1
CACNB4	BLCA	328	3	0.00914634	1.0657	1.24385	0.856776	0.391569	NA	NA	1	2	0	172	87	69	0.00581395	0.0229885	0	-0.0171746	-1
CACNG2	BLCA	328	2	0.00609756	0.561096	1.42209	0.394558	0.693169	NA	NA	1	1	0	172	87	69	0.00581395	0.0114943	0	-0.0056803	0
CACNG6	BLCA	328	3	0.00914634	1.20586	1.23983	0.972604	0.33075	NA	NA	1	2	0	172	87	69	0.00581395	0.0229885	0	-0.0171746	-1
CADM1	BLCA	328	5	0.0152439	0.940005	0.932914	1.0076	0.313646	NA	NA	2	3	0	172	87	69	0.0116279	0.0344828	0	-0.0228549	-1
CADM2	BLCA	328	10	0.0304878	0.310507	0.696928	0.445536	0.655933	NA	NA	5	4	1	172	87	69	0.0290698	0.045977	0.0144928	-0.0169072	1
CADM3	BLCA	328	4	0.0121951	0.491419	1.01381	0.484724	0.627872	NA	NA	2	2	0	172	87	69	0.0116279	0.0229885	0	-0.0113606	0
CADM4	BLCA	328	5	0.0152439	0.0668555	0.941097	0.07104	0.943366	NA	NA	3	2	0	172	87	69	0.0174419	0.0229885	0	-0.00554665	1
CADPS2	BLCA	328	10	0.0304878	0.556564	0.727222	0.765329	0.444076	NA	NA	4	4	2	172	87	69	0.0232558	0.045977	0.0289855	-0.0227212	0
CALB1	BLCA	328	2	0.00609756	0.512678	1.42494	0.35979	0.719004	NA	NA	1	1	0	172	87	69	0.00581395	0.0114943	0	-0.0056803	0
CALCR	BLCA	328	8	0.0243902	1.10267	0.899481	1.2259	0.220236	NA	NA	2	4	2	172	87	69	0.0116279	0.045977	0.0289855	-0.0343491	-2
CALM2	BLCA	328	2	0.00609756	0.470044	1.42558	0.329722	0.74161	NA	NA	1	1	0	172	87	69	0.00581395	0.0114943	0	-0.0056803	0
CALML6	BLCA	328	2	0.00609756	0.688091	1.42057	0.484376	0.628119	NA	NA	1	1	0	172	87	69	0.00581395	0.0114943	0	-0.0056803	0
CAMK1G	BLCA	328	4	0.0121951	1.22074	1.23506	0.988403	0.322955	NA	NA	1	2	1	172	87	69	0.00581395	0.0229885	0.0144928	-0.0171746	-1
CAMK2A	BLCA	328	4	0.0121951	1.24369	1.23834	1.00432	0.315225	NA	NA	1	2	1	172	87	69	0.00581395	0.0229885	0.0144928	-0.0171746	-1
CAMK2B	BLCA	328	4	0.0121951	16.0238	1021.95	0.0156795	0.98749	NA	NA	0	2	2	172	87	69	0	0.0229885	0.0289855	-0.0229885	-2
CAMK2D	BLCA	328	2	0.00609756	0.516529	1.42269	0.363064	0.716557	NA	NA	1	1	0	172	87	69	0.00581395	0.0114943	0	-0.0056803	0
CAMK2G	BLCA	328	4	0.0121951	0.578902	1.02007	0.567511	0.570367	NA	NA	2	2	0	172	87	69	0.0116279	0.0229885	0	-0.0113606	0
CAMKV	BLCA	328	2	0.00609756	15.9061	1029.05	0.015457	0.987668	NA	NA	0	2	0	172	87	69	0	0.0229885	0	-0.0229885	-2
CAMTA1	BLCA	328	14	0.0426829	0.454426	0.625121	0.726941	0.467262	NA	NA	6	5	3	172	87	69	0.0348837	0.0574713	0.0434783	-0.0225875	1
CAMTA2	BLCA	328	15	0.0457317	0.0111025	0.568318	0.0195356	0.984414	NA	NA	9	6	0	172	87	69	0.0523256	0.0689655	0	-0.0166399	3
CANX	BLCA	328	4	0.0121951	0.559322	1.01742	0.549744	0.582495	NA	NA	2	2	0	172	87	69	0.0116279	0.0229885	0	-0.0113606	0
CAP1	BLCA	328	7	0.0213415	0.912468	0.930382	0.980745	0.326718	NA	NA	2	3	2	172	87	69	0.0116279	0.0344828	0.0289855	-0.0228549	-1
CAP2	BLCA	328	2	0.00609756	0.652756	1.4221	0.459009	0.646228	NA	NA	1	1	0	172	87	69	0.00581395	0.0114943	0	-0.0056803	0
CAPN13	BLCA	328	3	0.00914634	0.197312	1.47956	0.133359	0.893909	NA	NA	1	1	1	172	87	69	0.00581395	0.0114943	0.0144928	-0.0056803	0
CAPN2	BLCA	328	2	0.00609756	0.519208	1.42419	0.364563	0.715438	NA	NA	1	1	0	172	87	69	0.00581395	0.0114943	0	-0.0056803	0
CAPN3	BLCA	328	5	0.0152439	0.465293	1.01917	0.456543	0.648	NA	NA	2	2	1	172	87	69	0.0116279	0.0229885	0.0144928	-0.0113606	0
CAPN7	BLCA	328	2	0.00609756	0.339053	1.43517	0.236246	0.813242	NA	NA	1	1	0	172	87	69	0.00581395	0.0114943	0	-0.0056803	0
CAPRIN1	BLCA	328	7	0.0213415	1.74639	1.16404	1.50028	0.133541	NA	NA	1	3	3	172	87	69	0.00581395	0.0344828	0.0434783	-0.0286688	-2
CAPS2	BLCA	328	4	0.0121951	1.24416	1.2351	1.00733	0.313777	NA	NA	1	2	1	172	87	69	0.00581395	0.0229885	0.0144928	-0.0171746	-1
CAPSL	BLCA	328	5	0.0152439	0.802839	1.2797	0.627365	0.53042	NA	NA	1	2	2	172	87	69	0.00581395	0.0229885	0.0289855	-0.0171746	-1
CARD11	BLCA	328	11	0.0335366	0.422244	0.739639	0.570879	0.568082	NA	NA	4	4	3	172	87	69	0.0232558	0.045977	0.0434783	-0.0227212	0
CARNS1	BLCA	328	3	0.00914634	1.23255	1.24008	0.993927	0.320258	NA	NA	1	2	0	172	87	69	0.00581395	0.0229885	0	-0.0171746	-1
CARS	BLCA	328	2	0.00609756	0.528212	1.42243	0.371344	0.710381	NA	NA	1	1	0	172	87	69	0.00581395	0.0114943	0	-0.0056803	0
CASC3	BLCA	328	8	0.0243902	16.0283	725.996	0.0220776	0.982386	NA	NA	0	4	4	172	87	69	0	0.045977	0.057971	-0.045977	-4
CASK	BLCA	328	9	0.027439	0.442685	0.734364	0.602814	0.546633	NA	NA	4	4	1	172	87	69	0.0232558	0.045977	0.0144928	-0.0227212	0
CASKIN2	BLCA	328	7	0.0213415	0.300124	0.926625	0.323889	0.746022	NA	NA	3	2	2	172	87	69	0.0174419	0.0229885	0.0289855	-0.00554665	1
CASP1	BLCA	328	6	0.0182927	1.13755	0.891651	1.27577	0.202036	NA	NA	2	4	0	172	87	69	0.0116279	0.045977	0	-0.0343491	-2
CASP3	BLCA	328	2	0.00609756	16.0471	1023.69	0.0156758	0.987493	NA	NA	0	2	0	172	87	69	0	0.0229885	0	-0.0229885	-2
CASP9	BLCA	328	6	0.0182927	1.32201	0.881946	1.49897	0.133881	NA	NA	2	4	0	172	87	69	0.0116279	0.045977	0	-0.0343491	-2
CASQ1	BLCA	328	3	0.00914634	15.8088	1027.64	0.0153836	0.987726	NA	NA	0	2	1	172	87	69	0	0.0229885	0.0144928	-0.0229885	-2
CASR	BLCA	328	6	0.0182927	1.03515	0.925701	1.11823	0.263468	NA	NA	2	3	1	172	87	69	0.0116279	0.0344828	0.0144928	-0.0228549	-1
CASS4	BLCA	328	3	0.00914634	0.0684886	1.45625	0.0470308	0.962489	NA	NA	1	1	1	172	87	69	0.00581395	0.0114943	0.0144928	-0.0056803	0
CAT	BLCA	328	9	0.027439	0.819883	0.78282	1.04734	0.294941	NA	NA	3	4	2	172	87	69	0.0174419	0.045977	0.0289855	-0.0285352	-1
CATSPER1	BLCA	328	7	0.0213415	0.852352	0.937771	0.908913	0.363396	NA	NA	2	3	2	172	87	69	0.0116279	0.0344828	0.0289855	-0.0228549	-1
CATSPER2	BLCA	328	6	0.0182927	1.65713	1.17059	1.41563	0.156883	NA	NA	1	3	2	172	87	69	0.00581395	0.0344828	0.0289855	-0.0286688	-2
CBARA1	BLCA	328	2	0.00609756	0.179922	1.47833	0.121706	0.903132	NA	NA	1	1	0	172	87	69	0.00581395	0.0114943	0	-0.0056803	0
CBL	BLCA	328	6	0.0182927	0.130185	0.932074	0.139672	0.888919	NA	NA	3	2	1	172	87	69	0.0174419	0.0229885	0.0144928	-0.00554665	1
CBLB	BLCA	328	9	0.027439	0.181936	0.790748	0.230081	0.818029	NA	NA	4	3	2	172	87	69	0.0232558	0.0344828	0.0289855	-0.0112269	1
CBLC	BLCA	328	2	0.00609756	0.461632	1.42459	0.324046	0.745903	NA	NA	1	1	0	172	87	69	0.00581395	0.0114943	0	-0.0056803	0
CBLN2	BLCA	328	2	0.00609756	16.2171	1009.42	0.0160658	0.987182	NA	NA	0	2	0	172	87	69	0	0.0229885	0	-0.0229885	-2
CBLN4	BLCA	328	3	0.00914634	0.732048	1.42945	0.512119	0.608567	NA	NA	1	1	1	172	87	69	0.00581395	0.0114943	0.0144928	-0.0056803	0
CBR4	BLCA	328	2	0.00609756	0.70651	1.4206	0.497331	0.618956	NA	NA	1	1	0	172	87	69	0.00581395	0.0114943	0	-0.0056803	0
CBX4	BLCA	328	6	0.0182927	2.25731	1.10681	2.03948	0.041402	NA	NA	1	5	0	172	87	69	0.00581395	0.0574713	0	-0.0516573	-4
CBX7	BLCA	328	2	0.00609756	0.461395	1.42493	0.323802	0.746088	NA	NA	1	1	0	172	87	69	0.00581395	0.0114943	0	-0.0056803	0
CBX8	BLCA	328	2	0.00609756	15.8783	1023.89	0.0155078	0.987627	NA	NA	0	2	0	172	87	69	0	0.0229885	0	-0.0229885	-2
CC2D1A	BLCA	328	6	0.0182927	1.51731	1.17729	1.28881	0.197464	NA	NA	1	3	2	172	87	69	0.00581395	0.0344828	0.0289855	-0.0286688	-2
CC2D2A	BLCA	328	7	0.0213415	16.0644	721.909	0.0222527	0.982246	NA	NA	0	4	3	172	87	69	0	0.045977	0.0434783	-0.045977	-4
CC2D2B	BLCA	328	2	0.00609756	15.8065	1028.79	0.0153642	0.987742	NA	NA	0	2	0	172	87	69	0	0.0229885	0	-0.0229885	-2
CCAR1	BLCA	328	9	0.027439	0.521011	0.729946	0.713766	0.475372	NA	NA	4	4	1	172	87	69	0.0232558	0.045977	0.0144928	-0.0227212	0
CCBE1	BLCA	328	2	0.00609756	0.576325	1.42339	0.404895	0.685555	NA	NA	1	1	0	172	87	69	0.00581395	0.0114943	0	-0.0056803	0
CCBL2	BLCA	328	4	0.0121951	1.65647	1.16647	1.42008	0.155585	NA	NA	1	3	0	172	87	69	0.00581395	0.0344828	0	-0.0286688	-2
CCDC101	BLCA	328	2	0.00609756	0.706905	1.4211	0.497434	0.618883	NA	NA	1	1	0	172	87	69	0.00581395	0.0114943	0	-0.0056803	0
CCDC102A	BLCA	328	2	0.00609756	15.8201	1029.07	0.0153731	0.987735	NA	NA	0	2	0	172	87	69	0	0.0229885	0	-0.0229885	-2
CCDC110	BLCA	328	6	0.0182927	1.7002	1.17163	1.45114	0.146741	NA	NA	1	3	2	172	87	69	0.00581395	0.0344828	0.0289855	-0.0286688	-2
CCDC111	BLCA	328	4	0.0121951	0.492654	1.01521	0.485275	0.627482	NA	NA	2	2	0	172	87	69	0.0116279	0.0229885	0	-0.0113606	0
CCDC114	BLCA	328	4	0.0121951	0.538539	1.01718	0.529445	0.596497	NA	NA	2	2	0	172	87	69	0.0116279	0.0229885	0	-0.0113606	0
CCDC116	BLCA	328	4	0.0121951	0.306271	1.43531	0.213384	0.831027	NA	NA	1	1	2	172	87	69	0.00581395	0.0114943	0.0289855	-0.0056803	0
CCDC117	BLCA	328	2	0.00609756	0.291459	1.43394	0.203257	0.838934	NA	NA	1	1	0	172	87	69	0.00581395	0.0114943	0	-0.0056803	0
CCDC125	BLCA	328	4	0.0121951	1.72054	1.17104	1.46924	0.141768	NA	NA	1	3	0	172	87	69	0.00581395	0.0344828	0	-0.0286688	-2
CCDC13	BLCA	328	3	0.00914634	0.949079	1.25429	0.756666	0.44925	NA	NA	1	2	0	172	87	69	0.00581395	0.0229885	0	-0.0171746	-1
CCDC130	BLCA	328	3	0.00914634	15.8821	1026.09	0.0154783	0.987651	NA	NA	0	2	1	172	87	69	0	0.0229885	0.0144928	-0.0229885	-2
CCDC132	BLCA	328	10	0.0304878	0.195509	0.705839	0.276988	0.781789	NA	NA	5	4	1	172	87	69	0.0290698	0.045977	0.0144928	-0.0169072	1
CCDC136	BLCA	328	7	0.0213415	0.151249	0.804604	0.187979	0.850893	NA	NA	4	3	0	172	87	69	0.0232558	0.0344828	0	-0.0112269	1
CCDC138	BLCA	328	6	0.0182927	0.507535	0.842002	0.602772	0.54666	NA	NA	3	3	0	172	87	69	0.0174419	0.0344828	0	-0.0170409	0
CCDC140	BLCA	328	3	0.00914634	1.04356	1.24797	0.836212	0.403036	NA	NA	1	2	0	172	87	69	0.00581395	0.0229885	0	-0.0171746	-1
CCDC142	BLCA	328	4	0.0121951	1.27665	1.24722	1.0236	0.306026	NA	NA	1	2	1	172	87	69	0.00581395	0.0229885	0.0144928	-0.0171746	-1
CCDC144A	BLCA	328	8	0.0243902	1.15977	0.889836	1.30335	0.192456	NA	NA	2	4	2	172	87	69	0.0116279	0.045977	0.0289855	-0.0343491	-2
CCDC15	BLCA	328	6	0.0182927	0.361213	1.04357	0.346131	0.729244	NA	NA	2	2	2	172	87	69	0.0116279	0.0229885	0.0289855	-0.0113606	0
CCDC150	BLCA	328	5	0.0152439	0.38604	1.42917	0.270115	0.787072	NA	NA	1	1	3	172	87	69	0.00581395	0.0114943	0.0434783	-0.0056803	0
CCDC157	BLCA	328	5	0.0152439	0.100321	0.93282	0.107546	0.914356	NA	NA	3	2	0	172	87	69	0.0174419	0.0229885	0	-0.00554665	1
CCDC18	BLCA	328	10	0.0304878	0.321378	0.691515	0.464745	0.642114	NA	NA	5	4	1	172	87	69	0.0290698	0.045977	0.0144928	-0.0169072	1
CCDC28A	BLCA	328	5	0.0152439	0.824921	0.940182	0.877406	0.380266	NA	NA	2	3	0	172	87	69	0.0116279	0.0344828	0	-0.0228549	-1
CCDC28B	BLCA	328	3	0.00914634	15.848	839.872	0.0188695	0.984945	NA	NA	0	3	0	172	87	69	0	0.0344828	0	-0.0344828	-3
CCDC30	BLCA	328	10	0.0304878	0.335413	0.855988	0.391843	0.695174	NA	NA	3	3	4	172	87	69	0.0174419	0.0344828	0.057971	-0.0170409	0
CCDC38	BLCA	328	6	0.0182927	1.16181	0.888345	1.30783	0.19093	NA	NA	2	4	0	172	87	69	0.0116279	0.045977	0	-0.0343491	-2
CCDC40	BLCA	328	7	0.0213415	1.18203	1.2472	0.947749	0.343257	NA	NA	1	2	4	172	87	69	0.00581395	0.0229885	0.057971	-0.0171746	-1
CCDC42	BLCA	328	3	0.00914634	0.00105112	1.23577	0.000850583	0.999321	NA	NA	2	1	0	172	87	69	0.0116279	0.0114943	0	0.000133654	1
CCDC50	BLCA	328	3	0.00914634	0.595983	1.42116	0.419363	0.674951	NA	NA	1	1	1	172	87	69	0.00581395	0.0114943	0.0144928	-0.0056803	0
CCDC52	BLCA	328	4	0.0121951	1.55188	1.1714	1.32481	0.185233	NA	NA	1	3	0	172	87	69	0.00581395	0.0344828	0	-0.0286688	-2
CCDC6	BLCA	328	4	0.0121951	0.438252	1.42544	0.30745	0.758501	NA	NA	1	1	2	172	87	69	0.00581395	0.0114943	0.0289855	-0.0056803	0
CCDC60	BLCA	328	6	0.0182927	1.10033	0.902372	1.21937	0.222702	NA	NA	2	4	0	172	87	69	0.0116279	0.045977	0	-0.0343491	-2
CCDC64B	BLCA	328	2	0.00609756	0.356243	1.4305	0.249035	0.803334	NA	NA	1	1	0	172	87	69	0.00581395	0.0114943	0	-0.0056803	0
CCDC66	BLCA	328	6	0.0182927	0.0124359	0.932732	0.0133327	0.989362	NA	NA	3	2	1	172	87	69	0.0174419	0.0229885	0.0144928	-0.00554665	1
CCDC74B	BLCA	328	2	0.00609756	0.624234	1.42641	0.437625	0.661658	NA	NA	1	1	0	172	87	69	0.00581395	0.0114943	0	-0.0056803	0
CCDC77	BLCA	328	5	0.0152439	0.577768	1.02355	0.564477	0.57243	NA	NA	2	2	1	172	87	69	0.0116279	0.0229885	0.0144928	-0.0113606	0
CCDC81	BLCA	328	8	0.0243902	1.51742	0.859579	1.7653	0.0775129	NA	NA	2	6	0	172	87	69	0.0116279	0.0689655	0	-0.0573376	-4
CCDC82	BLCA	328	5	0.0152439	16.0337	1029.11	0.0155802	0.987569	NA	NA	0	2	3	172	87	69	0	0.0229885	0.0434783	-0.0229885	-2
CCDC83	BLCA	328	4	0.0121951	16.1457	834.759	0.0193417	0.984569	NA	NA	0	3	1	172	87	69	0	0.0344828	0.0144928	-0.0344828	-3
CCDC87	BLCA	328	6	0.0182927	1.10928	0.898704	1.23431	0.217087	NA	NA	2	4	0	172	87	69	0.0116279	0.045977	0	-0.0343491	-2
CCDC88A	BLCA	328	19	0.0579268	0.0510834	0.538246	0.0949072	0.924389	0.924389	0.991923	10	7	2	172	87	69	0.0581395	0.0804598	0.0289855	-0.0223202	3
CCDC88B	BLCA	328	5	0.0152439	0.173689	0.925118	0.187748	0.851074	NA	NA	3	2	0	172	87	69	0.0174419	0.0229885	0	-0.00554665	1
CCDC9	BLCA	328	2	0.00609756	0.534152	1.42224	0.375571	0.707236	NA	NA	1	1	0	172	87	69	0.00581395	0.0114943	0	-0.0056803	0
CCDC90A	BLCA	328	2	0.00609756	0.00316748	1.47496	0.00214751	0.998287	NA	NA	1	1	0	172	87	69	0.00581395	0.0114943	0	-0.0056803	0
CCDC96	BLCA	328	6	0.0182927	15.94	836.698	0.019051	0.9848	NA	NA	0	3	3	172	87	69	0	0.0344828	0.0434783	-0.0344828	-3
CCDC99	BLCA	328	3	0.00914634	16.1618	1028.07	0.0157205	0.987457	NA	NA	0	2	1	172	87	69	0	0.0229885	0.0144928	-0.0229885	-2
CCIN	BLCA	328	2	0.00609756	0.463118	1.43151	0.323518	0.746303	NA	NA	1	1	0	172	87	69	0.00581395	0.0114943	0	-0.0056803	0
CCKAR	BLCA	328	2	0.00609756	15.8843	1025.98	0.0154821	0.987648	NA	NA	0	2	0	172	87	69	0	0.0229885	0	-0.0229885	-2
CCL1	BLCA	328	2	0.00609756	0.463596	1.42443	0.325462	0.744832	NA	NA	1	1	0	172	87	69	0.00581395	0.0114943	0	-0.0056803	0
CCL13	BLCA	328	2	0.00609756	0.284157	1.43495	0.198026	0.843025	NA	NA	1	1	0	172	87	69	0.00581395	0.0114943	0	-0.0056803	0
CCNA1	BLCA	328	2	0.00609756	0.571853	1.42649	0.40088	0.688508	NA	NA	1	1	0	172	87	69	0.00581395	0.0114943	0	-0.0056803	0
CCNA2	BLCA	328	3	0.00914634	0.254901	1.43749	0.177323	0.859254	NA	NA	1	1	1	172	87	69	0.00581395	0.0114943	0.0144928	-0.0056803	0
CCNC	BLCA	328	2	0.00609756	15.8451	1025.96	0.0154442	0.987678	NA	NA	0	2	0	172	87	69	0	0.0229885	0	-0.0229885	-2
CCND1	BLCA	328	4	0.0121951	1.76702	1.1701	1.51015	0.131005	NA	NA	1	3	0	172	87	69	0.00581395	0.0344828	0	-0.0286688	-2
CCNDBP1	BLCA	328	2	0.00609756	0.159947	1.4442	0.110752	0.911813	NA	NA	1	1	0	172	87	69	0.00581395	0.0114943	0	-0.0056803	0
CCNE1	BLCA	328	3	0.00914634	0.219346	1.43976	0.152349	0.878912	NA	NA	1	1	1	172	87	69	0.00581395	0.0114943	0.0144928	-0.0056803	0
CCNG1	BLCA	328	2	0.00609756	0.224146	1.43916	0.155748	0.876232	NA	NA	1	1	0	172	87	69	0.00581395	0.0114943	0	-0.0056803	0
CCNG2	BLCA	328	3	0.00914634	0.761792	1.4277	0.533579	0.593633	NA	NA	1	1	1	172	87	69	0.00581395	0.0114943	0.0144928	-0.0056803	0
CCNH	BLCA	328	3	0.00914634	16.0829	830.394	0.0193677	0.984548	NA	NA	0	3	0	172	87	69	0	0.0344828	0	-0.0344828	-3
CCNI	BLCA	328	3	0.00914634	0.43702	1.42666	0.306323	0.759359	NA	NA	1	1	1	172	87	69	0.00581395	0.0114943	0.0144928	-0.0056803	0
CCNT1	BLCA	328	5	0.0152439	0.705804	0.955572	0.738619	0.460138	NA	NA	2	3	0	172	87	69	0.0116279	0.0344828	0	-0.0228549	-1
CCNT2	BLCA	328	4	0.0121951	0.333633	1.03455	0.322492	0.74708	NA	NA	2	2	0	172	87	69	0.0116279	0.0229885	0	-0.0113606	0
CCNYL1	BLCA	328	2	0.00609756	0.181264	1.44228	0.125679	0.899986	NA	NA	1	1	0	172	87	69	0.00581395	0.0114943	0	-0.0056803	0
CCR4	BLCA	328	3	0.00914634	1.20475	1.24865	0.964847	0.334622	NA	NA	1	2	0	172	87	69	0.00581395	0.0229885	0	-0.0171746	-1
CCR8	BLCA	328	4	0.0121951	1.26177	1.23899	1.01839	0.308494	NA	NA	1	2	1	172	87	69	0.00581395	0.0229885	0.0144928	-0.0171746	-1
CCRL2	BLCA	328	2	0.00609756	0.513923	1.42517	0.360606	0.718394	NA	NA	1	1	0	172	87	69	0.00581395	0.0114943	0	-0.0056803	0
CCT2	BLCA	328	4	0.0121951	0.330065	1.02544	0.321876	0.747546	NA	NA	2	2	0	172	87	69	0.0116279	0.0229885	0	-0.0113606	0
CCT5	BLCA	328	7	0.0213415	0.601212	1.01458	0.592572	0.553468	NA	NA	2	2	3	172	87	69	0.0116279	0.0229885	0.0434783	-0.0113606	0
CCT6A	BLCA	328	4	0.0121951	0.406299	1.02283	0.397232	0.691196	NA	NA	2	2	0	172	87	69	0.0116279	0.0229885	0	-0.0113606	0
CCT6B	BLCA	328	7	0.0213415	0.868802	0.948145	0.916318	0.3595	NA	NA	2	3	2	172	87	69	0.0116279	0.0344828	0.0289855	-0.0228549	-1
CCT7	BLCA	328	5	0.0152439	0.734361	1.02832	0.714133	0.475145	NA	NA	2	2	1	172	87	69	0.0116279	0.0229885	0.0144928	-0.0113606	0
CCT8	BLCA	328	4	0.0121951	0.686651	1.02536	0.669666	0.503071	NA	NA	2	2	0	172	87	69	0.0116279	0.0229885	0	-0.0113606	0
CCT8L2	BLCA	328	5	0.0152439	1.5084	1.17775	1.28075	0.200282	NA	NA	1	3	1	172	87	69	0.00581395	0.0344828	0.0144928	-0.0286688	-2
CD109	BLCA	328	11	0.0335366	1.47926	0.71949	2.05598	0.0397842	NA	NA	3	8	0	172	87	69	0.0174419	0.091954	0	-0.0745122	-5
CD163	BLCA	328	13	0.0396341	0.747915	0.695663	1.07511	0.282325	NA	NA	4	5	4	172	87	69	0.0232558	0.0574713	0.057971	-0.0342155	-1
CD180	BLCA	328	4	0.0121951	1.29504	1.23589	1.04786	0.294703	NA	NA	1	2	1	172	87	69	0.00581395	0.0229885	0.0144928	-0.0171746	-1
CD1A	BLCA	328	5	0.0152439	1.57888	1.1707	1.34866	0.177445	NA	NA	1	3	1	172	87	69	0.00581395	0.0344828	0.0144928	-0.0286688	-2
CD1E	BLCA	328	7	0.0213415	0.560979	1.01753	0.551313	0.581419	NA	NA	2	2	3	172	87	69	0.0116279	0.0229885	0.0434783	-0.0113606	0
CD244	BLCA	328	5	0.0152439	0.478301	1.01836	0.469675	0.638587	NA	NA	2	2	1	172	87	69	0.0116279	0.0229885	0.0144928	-0.0113606	0
CD248	BLCA	328	3	0.00914634	16.1752	1004.42	0.016104	0.987151	NA	NA	0	2	1	172	87	69	0	0.0229885	0.0144928	-0.0229885	-2
CD27	BLCA	328	4	0.0121951	1.76241	1.17924	1.49454	0.135035	NA	NA	1	3	0	172	87	69	0.00581395	0.0344828	0	-0.0286688	-2
CD274	BLCA	328	3	0.00914634	0.529979	1.43326	0.369772	0.711553	NA	NA	1	1	1	172	87	69	0.00581395	0.0114943	0.0144928	-0.0056803	0
CD28	BLCA	328	2	0.00609756	0.68983	1.42109	0.485422	0.627377	NA	NA	1	1	0	172	87	69	0.00581395	0.0114943	0	-0.0056803	0
CD2BP2	BLCA	328	5	0.0152439	1.47387	1.17766	1.25152	0.210744	NA	NA	1	3	1	172	87	69	0.00581395	0.0344828	0.0144928	-0.0286688	-2
CD3G	BLCA	328	2	0.00609756	0.0701692	1.47433	0.0475938	0.96204	NA	NA	1	1	0	172	87	69	0.00581395	0.0114943	0	-0.0056803	0
CD4	BLCA	328	3	0.00914634	0.797022	1.2788	0.623259	0.533114	NA	NA	1	2	0	172	87	69	0.00581395	0.0229885	0	-0.0171746	-1
CD6	BLCA	328	3	0.00914634	0.794325	1.4263	0.556914	0.577586	NA	NA	1	1	1	172	87	69	0.00581395	0.0114943	0.0144928	-0.0056803	0
CD80	BLCA	328	2	0.00609756	15.9462	1028.38	0.0155061	0.987628	NA	NA	0	2	0	172	87	69	0	0.0229885	0	-0.0229885	-2
CD82	BLCA	328	2	0.00609756	16.0624	1023.49	0.0156939	0.987479	NA	NA	0	2	0	172	87	69	0	0.0229885	0	-0.0229885	-2
CD84	BLCA	328	2	0.00609756	0.610725	1.42101	0.429784	0.667353	NA	NA	1	1	0	172	87	69	0.00581395	0.0114943	0	-0.0056803	0
CD9	BLCA	328	3	0.00914634	15.9949	1028.92	0.0155453	0.987597	NA	NA	0	2	1	172	87	69	0	0.0229885	0.0144928	-0.0229885	-2
CD99	BLCA	328	2	0.00609756	0.519356	1.42571	0.36428	0.715649	NA	NA	1	1	0	172	87	69	0.00581395	0.0114943	0	-0.0056803	0
CDADC1	BLCA	328	2	0.00609756	16.2145	1026.63	0.015794	0.987399	NA	NA	0	2	0	172	87	69	0	0.0229885	0	-0.0229885	-2
CDAN1	BLCA	328	6	0.0182927	0.0919922	0.928898	0.0990338	0.921111	NA	NA	3	2	1	172	87	69	0.0174419	0.0229885	0.0144928	-0.00554665	1
CDC14A	BLCA	328	4	0.0121951	0.467986	1.4248	0.328457	0.742566	NA	NA	1	1	2	172	87	69	0.00581395	0.0114943	0.0289855	-0.0056803	0
CDC14B	BLCA	328	5	0.0152439	1.68722	1.16829	1.44418	0.148688	NA	NA	1	3	1	172	87	69	0.00581395	0.0344828	0.0144928	-0.0286688	-2
CDC37	BLCA	328	3	0.00914634	15.8471	1028.72	0.0154047	0.987709	NA	NA	0	2	1	172	87	69	0	0.0229885	0.0144928	-0.0229885	-2
CDC40	BLCA	328	2	0.00609756	15.8651	1026.93	0.015449	0.987674	NA	NA	0	2	0	172	87	69	0	0.0229885	0	-0.0229885	-2
CDC42	BLCA	328	3	0.00914634	0.523374	1.42376	0.367599	0.713172	NA	NA	1	1	1	172	87	69	0.00581395	0.0114943	0.0144928	-0.0056803	0
CDC42BPA	BLCA	328	12	0.0365854	0.0460832	0.675566	0.0682143	0.945615	NA	NA	6	4	2	172	87	69	0.0348837	0.045977	0.0289855	-0.0110933	2
CDC42BPG	BLCA	328	5	0.0152439	1.00393	1.25131	0.802299	0.42238	NA	NA	1	2	2	172	87	69	0.00581395	0.0229885	0.0289855	-0.0171746	-1
[truncated: 70,274 more rows]

## Sheet: TableS6
Table S6. List of mutated genes investigated in the pan-cancer analysis that are relatively enriched in non-T cell-inflamed relative to T cell-inflamed tumors. All genes are shown without filtering by p-values.
[truncated: 8,354 more rows]

[truncated: 11 more sheets: TableS7, TableS8, TableS9, TableS10, TableS11, TableS12, TableS13, TableS14, TableS15, TableS16, TableS17]
